# Supplementary material for: Genetic Mapping of Anaerobic Germination-Associated QTLs Controlling Coleoptile Elongation in Rice
Source: Rice (N Y). 2015 Dec 23;8:38. doi: 10.1186/s12284-015-0072-3 (PMC4689725; doi:10.1186/s12284-015-0072-3)
Supplement: Additional file 1: Table S1. — Phenotypic data of all samples. (XLSX 22 kb) [file 12284_2015_72_MOESM1_ESM.xlsx]

## Sheet: RILs
RIL ID	control coleoptile length (cm)	submerged coleoptile length (cm)	anaerobic responseindex (cm)
F_1-1	0.75	1.65	0.9
F_110	0.76	2.5	1.74
F_114-2-2a	0.58	2.94	2.36
F_115	0.6	2.06	1.46
F_116	0.9	1.875	0.975
F_120	0.75	2.5	1.75
F_12-1a	0.5	2.34	1.84
F_122	1	2.46	1.46
F_123	0.76	2.725	1.965
F_128	0.56	2.16	1.6
F_132-S1	0.7	2.625	1.925
F_133-1	0.56	2.4	1.84
F_135	0.68	2.46	1.78
F_137-1	0.58	2.54	1.96
F_139-1	0.68	2.3	1.62
F_141	0.6	1.925	1.325
F_143-1	0.62	2.38	1.76
F_156-2	0.8	2.65	1.85
F_157	0.62	2.1	1.48
F_158-S1	0.72	2.64	1.92
F_159-2	0.62	2.825	2.205
F_164	0.5	3.1	2.6
F_166	0.5	1.775	1.275
F_167-1	0.52	3.28	2.76
F_172-3	0.64	2.44	1.8
F_173	0.72	2.36	1.64
F_174-1	0.6	2.16	1.56
F_175a	0.76	2.02	1.26
F_176-1	0.5	2.75	2.25
F_178	0.58	1.925	1.345
F_179	0.65	2	1.35
F_180-1	0.6	2.1	1.5
F_182-1	0.84	2.34	1.5
F_184	0.48	1.675	1.195
F_185	0.45	1.43333	0.983333
F_186	0.625	2.06	1.435
F_189	0.56	2.48	1.92
F_190-1	0.54	2.36667	1.82667
F_191	0.82	2.16	1.34
F_196	0.58	2.98	2.4
F_198	0.62	2.05	1.43
F_199	0.725	2.2	1.475
F_201	0.725	2.34	1.615
F_203-S	0.42	2.58	2.16
F_206	0.52	1.7	1.18
F_208	0.7	2.5	1.8
F_209	0.52	2.8	2.28
F_21	0.5	2.35	1.85
F_211-S1	0.75	2	1.25
F_212-1	0.54	2.86	2.32
F_214	0.766667	1.82	1.05333
F_215	0.62	2.14	1.52
F_218	0.52	1.375	0.855
F_219	0.5	2.52	2.02
F_220	0.62	1.9	1.28
F_221-S	0.56	2.3	1.74
F_225-3	0.76	2.22	1.46
F_233	0.55	1.6	1.05
F_23-3	0.725	3.02	2.295
F_236	0.48	2.48	2
F_239	0.6	1.96	1.36
F_24-2	0.58	2.16	1.58
F_242-2a	0.666667	1.65	0.983333
F_243	0.7	1.63333	0.933333
F_246	0.425	2.22	1.795
F_248	0.575	1.7	1.125
F_251	0.925	1.95	1.025
F_254-1	0.7	2.24	1.54
F_259	0.25	1.1	0.85
F_261	0.72	3.54	2.82
F_26-1	0.58	2.32	1.74
F_264	0.64	2.06	1.42
F_268-1	0.775	2.13333	1.35833
F_274-2a	0.725	3.7	2.975
F_275	0.6	2.96	2.36
F_276	0.54	2.24	1.7
F_277	0.55	2.22	1.67
F_278	0.8	2.36	1.56
F_279	0.82	2.22	1.4
F_280-1-2	0.56	2.8	2.24
F_281	0.72	2.06	1.34
F_285	0.72	2.2	1.48
F_288	0.52	2.45	1.93
F_290	0.54	1.96	1.42
F_291	0.85	3.72	2.87
F_293	0.475	1.475	1
F_297	0.5	1.7	1.2
F_30	0.6	2.54	1.94
F_302a	0.54	1.925	1.385
F_303	0.5	2.5	2
F_304	0.72	2.8	2.08
F_306	0.566667	2.4	1.83333
F_308-1	0.533333	2.82	2.28667
F_309-1	0.74	2.325	1.585
F_310-1	0.7	3.02	2.32
F_311	0.5	2.5	2
F_312	0.6	1.7	1.1
F_313	0.6	2.44	1.84
F_315-3	0.64	2.46	1.82
F_316	0.833333	2.075	1.24167
F_317	0.7	2.5	1.8
F_319-2	0.62	2.525	1.905
F_321-1	0.5	1.1	0.6
F_322	0.64	2.42	1.78
F_323	0.56	2.04	1.48
F_324-2	0.66	2.32	1.66
F_326	0.56	2.4	1.84
F_328	0.55	2.32	1.77
F_33	0.62	2.125	1.505
F_330	0.52	2.36	1.84
F_335-1	0.54	2.375	1.835
F_336-1	0.72	1.53333	0.813333
F_337	0.7	2.175	1.475
F_34	0.9	3.12	2.22
F_340	0.86	1.86667	1.00667
F_341	0.6	2.12	1.52
F_342-1	0.7	2.625	1.925
F_343-1b	0.56	2.175	1.615
F_38	0.68	3.72	3.04
F_4	0.56	2.08	1.52
F_47	0.6	2.125	1.525
F_48-3	0.48	1.925	1.445
F_50-S	0.666667	1.55	0.883333
F_51	0.5	1.5	1
F_62	0.7	2.3	1.6
F_63-1	0.75	2.725	1.975
F_67	0.6	2.225	1.625
F_7	0.52	3.32	2.8
F_71	0.84	2.94	2.1
F_74-1	0.8	0.866667	0.0666667
F_77-1	0.666667	2.1	1.43333
F_81-1	0.72	2.22	1.5
F_8-1a	0.62	2.46	1.84
F_82	0.525	1	0.475
F_87	0.633333	2.5	1.86667
F_88	0.5	1.7	1.2
F_89-1a	0.68	2	1.32
F_90	0.52	2.52	2
F_91-S1	0.5	2.68	2.18
F_92-S1	0.675	3.06	2.385
F_94-1	0.725	2.52	1.795
F_98	0.8	2.4	1.6
IR64	0.6	1.96	1.36
Nippon	0.64	2.72	2.08

## Sheet: Diverse germplasm
NSFTV ID	control coleoptile length (cm)	submerged coleoptile length (cm)	anaerobic responseindex (cm)
3	0.6	2.48	1.88
6	0.65	1.2	0.55
8	0.46	2.23333	1.77333
10	0.525	1.96667	1.44167
17	0.52	2.16	1.64
18	0.85	2.32	1.47
20	0.64	3.28	2.64
21	0.7	2.52	1.82
23	0.5	2.275	1.775
27	0.48	2.66	2.18
30	0.58	2.48	1.9
31	0.5	2	1.5
40	0.52	2.83333	2.31333
46	0.65	2.96	2.31
54	0.95	3.375	2.425
59	0.32	1.84	1.52
68	0.5	1.3	0.8
69	0.5	3.06	2.56
70	0.48	2.45	1.97
73	0.56	2.76	2.2
74	0.48	2	1.52
81	0.38	1.98	1.6
88	0.6	2.08	1.48
89	0.64	3.36	2.72
91	0.58	3.04	2.46
93	0.66	2.4	1.74
94	0.5	1.2	0.7
96	0.4	2.3	1.9
99	0.54	2.14	1.6
100	0.52	2.78	2.26
103	0.66	1.88	1.22
106	0.625	1.53333	0.908333
107	0.625	2.82	2.195
116	0.52	3.22	2.7
120	0.5	3.28	2.78
125	0.68	2.9	2.22
131	0.58	2.16	1.58
139	0.76	3.02	2.26
140	0.56	2	1.44
142	0.575	3.06	2.485
143	0.5	2.3	1.8
147	0.5	2.325	1.825
149	0.6	3.34	2.74
150	0.3	2.7	2.4
158	0.48	2.46	1.98
161	0.6	1.875	1.275
162	0.56	2.46	1.9
165	0.4	1.7	1.3
167	0.46	2.98	2.52
168	0.48	2.85	2.37
169	0.72	3.175	2.455
171	0.425	2.275	1.85
181	0.575	3.14	2.565
184	0.666667	2.55	1.88333
186	0.55	3.08	2.53
197	0.42	1.6	1.18
199	0.5	2.74	2.24
201	0.35	3.625	3.275
202	0.76	3.4	2.64
213	0.48	3.25	2.77
215	0.76	2.7	1.94
223	0.54	3.36	2.82
231	0.52	2.64	2.12
235	0.62	2.8	2.18
239	0.6	2.725	2.125
241	0.58	2.475	1.895
245	0.58	1.66667	1.08667
247	0.56	2.425	1.865
249	0.8	2.73333	1.93333
251	0.54	2.3	1.76
253	0.54	2.22	1.68
258	0.64	1.82	1.18
259	0.62	3.05	2.43
260	0.74	2.725	1.985
262	0.68	1.25	0.57
265	0.58	3.2	2.62
267	0.68	2.575	1.895
271	0.7	3.075	2.375
272	0.675	1.9	1.225
273	0.46	3.36	2.9
274	0.466667	2.35	1.88333
276	0.52	2.95	2.43
277	0.6	1.54	0.94
278	0.52	2.975	2.455
280	0.46	2.74	2.28
281	0.68	3.02	2.34
282	0.54	1.62	1.08
283	0.42	2.1	1.68
284	0.56	2.32	1.76
285	0.46	2.675	2.215
288	0.64	2.675	2.035
290	0.32	2.575	2.255
293	0.66	2.82	2.16
295	0.4	2.82	2.42
296	0.56	2.64	2.08
299	0.54	2.5	1.96
304	0.48	2.12	1.64
305	0.475	3.175	2.7
307	0.54	3.1	2.56
308	0.675	2.52	1.845
310	0.45	2.625	2.175
311	0.48	3.08	2.6
315	0.78	2.68	1.9
316	0.5	1.76	1.26
318	0.68	2.04	1.36
319	0.44	1.25	0.81
320	0.68	2.68	2
326	0.62	2.125	1.505
328	0.525	2.24	1.715
330	0.55	2.12	1.57
332	0.55	2.22	1.67
335	0.58	2.38	1.8
336	0.68	1.8	1.12
339	0.64	2.7	2.06
341	1.06	3.02	1.96
342	0.64	3.76	3.12
346	0.86	2.55	1.69
347	0.48	3.38	2.9
350	0.48	3.14	2.66
352	0.56	2.72	2.16
363	0.766667	3.025	2.25833
364	0.666667	2.2	1.53333
373	0.78	2.725	1.945
375	0.625	3.66	3.035
378	0.325	2.975	2.65
379	0.6	2.72	2.12
380	0.5	2.26	1.76
381	0.65	2.92	2.27
385	0.5	2.65	2.15
386	0.62	2.675	2.055
387	0.38	2.36667	1.98667
388	0.58	2.78	2.2
389	0.38	3	2.62
390	0.525	3.65	3.125
392	0.42	2.92	2.5
394	0.58	2.52	1.94
395	0.5	4.12	3.62
396	0.54	2.575	2.035
619	0.525	3	2.475
621	0.62	2.025	1.405
622	0.48	2.18	1.7
623	0.54	2.6	2.06
624	0.52	2.98	2.46
625	0.44	1.74	1.3
626	0.44	3.48	3.04
630	0.38	2.52	2.14
633	0.46	2.22	1.76
635	0.4	2.76	2.36
636	0.5	2.56	2.06
638	0.4	3.3	2.9
640	0.675	2.93333	2.25833
641	0.475	3.225	2.75
644	0.5	1.65	1.15

## Sheet: Southeast Asian accessions
Sample ID	IRRI genebank ID	control coleoptile length (cm)	submerged coleoptile length (cm)	anaerobic responseindex (cm)
8391	94599	0.56	4.8	4.24
8753	54313	0.66	4.6	3.94
8389	94603	0.68	4.42	3.74
8436	112705	0.6	4.175	3.575
8814	113679	0.56	3.9	3.44
8704	19452	0.62	1.9	1.28
8316	87300	0.75	2.04	1.29
8341	87857	0.6	1.9	1.3
8323	84719	0.52	1.82	1.3
8322	84671	0.52	1.76	1.24
