# Supplementary material for: Genetic Mapping of Anaerobic Germination-Associated QTLs Controlling Coleoptile Elongation in Rice
Source: Rice (N Y). 2015 Dec 23;8:38. doi: 10.1186/s12284-015-0072-3 (PMC4689725; doi:10.1186/s12284-015-0072-3)
Supplement: Additional file 5: Table S3. — P-value from GWAS results. (XLSX 7021 kb) [file 12284_2015_72_MOESM5_ESM.xlsx]

## Sheet: Global MLM
Marker	Locus	Site	df	F	p	errordf	markerR2	Genetic Var	Residual Var	-2LnLikelihood
id1000001	1	13147	1	1.41738	0.23577	152	0.00882	1.14006	0.23266	211.085
id1000003	1	73192	1	1.43854	0.23231	153	0.00894	1.14006	0.23266	211.085
id1000005	1	74969	1	1.66681	0.19871	153	0.01036	1.14006	0.23266	211.085
id1000007	1	75852	1	0.02958	0.86369	153	0.000184	1.14006	0.23266	211.085
id1000008	1	75953	1	1.95755	0.1639	152	0.01225	1.14006	0.23266	211.085
id1000011	1	91016	1	0.0011	0.97361	135	7.6e-06	1.14006	0.23266	211.085
id1000013	1	146625	1	1.66681	0.19871	153	0.01036	1.14006	0.23266	211.085
id1000015	1	149005	1	1.44093	0.23193	152	0.009	1.14006	0.23266	211.085
id1000016	1	149754	1	2.09446	0.15002	149	0.01338	1.14006	0.23266	211.085
id1000020	1	151492	1	0.50356	0.47907	152	0.00314	1.14006	0.23266	211.085
id1000024	1	152899	1	0.87996	0.34983	146	0.00558	1.14006	0.23266	211.085
id1000026	1	172755	1	0.44968	0.50355	152	0.0028	1.14006	0.23266	211.085
id1000027	1	172923	1	0.80779	0.37026	151	0.00502	1.14006	0.23266	211.085
id1000030	1	173692	1	0.54753	0.46055	148	0.00344	1.14006	0.23266	211.085
id1000043	1	195327	1	0.23601	0.62784	150	0.00148	1.14006	0.23266	211.085
id1000051	1	199011	1	0.36407	0.54718	153	0.00226	1.14006	0.23266	211.085
id1000057	1	202999	1	7.94575	0.0055	149	0.04966	1.14006	0.23266	211.085
id1000058	1	203126	1	0.28182	0.59633	150	0.00176	1.14006	0.23266	211.085
id1000062	1	205867	1	0.22982	0.63237	153	0.00143	1.14006	0.23266	211.085
id1000074	1	212693	1	0.20944	0.64789	151	0.00133	1.14006	0.23266	211.085
id1000075	1	212714	1	0.29949	0.58503	153	0.00186	1.14006	0.23266	211.085
id1000079	1	257707	1	7.54361	0.00678	152	0.04696	1.14006	0.23266	211.085
id1000080	1	260829	1	0.75216	0.38721	153	0.00468	1.14006	0.23266	211.085
id1000086	1	263568	1	0.7863	0.37668	152	0.00489	1.14006	0.23266	211.085
id1000087	1	263620	1	1.6593	0.19974	152	0.01032	1.14006	0.23266	211.085
id1000091	1	266818	1	0.29949	0.58503	153	0.00186	1.14006	0.23266	211.085
wd1000022	1	267840	1	0.28403	0.59492	146	0.00182	1.14006	0.23266	211.085
wd1000029	1	293504	1	7.6913	0.00627	153	0.04782	1.14006	0.23266	211.085
id1000093	1	320576	1	0.23087	0.63159	153	0.00144	1.14006	0.23266	211.085
id1000104	1	325596	1	1.27877	0.26033	129	0.00908	1.14006	0.23266	211.085
id1000109	1	327764	1	2.12869	0.14671	152	0.01342	1.14006	0.23266	211.085
id1000115	1	330743	1	2.02226	0.15713	153	0.01257	1.14006	0.23266	211.085
id1000122	1	334191	1	0.75562	0.38625	141	0.00496	1.14006	0.23266	211.085
id1000130	1	337497	1	0.45464	0.50121	151	0.00287	1.14006	0.23266	211.085
id1000131	1	337759	1	0.000589	0.98067	146	3.89e-06	1.14006	0.23266	211.085
id1000139	1	347351	1	0.01861	0.89167	152	0.000116	1.14006	0.23266	211.085
id1000159	1	362376	1	0.34817	0.55606	152	0.00217	1.14006	0.23266	211.085
id1000179	1	373610	1	0.78916	0.3758	153	0.00491	1.14006	0.23266	211.085
id1000180	1	374285	1	2.20342	0.14018	133	0.01449	1.14006	0.23266	211.085
id1000195	1	382818	1	1.97086	0.16248	152	0.01226	1.14006	0.23266	211.085
id1000196	1	382993	1	0.0021	0.9635	151	1.32e-05	1.14006	0.23266	211.085
id1000211	1	400383	1	0.00576	0.93964	139	3.89e-05	1.14006	0.23266	211.085
id1000215	1	400599	1	0.0392	0.84333	147	0.000257	1.14006	0.23266	211.085
id1000217	1	414855	1	3.94891	0.04876	153	0.02455	1.14006	0.23266	211.085
id1000220	1	421263	1	0.21366	0.6446	152	0.00134	1.14006	0.23266	211.085
id1000223	1	422620	1	0.05722	0.81128	152	0.000356	1.14006	0.23266	211.085
id1000232	1	424825	1	0.05767	0.81055	152	0.000359	1.14006	0.23266	211.085
id1000234	1	425527	1	0.0738	0.78626	152	0.000461	1.14006	0.23266	211.085
ud1000033	1	478157	1	0.85985	0.35553	134	0.00664	1.14006	0.23266	211.085
id1000255	1	481214	1	2.55547	0.11208	152	0.01611	1.14006	0.23266	211.085
id1000256	1	481261	1	1.41967	0.23538	153	0.00883	1.14006	0.23266	211.085
id1000259	1	481948	1	0.00105	0.97421	147	6.84e-06	1.14006	0.23266	211.085
id1000264	1	503289	1	0.27451	0.60111	153	0.00171	1.14006	0.23266	211.085
id1000280	1	513225	1	0.81822	0.36722	149	0.00519	1.14006	0.23266	211.085
id1000283	1	514673	1	1.76684	0.18583	153	0.01099	1.14006	0.23266	211.085
id1000309	1	522844	1	0.22145	0.63864	152	0.00138	1.14006	0.23266	211.085
id1000313	1	524146	1	1.18492	0.27831	140	0.00783	1.14006	0.23266	211.085
id1000315	1	524466	1	0.85025	0.35799	153	0.00529	1.14006	0.23266	211.085
id1000324	1	535093	1	0.45152	0.5027	148	0.00287	1.14006	0.23266	211.085
id1000327	1	539150	1	0.26445	0.60785	153	0.00164	1.14006	0.23266	211.085
id1000328	1	539282	1	0.62999	0.42864	153	0.00392	1.14006	0.23266	211.085
id1000337	1	550974	1	0.05032	0.82283	149	0.000316	1.14006	0.23266	211.085
id1000341	1	551907	1	0.71772	0.39832	148	0.00447	1.14006	0.23266	211.085
id1000350	1	553803	1	0.01072	0.91767	153	6.67e-05	1.14006	0.23266	211.085
id1000354	1	556663	1	0.4799	0.48962	145	0.00315	1.14006	0.23266	211.085
id1000358	1	558522	1	2.87014	0.09235	153	0.01785	1.14006	0.23266	211.085
ud1000037	1	565800	1	0.33244	0.56511	153	0.00207	1.14006	0.23266	211.085
id1000371	1	585888	1	2.76543	0.09873	136	0.01938	1.14006	0.23266	211.085
id1000386	1	587347	1	0.0013	0.9713	134	8.74e-06	1.14006	0.23266	211.085
id1000392	1	588688	1	0.12543	0.72384	125	0.000902	1.14006	0.23266	211.085
id1000399	1	589428	1	0.47077	0.49383	138	0.00316	1.14006	0.23266	211.085
id1000407	1	591188	1	1.81855	0.17973	142	0.01191	1.14006	0.23266	211.085
id1000420	1	604886	1	0.02722	0.86918	153	0.000169	1.14006	0.23266	211.085
id1000423	1	605246	1	5.31477	0.02254	153	0.03305	1.14006	0.23266	211.085
id1000431	1	608381	1	0.88873	0.34753	139	0.00585	1.14006	0.23266	211.085
id1000435	1	621002	1	0.14035	0.70847	152	0.00089	1.14006	0.23266	211.085
id1000445	1	624141	1	2.7864	0.0972	153	0.01733	1.14006	0.23266	211.085
id1000452	1	626883	1	0.54548	0.46149	137	0.00386	1.14006	0.23266	211.085
id1000457	1	627774	1	2.85991	0.09296	151	0.01781	1.14006	0.23266	211.085
id1000478	1	634206	1	0.79481	0.3742	144	0.00516	1.14006	0.23266	211.085
id1000482	1	635265	1	0.14693	0.70206	148	0.000943	1.14006	0.23266	211.085
id1000486	1	636795	1	3.27093	0.07258	152	0.02034	1.14006	0.23266	211.085
id1000503	1	645772	1	0.01623	0.8988	143	0.000105	1.14006	0.23266	211.085
id1000506	1	646119	1	0.02417	0.87666	153	0.00015	1.14006	0.23266	211.085
id1000528	1	652255	1	2.32342	0.12983	138	0.01515	1.14006	0.23266	211.085
id1000529	1	652340	1	0.00592	0.9388	117	5.1e-05	1.14006	0.23266	211.085
id1000542	1	654362	1	0.49265	0.48389	149	0.00311	1.14006	0.23266	211.085
id1000547	1	656330	1	0.01667	0.89747	144	0.000111	1.14006	0.23266	211.085
id1000556	1	657891	1	0.06261	0.80277	152	0.000391	1.14006	0.23266	211.085
id1000560	1	677092	1	1.67831	0.1973	145	0.01081	1.14006	0.23266	211.085
id1000561	1	684232	1	3.27283	0.07263	143	0.02108	1.14006	0.23266	211.085
id1000568	1	716463	1	0.31371	0.57629	149	0.002	1.14006	0.23266	211.085
id1000583	1	720673	1	5.05026	0.02611	153	0.0314	1.14006	0.23266	211.085
id1000585	1	721567	1	1.06509	0.30376	152	0.0067	1.14006	0.23266	211.085
id1000589	1	721981	1	0.06038	0.80624	153	0.000375	1.14006	0.23266	211.085
id1000590	1	722307	1	0.00422	0.94829	152	2.64e-05	1.14006	0.23266	211.085
id1000595	1	722787	1	0.49628	0.48229	149	0.00317	1.14006	0.23266	211.085
id1000603	1	723562	1	1.49959	0.22272	151	0.0095	1.14006	0.23266	211.085
id1000618	1	726631	1	0.75827	0.38561	126	0.00586	1.14006	0.23266	211.085
id1000660	1	740171	1	0.10471	0.74677	135	0.000772	1.14006	0.23266	211.085
id1000661	1	740575	1	0.5533	0.45823	145	0.00356	1.14006	0.23266	211.085
id1000662	1	740630	1	0.00696	0.93362	137	4.68e-05	1.14006	0.23266	211.085
id1000665	1	741009	1	0.03698	0.84777	151	0.000233	1.14006	0.23266	211.085
id1000668	1	741205	1	0.02149	0.88366	153	0.000134	1.14006	0.23266	211.085
id1000673	1	742351	1	0.06758	0.7953	139	0.000442	1.14006	0.23266	211.085
id1000685	1	743793	1	0.29762	0.5865	115	0.00241	1.14006	0.23266	211.085
id1000686	1	743887	2	1.40848	0.24793	148	0.01819	1.14006	0.23266	211.085
id1000711	1	789202	1	0.00273	0.95844	138	1.78e-05	1.14006	0.23266	211.085
id1000719	1	793207	1	0.09597	0.75718	146	0.000631	1.14006	0.23266	211.085
id1000721	1	841232	1	0.09891	0.75361	148	0.000625	1.14006	0.23266	211.085
id1000723	1	841564	1	0.52437	0.47055	114	0.00422	1.14006	0.23266	211.085
id1000731	1	842939	1	3.34257	0.06977	138	0.02309	1.14006	0.23266	211.085
id1000744	1	846800	1	0.88904	0.34775	119	0.0085	1.14006	0.23266	211.085
id1000759	1	851786	1	2.88226	0.09205	131	0.01966	1.14006	0.23266	211.085
id1000770	1	852979	1	0.11355	0.73666	142	0.000738	1.14006	0.23266	211.085
id1000771	1	853111	1	0.08993	0.76472	145	0.000603	1.14006	0.23266	211.085
id1000773	1	853376	1	0.000878	0.9764	150	5.52e-06	1.14006	0.23266	211.085
id1000776	1	854846	1	0.27043	0.60388	143	0.00176	1.14006	0.23266	211.085
id1000781	1	857144	1	1.57054	0.21236	137	0.01016	1.14006	0.23266	211.085
id1000783	1	857563	1	0.02549	0.87338	149	0.000159	1.14006	0.23266	211.085
id1000801	1	860731	1	0.00821	0.92799	111	7.82e-05	1.14006	0.23266	211.085
id1000806	1	863174	1	6.56056	0.01152	142	0.04287	1.14006	0.23266	211.085
ud1000052	1	874021	1	2.48427	0.11728	144	0.01621	1.14006	0.23266	211.085
id1000835	1	921195	1	5.00506	0.02679	152	0.03113	1.14006	0.23266	211.085
id1000841	1	922418	1	0.08551	0.77039	150	0.000539	1.14006	0.23266	211.085
id1000846	1	923297	1	0.00943	0.92276	152	5.87e-05	1.14006	0.23266	211.085
id1000848	1	923560	1	0.02847	0.86625	152	0.000178	1.14006	0.23266	211.085
id1000852	1	923986	1	1.48987	0.22419	153	0.00926	1.14006	0.23266	211.085
id1000854	1	924152	1	0.05818	0.80973	153	0.000362	1.14006	0.23266	211.085
id1000855	1	924341	1	1.17123	0.28093	152	0.00732	1.14006	0.23266	211.085
id1000856	1	924398	1	0.08644	0.76918	149	0.00054	1.14006	0.23266	211.085
id1000857	1	924532	1	0.45624	0.50065	129	0.00349	1.14006	0.23266	211.085
id1000858	1	924715	1	0.07547	0.78393	149	0.000474	1.14006	0.23266	211.085
id1000866	1	927608	1	4.09e-05	0.99491	152	2.55e-07	1.14006	0.23266	211.085
id1000875	1	929007	1	0.00965	0.92188	153	6e-05	1.14006	0.23266	211.085
id1000876	1	929166	1	4.09e-05	0.99491	152	2.55e-07	1.14006	0.23266	211.085
id1000881	1	961973	1	0.21594	0.64294	133	0.00149	1.14006	0.23266	211.085
id1000885	1	1003415	1	2.74728	0.09961	149	0.01722	1.14006	0.23266	211.085
id1000886	1	1003600	1	0.04234	0.83725	153	0.000263	1.14006	0.23266	211.085
id1000894	1	1004726	1	0.04475	0.83276	148	0.000281	1.14006	0.23266	211.085
id1000907	1	1007177	1	5.46908	0.02076	147	0.03456	1.14006	0.23266	211.085
id1000911	1	1008219	1	0.05591	0.81341	153	0.000348	1.14006	0.23266	211.085
id1000922	1	1009815	1	0.02134	0.88407	147	0.000135	1.14006	0.23266	211.085
id1000923	1	1010064	1	0.04117	0.8395	152	0.000256	1.14006	0.23266	211.085
ud1000059	1	1012640	1	0.09869	0.75386	152	0.000622	1.14006	0.23266	211.085
id1000929	1	1038174	1	0.0982	0.75449	141	0.000632	1.14006	0.23266	211.085
id1000934	1	1039577	1	0.25505	0.61431	151	0.00161	1.14006	0.23266	211.085
id1000940	1	1039823	1	0.22372	0.63693	152	0.00141	1.14006	0.23266	211.085
id1000941	1	1040322	1	0.93576	0.33497	152	0.00585	1.14006	0.23266	211.085
id1000947	1	1042817	1	2.65726	0.10523	152	0.01661	1.14006	0.23266	211.085
id1000948	1	1042843	1	2.80461	0.09627	143	0.01784	1.14006	0.23266	211.085
id1000955	1	1043946	1	2.58767	0.10987	151	0.0165	1.14006	0.23266	211.085
id1000956	1	1044028	1	0.70889	0.4012	151	0.00448	1.14006	0.23266	211.085
id1000960	1	1045699	1	1.38687	0.24084	153	0.00862	1.14006	0.23266	211.085
id1000965	1	1052989	1	2.53654	0.11343	150	0.01589	1.14006	0.23266	211.085
id1000967	1	1053413	1	0.96232	0.32833	143	0.0062	1.14006	0.23266	211.085
id1000968	1	1053585	1	0.30763	0.58005	143	0.00204	1.14006	0.23266	211.085
id1000974	1	1058381	1	0.87363	0.35171	134	0.00621	1.14006	0.23266	211.085
id1000977	1	1059903	1	2.22885	0.1387	103	0.02126	1.14006	0.23266	211.085
id1000980	1	1072211	1	2.50305	0.11578	153	0.01556	1.14006	0.23266	211.085
id1000987	1	1087665	1	0.1197	0.72999	122	0.00086	1.14006	0.23266	211.085
id1000994	1	1090580	1	1.14363	0.28665	152	0.00711	1.14006	0.23266	211.085
id1000996	1	1091901	1	0.27036	0.60387	153	0.00168	1.14006	0.23266	211.085
id1000999	1	1093786	1	0.95811	0.32927	153	0.00596	1.14006	0.23266	211.085
id1001003	1	1094263	1	3.48403	0.06423	135	0.02409	1.14006	0.23266	211.085
id1001006	1	1094743	1	0.27036	0.60387	153	0.00168	1.14006	0.23266	211.085
id1001009	1	1095730	1	0.45281	0.50206	153	0.00282	1.14006	0.23266	211.085
id1001015	1	1120560	1	0.07375	0.78638	137	0.000489	1.14006	0.23266	211.085
id1001017	1	1120616	1	0.30824	0.57977	129	0.00232	1.14006	0.23266	211.085
id1001021	1	1121865	1	1.96524	0.16402	107	0.01671	1.14006	0.23266	211.085
id1001022	1	1122165	1	0.00436	0.94746	141	2.87e-05	1.14006	0.23266	211.085
id1001024	1	1123463	1	0.42801	0.51407	142	0.00283	1.14006	0.23266	211.085
id1001025	1	1123615	1	0.20103	0.65462	139	0.00145	1.14006	0.23266	211.085
id1001028	1	1124807	1	0.28774	0.59248	153	0.00179	1.14006	0.23266	211.085
id1001037	1	1149555	1	3.76657	0.05442	138	0.02785	1.14006	0.23266	211.085
id1001041	1	1164385	1	4.821	0.0297	151	0.03016	1.14006	0.23266	211.085
id1001042	1	1164771	1	0.79493	0.37408	152	0.00496	1.14006	0.23266	211.085
id1001049	1	1166717	1	3.53472	0.06209	152	0.02198	1.14006	0.23266	211.085
id1001051	1	1167141	1	4.93315	0.02788	153	0.03067	1.14006	0.23266	211.085
id1001055	1	1167821	1	0.47749	0.49069	148	0.00302	1.14006	0.23266	211.085
id1001056	1	1168079	1	5.1462	0.02475	153	0.032	1.14006	0.23266	211.085
id1001057	1	1168753	1	5.1462	0.02475	153	0.032	1.14006	0.23266	211.085
id1001060	1	1169433	1	3.53759	0.06197	153	0.022	1.14006	0.23266	211.085
id1001062	1	1169531	1	0.83249	0.36305	153	0.00518	1.14006	0.23266	211.085
id1001069	1	1172634	1	4.08704	0.04553	121	0.0307	1.14006	0.23266	211.085
id1001073	1	1174585	1	0.75688	0.38575	151	0.00471	1.14006	0.23266	211.085
id1001074	1	1175090	1	1.16367	0.28248	152	0.00742	1.14006	0.23266	211.085
id1001077	1	1176001	1	4.81979	0.02982	143	0.03092	1.14006	0.23266	211.085
id1001102	1	1201724	1	4.93315	0.02788	153	0.03067	1.14006	0.23266	211.085
id1001106	1	1227512	1	0.6592	0.41816	153	0.0041	1.14006	0.23266	211.085
id1001110	1	1248796	1	0.59896	0.44022	152	0.00375	1.14006	0.23266	211.085
id1001111	1	1248892	1	0.26445	0.60785	153	0.00164	1.14006	0.23266	211.085
id1001117	1	1287772	1	1.99675	0.1599	143	0.01299	1.14006	0.23266	211.085
id1001120	1	1290079	1	4.69251	0.03199	146	0.03045	1.14006	0.23266	211.085
ud1000068	1	1292515	1	1.3454	0.24804	147	0.00868	1.14006	0.23266	211.085
id1001125	1	1326271	1	3.27184	0.07321	116	0.02641	1.14006	0.23266	211.085
wd1000045	1	1337430	1	4.5334	0.03493	151	0.0292	1.14006	0.23266	211.085
wd1000058	1	1357451	1	0.01982	0.88824	153	0.000123	1.14006	0.23266	211.085
id1001128	1	1401052	1	0.01409	0.90569	151	8.97e-05	1.14006	0.23266	211.085
id1001130	1	1402093	1	4.91157	0.02822	152	0.03066	1.14006	0.23266	211.085
id1001136	1	1406386	1	0.14045	0.70839	149	0.000898	1.14006	0.23266	211.085
id1001141	1	1408298	1	0.10562	0.74577	123	0.000793	1.14006	0.23266	211.085
id1001153	1	1415064	1	3.10118	0.08042	146	0.021	1.14006	0.23266	211.085
id1001157	1	1416110	1	1.84811	0.17613	150	0.01156	1.14006	0.23266	211.085
id1001165	1	1429278	1	0.53038	0.4676	153	0.0033	1.14006	0.23266	211.085
id1001167	1	1430255	1	1.06731	0.3033	149	0.0067	1.14006	0.23266	211.085
id1001176	1	1437674	1	0.00756	0.93081	148	4.72e-05	1.14006	0.23266	211.085
id1001182	1	1444302	1	0.08217	0.77478	151	0.000521	1.14006	0.23266	211.085
ud1000074	1	1444562	1	0.69545	0.40605	121	0.00542	1.14006	0.23266	211.085
ud1000077	1	1483675	1	3.09715	0.08061	146	0.0203	1.14006	0.23266	211.085
id1001184	1	1489688	1	0.87092	0.35228	148	0.00562	1.14006	0.23266	211.085
id1001186	1	1490141	1	0.03758	0.84656	151	0.000235	1.14006	0.23266	211.085
id1001187	1	1490627	1	0.94266	0.33341	135	0.00729	1.14006	0.23266	211.085
id1001194	1	1493483	1	0.67426	0.41315	130	0.0052	1.14006	0.23266	211.085
id1001200	1	1497091	1	0.17406	0.6773	122	0.00148	1.14006	0.23266	211.085
id1001206	1	1500351	1	0.1458	0.70318	140	0.000987	1.14006	0.23266	211.085
id1001209	1	1501263	1	0.48977	0.48522	143	0.00332	1.14006	0.23266	211.085
id1001213	1	1502529	1	4.72408	0.03137	151	0.02968	1.14006	0.23266	211.085
id1001218	1	1503278	1	3.09902	0.08046	150	0.01958	1.14006	0.23266	211.085
id1001224	1	1504625	2	0.82425	0.44059	153	0.01025	1.14006	0.23266	211.085
id1001229	1	1506081	1	3.17357	0.07695	150	0.02001	1.14006	0.23266	211.085
id1001235	1	1509625	2	0.82425	0.44059	153	0.01025	1.14006	0.23266	211.085
id1001247	1	1511711	1	1.98046	0.16159	144	0.01245	1.14006	0.23266	211.085
id1001256	1	1514218	1	1.01607	0.31511	153	0.00632	1.14006	0.23266	211.085
id1001262	1	1533575	1	2.47384	0.11792	152	0.01551	1.14006	0.23266	211.085
id1001266	1	1535455	1	6.33065	0.01302	143	0.04193	1.14006	0.23266	211.085
id1001274	1	1539533	1	2.09341	0.15009	151	0.01309	1.14006	0.23266	211.085
id1001275	1	1539706	1	0.9584	0.32927	147	0.00619	1.14006	0.23266	211.085
id1001276	1	1539860	1	2.10002	0.14958	143	0.01401	1.14006	0.23266	211.085
id1001277	1	1540137	1	0.21562	0.6431	150	0.00135	1.14006	0.23266	211.085
id1001278	1	1540484	1	2.03524	0.15585	150	0.01279	1.14006	0.23266	211.085
id1001280	1	1541209	1	3.15891	0.0777	145	0.02096	1.14006	0.23266	211.085
ud1000087	1	1565728	1	3.2631	0.07296	149	0.02133	1.14006	0.23266	211.085
ud1000097	1	1602005	1	1.162	0.28282	153	0.00723	1.14006	0.23266	211.085
id1001284	1	1603331	1	2.02694	0.15671	149	0.01274	1.14006	0.23266	211.085
id1001285	1	1603855	1	0.75442	0.38651	152	0.00472	1.14006	0.23266	211.085
id1001286	1	1604769	1	0.18278	0.66964	150	0.00115	1.14006	0.23266	211.085
id1001287	1	1605595	1	0.37368	0.54206	138	0.00264	1.14006	0.23266	211.085
id1001290	1	1607497	1	0.78697	0.37649	151	0.00493	1.14006	0.23266	211.085
id1001291	1	1607534	1	0.56041	0.45539	142	0.00375	1.14006	0.23266	211.085
id1001296	1	1641592	1	0.18177	0.67049	152	0.00114	1.14006	0.23266	211.085
id1001298	1	1670145	1	1.04788	0.30794	133	0.00725	1.14006	0.23266	211.085
id1001301	1	1670890	1	0.18135	0.67092	135	0.00125	1.14006	0.23266	211.085
id1001307	1	1672666	1	0.83878	0.36144	136	0.00568	1.14006	0.23266	211.085
id1001318	1	1676404	1	0.42266	0.51664	151	0.00271	1.14006	0.23266	211.085
id1001320	1	1678641	1	1.97837	0.16173	149	0.01295	1.14006	0.23266	211.085
id1001325	1	1679472	1	0.30298	0.58285	153	0.00188	1.14006	0.23266	211.085
id1001332	1	1700427	1	0.045	0.83229	152	0.00028	1.14006	0.23266	211.085
id1001340	1	1704366	1	3.31074	0.07095	147	0.0218	1.14006	0.23266	211.085
ud1000100	1	1706993	1	3.1203	0.0794	153	0.0194	1.14006	0.23266	211.085
id1001354	1	1740666	1	0.74557	0.38931	151	0.00473	1.14006	0.23266	211.085
id1001356	1	1766057	1	0.49963	0.48082	148	0.00318	1.14006	0.23266	211.085
id1001357	1	1767292	1	0.21294	0.64515	153	0.00132	1.14006	0.23266	211.085
id1001366	1	1775122	1	0.76955	0.38191	141	0.00526	1.14006	0.23266	211.085
id1001368	1	1775737	1	4.43528	0.03691	152	0.02781	1.14006	0.23266	211.085
id1001370	1	1776012	1	1.99624	0.1601	135	0.01418	1.14006	0.23266	211.085
id1001376	1	1777839	2	2.09086	0.12729	152	0.02619	1.14006	0.23266	211.085
id1001377	1	1778006	1	1.27974	0.25984	149	0.00832	1.14006	0.23266	211.085
id1001378	1	1778061	1	0.70055	0.40396	153	0.00436	1.14006	0.23266	211.085
id1001383	1	1829683	1	0.0296	0.86364	147	0.000186	1.14006	0.23266	211.085
id1001389	1	1832926	1	0.34963	0.55525	149	0.00242	1.14006	0.23266	211.085
id1001395	1	1835924	1	0.0296	0.86364	147	0.000186	1.14006	0.23266	211.085
id1001396	1	1836171	1	2.79391	0.09677	152	0.01752	1.14006	0.23266	211.085
id1001420	1	1844850	1	0.00284	0.95755	153	1.77e-05	1.14006	0.23266	211.085
id1001423	1	1845277	1	2.72533	0.10092	152	0.01709	1.14006	0.23266	211.085
id1001428	1	1848812	1	3.83802	0.05218	140	0.0249	1.14006	0.23266	211.085
id1001430	1	1850165	2	1.91632	0.15083	153	0.02383	1.14006	0.23266	211.085
id1001432	1	1850924	1	0.000296	0.98629	151	1.86e-06	1.14006	0.23266	211.085
id1001436	1	1854227	1	0.00407	0.94922	152	2.53e-05	1.14006	0.23266	211.085
id1001437	1	1863862	1	0.02792	0.86754	138	0.000192	1.14006	0.23266	211.085
id1001452	1	1869350	1	0.01442	0.90459	150	9.11e-05	1.14006	0.23266	211.085
id1001454	1	1869827	1	0.00284	0.95755	153	1.77e-05	1.14006	0.23266	211.085
id1001458	1	1871026	2	2.73292	0.06836	153	0.03399	1.14006	0.23266	211.085
id1001464	1	1892584	2	3.16815	0.04501	152	0.0394	1.14006	0.23266	211.085
id1001465	1	1893214	1	4.04205	0.04633	144	0.02691	1.14006	0.23266	211.085
id1001478	1	1906037	1	3.37983	0.06803	152	0.02119	1.14006	0.23266	211.085
id1001483	1	1938001	1	7.71999	0.00618	151	0.04976	1.14006	0.23266	211.085
id1001487	1	1939907	1	1.14987	0.28533	153	0.00715	1.14006	0.23266	211.085
id1001500	1	1943340	1	8.78371	0.00355	152	0.05507	1.14006	0.23266	211.085
id1001509	1	1944794	1	0.18764	0.66554	149	0.00119	1.14006	0.23266	211.085
id1001516	1	1965548	1	4.93114	0.02832	122	0.03683	1.14006	0.23266	211.085
id1001539	1	1973376	1	2.55126	0.11235	153	0.01586	1.14006	0.23266	211.085
id1001542	1	1973868	1	0.89702	0.34538	133	0.00579	1.14006	0.23266	211.085
id1001566	1	1976895	1	0.00332	0.95415	149	2.09e-05	1.14006	0.23266	211.085
id1001572	1	1978258	1	0.46904	0.49455	148	0.00299	1.14006	0.23266	211.085
id1001588	1	1983125	2	5.19448	0.00662	153	0.0646	1.14006	0.23266	211.085
id1001591	1	1983445	1	0.73786	0.39175	153	0.00459	1.14006	0.23266	211.085
id1001599	1	1990638	1	6.25483	0.0137	129	0.0437	1.14006	0.23266	211.085
id1001602	1	1995450	1	0.000883	0.97633	152	5.49e-06	1.14006	0.23266	211.085
wd1000121	1	2037657	1	7.98722	0.00539	148	0.05096	1.14006	0.23266	211.085
id1001633	1	2054855	1	1.41514	0.23616	150	0.00885	1.14006	0.23266	211.085
id1001636	1	2055094	1	1.73898	0.18933	152	0.01112	1.14006	0.23266	211.085
id1001638	1	2057827	1	3.10779	0.08001	152	0.01943	1.14006	0.23266	211.085
id1001645	1	2069677	1	8.28726	0.0046	150	0.05304	1.14006	0.23266	211.085
id1001655	1	2073898	1	0.20616	0.65056	134	0.00144	1.14006	0.23266	211.085
id1001662	1	2078005	1	1.25417	0.26458	153	0.0078	1.14006	0.23266	211.085
id1001664	1	2078730	1	6.57491	0.01137	149	0.04181	1.14006	0.23266	211.085
id1001665	1	2080456	1	6.45307	0.01214	150	0.04105	1.14006	0.23266	211.085
id1001677	1	2098423	2	2.20117	0.11433	153	0.02737	1.14006	0.23266	211.085
id1001678	1	2098804	1	0.32083	0.57204	143	0.00207	1.14006	0.23266	211.085
id1001680	1	2099423	1	3.59061	0.06008	152	0.02251	1.14006	0.23266	211.085
id1001681	1	2099471	2	2.20117	0.11433	153	0.02737	1.14006	0.23266	211.085
id1001685	1	2101002	1	2.62788	0.10716	152	0.01642	1.14006	0.23266	211.085
id1001688	1	2102204	1	0.52529	0.4698	146	0.00338	1.14006	0.23266	211.085
id1001692	1	2112779	1	2.31493	0.13062	133	0.01602	1.14006	0.23266	211.085
id1001700	1	2115148	1	0.02755	0.86839	152	0.000172	1.14006	0.23266	211.085
id1001703	1	2116690	1	0.02299	0.8797	152	0.000144	1.14006	0.23266	211.085
id1001709	1	2118023	1	0.15312	0.69615	149	0.000975	1.14006	0.23266	211.085
id1001713	1	2118470	1	0.00757	0.9308	148	5.02e-05	1.14006	0.23266	211.085
id1001714	1	2118765	1	3.17288	0.07722	135	0.02091	1.14006	0.23266	211.085
id1001715	1	2118966	1	0.12801	0.72102	153	0.000796	1.14006	0.23266	211.085
id1001716	1	2119093	2	0.66832	0.51413	153	0.00831	1.14006	0.23266	211.085
id1001728	1	2131985	1	1.76134	0.18651	153	0.01095	1.14006	0.23266	211.085
id1001729	1	2132023	1	0.45222	0.50234	152	0.00281	1.14006	0.23266	211.085
id1001731	1	2134637	1	0.60952	0.43623	152	0.00388	1.14006	0.23266	211.085
id1001734	1	2135874	1	0.2525	0.61608	151	0.0016	1.14006	0.23266	211.085
id1001735	1	2136478	1	0.23864	0.62593	150	0.00152	1.14006	0.23266	211.085
wd1000146	1	2171191	1	0.01491	0.90297	153	9.27e-05	1.14006	0.23266	211.085
wd1000174	1	2213614	1	0.14723	0.70179	145	0.000986	1.14006	0.23266	211.085
wd1000189	1	2237940	1	0.02472	0.87532	134	0.00017	1.14006	0.23266	211.085
id1001740	1	2249164	1	0.00187	0.96553	149	1.18e-05	1.14006	0.23266	211.085
id1001742	1	2249789	1	0.1318	0.7171	153	0.000819	1.14006	0.23266	211.085
id1001748	1	2252445	1	0.38549	0.53564	153	0.0024	1.14006	0.23266	211.085
id1001754	1	2253725	1	0.49026	0.48492	153	0.00305	1.14006	0.23266	211.085
id1001764	1	2258237	1	0.00151	0.96902	153	9.41e-06	1.14006	0.23266	211.085
id1001768	1	2259273	1	0.01059	0.91818	149	6.63e-05	1.14006	0.23266	211.085
id1001775	1	2261208	1	0.41864	0.51862	153	0.0026	1.14006	0.23266	211.085
id1001779	1	2261920	1	0.33432	0.56429	118	0.00253	1.14006	0.23266	211.085
id1001791	1	2265168	1	3.31059	0.0709	151	0.0208	1.14006	0.23266	211.085
id1001795	1	2266965	1	0.37248	0.5426	153	0.00232	1.14006	0.23266	211.085
id1001798	1	2267154	1	0.03546	0.8509	153	0.00022	1.14006	0.23266	211.085
id1001810	1	2270427	1	0.14402	0.70487	152	0.000896	1.14006	0.23266	211.085
id1001811	1	2270450	1	0.35927	0.54985	151	0.00228	1.14006	0.23266	211.085
id1001814	1	2270985	1	1.29668	0.25667	153	0.00806	1.14006	0.23266	211.085
id1001821	1	2276961	1	0.30606	0.58095	152	0.00191	1.14006	0.23266	211.085
id1001823	1	2277143	1	0.000332	0.98548	153	2.07e-06	1.14006	0.23266	211.085
id1001839	1	2290936	1	0.0306	0.86139	142	0.000207	1.14006	0.23266	211.085
id1001843	1	2292282	1	0.69576	0.40557	153	0.00433	1.14006	0.23266	211.085
id1001845	1	2292904	1	0.12079	0.72869	148	0.000769	1.14006	0.23266	211.085
id1001849	1	2293711	1	0.107	0.74405	153	0.000665	1.14006	0.23266	211.085
id1001851	1	2294836	1	0.00015	0.99025	153	9.31e-07	1.14006	0.23266	211.085
id1001855	1	2296568	1	0.23141	0.63121	151	0.00144	1.14006	0.23266	211.085
ud1000129	1	2297298	1	0.36386	0.54731	152	0.00226	1.14006	0.23266	211.085
ud1000132	1	2327387	1	2.15583	0.14418	152	0.01359	1.14006	0.23266	211.085
id1001857	1	2328243	1	0.01979	0.88832	153	0.000123	1.14006	0.23266	211.085
id1001858	1	2334213	1	3.32126	0.07046	150	0.02106	1.14006	0.23266	211.085
id1001864	1	2355260	1	0.27357	0.60183	137	0.00206	1.14006	0.23266	211.085
id1001870	1	2355895	1	0.8251	0.36544	131	0.00638	1.14006	0.23266	211.085
id1001876	1	2357978	1	0.91921	0.33929	150	0.00577	1.14006	0.23266	211.085
id1001887	1	2361426	1	1.20837	0.27345	153	0.00751	1.14006	0.23266	211.085
id1001891	1	2361701	1	0.72176	0.39725	127	0.00612	1.14006	0.23266	211.085
id1001895	1	2362020	1	0.00325	0.95464	153	2.02e-05	1.14006	0.23266	211.085
id1001896	1	2362495	1	0.04222	0.83749	148	0.000274	1.14006	0.23266	211.085
id1001899	1	2370596	1	0.47592	0.4914	148	0.00304	1.14006	0.23266	211.085
id1001905	1	2373616	1	0.00966	0.92183	153	6.01e-05	1.14006	0.23266	211.085
id1001914	1	2379820	1	0.1839	0.66871	145	0.0012	1.14006	0.23266	211.085
id1001915	1	2380137	1	3.67126	0.05734	150	0.02285	1.14006	0.23266	211.085
id1001916	1	2380475	1	0.00321	0.95489	141	2.13e-05	1.14006	0.23266	211.085
id1001924	1	2383307	1	0.0985	0.75409	153	0.000612	1.14006	0.23266	211.085
id1001927	1	2383808	1	0.2239	0.63678	153	0.00139	1.14006	0.23266	211.085
id1001936	1	2400362	1	0.42078	0.5176	147	0.00275	1.14006	0.23266	211.085
wd1000197	1	2439647	1	0.03111	0.86032	120	0.000229	1.14006	0.23266	211.085
id1001981	1	2569781	1	0.00134	0.97086	153	8.33e-06	1.14006	0.23266	211.085
id1002025	1	2585620	1	0.91419	0.3406	151	0.00571	1.14006	0.23266	211.085
id1002029	1	2586042	1	0.0715	0.78955	152	0.000445	1.14006	0.23266	211.085
id1002033	1	2586766	1	0.2424	0.62321	153	0.00151	1.14006	0.23266	211.085
id1002045	1	2590115	1	0.00925	0.92353	152	5.75e-05	1.14006	0.23266	211.085
id1002048	1	2591017	1	1.84011	0.17702	153	0.01144	1.14006	0.23266	211.085
id1002058	1	2605844	1	0.18439	0.66828	148	0.00119	1.14006	0.23266	211.085
id1002060	1	2606283	1	0.45632	0.50042	152	0.00285	1.14006	0.23266	211.085
id1002076	1	2609085	1	0.00877	0.92554	153	5.45e-05	1.14006	0.23266	211.085
id1002080	1	2610666	1	2.37324	0.12558	153	0.01476	1.14006	0.23266	211.085
id1002081	1	2611982	1	0.10802	0.74287	153	0.000672	1.14006	0.23266	211.085
id1002087	1	2628752	1	2.62039	0.10829	119	0.02128	1.14006	0.23266	211.085
id1002097	1	2634501	1	0.58242	0.4466	152	0.00369	1.14006	0.23266	211.085
id1002108	1	2674113	1	0.07334	0.78699	130	0.000563	1.14006	0.23266	211.085
id1002120	1	2688263	1	1.4567	0.2296	139	0.00988	1.14006	0.23266	211.085
id1002122	1	2689690	1	0.03669	0.84838	143	0.000243	1.14006	0.23266	211.085
id1002126	1	2701155	1	0.32102	0.57186	153	0.002	1.14006	0.23266	211.085
id1002128	1	2701870	1	0.00618	0.93742	152	3.85e-05	1.14006	0.23266	211.085
id1002143	1	2705338	1	0.67678	0.41208	148	0.00442	1.14006	0.23266	211.085
id1002146	1	2705614	1	1.18068	0.27901	152	0.00749	1.14006	0.23266	211.085
id1002149	1	2706551	1	0.23267	0.63028	152	0.00145	1.14006	0.23266	211.085
id1002151	1	2707131	1	0.2424	0.62321	153	0.00151	1.14006	0.23266	211.085
id1002153	1	2707476	1	0.08397	0.77243	142	0.00058	1.14006	0.23266	211.085
id1002158	1	2725468	1	0.39867	0.52878	150	0.00248	1.14006	0.23266	211.085
id1002159	1	2726187	1	0.8771	0.35053	153	0.00545	1.14006	0.23266	211.085
id1002163	1	2727493	1	0.05041	0.82267	153	0.000313	1.14006	0.23266	211.085
id1002165	1	2728045	1	0.06435	0.8001	153	0.0004	1.14006	0.23266	211.085
id1002167	1	2729120	1	0.02619	0.87171	127	0.000225	1.14006	0.23266	211.085
id1002176	1	2769040	1	0.24814	0.61916	147	0.00159	1.14006	0.23266	211.085
ud1000149	1	2772360	1	0.16042	0.68935	153	0.000997	1.14006	0.23266	211.085
id1002184	1	2800954	1	0.26743	0.60586	149	0.00169	1.14006	0.23266	211.085
id1002198	1	2806522	1	0.50321	0.47926	147	0.00322	1.14006	0.23266	211.085
id1002201	1	2807609	1	0.01777	0.89419	116	0.000148	1.14006	0.23266	211.085
ud1000154	1	2834562	1	0.00323	0.95474	137	2.16e-05	1.14006	0.23266	211.085
id1002215	1	2844330	1	0.89447	0.34582	153	0.00556	1.14006	0.23266	211.085
id1002218	1	2844480	1	5.17399	0.02438	152	0.03221	1.14006	0.23266	211.085
id1002227	1	2846327	1	0.00516	0.94284	153	3.21e-05	1.14006	0.23266	211.085
id1002236	1	2848262	1	0.09517	0.75814	152	0.000592	1.14006	0.23266	211.085
id1002237	1	2848338	1	2.26594	0.13467	136	0.01591	1.14006	0.23266	211.085
id1002266	1	2863621	1	1.43812	0.23237	153	0.00894	1.14006	0.23266	211.085
id1002267	1	2863898	1	1.2824	0.25931	152	0.00799	1.14006	0.23266	211.085
id1002277	1	2893159	1	0.42898	0.51373	127	0.00335	1.14006	0.23266	211.085
id1002284	1	2894250	1	0.34222	0.55946	151	0.00218	1.14006	0.23266	211.085
id1002298	1	2897384	1	1.11603	0.29327	108	0.0087	1.14006	0.23266	211.085
id1002300	1	2897613	1	0.81829	0.36716	153	0.00509	1.14006	0.23266	211.085
id1002308	1	2899077	1	1.5908	0.20921	153	0.00989	1.14006	0.23266	211.085
id1002311	1	2900116	1	0.34107	0.56011	153	0.00212	1.14006	0.23266	211.085
id1002315	1	2919431	1	0.62712	0.42969	153	0.0039	1.14006	0.23266	211.085
id1002317	1	2920170	1	0.00371	0.95152	114	2.71e-05	1.14006	0.23266	211.085
id1002330	1	2924187	1	0.00202	0.9642	151	1.26e-05	1.14006	0.23266	211.085
id1002331	1	2924549	1	0.70219	0.40345	149	0.00438	1.14006	0.23266	211.085
id1002334	1	2926858	1	0.60281	0.43878	150	0.00375	1.14006	0.23266	211.085
id1002336	1	2963449	1	0.94704	0.33208	152	0.00597	1.14006	0.23266	211.085
id1002362	1	2974417	1	0.0769	0.78193	153	0.000478	1.14006	0.23266	211.085
id1002366	1	2975692	1	0.0065	0.93587	152	4.1e-05	1.14006	0.23266	211.085
id1002368	1	2977180	1	0.00666	0.93507	152	4.14e-05	1.14006	0.23266	211.085
id1002370	1	2977860	1	6.2853	0.01344	133	0.04364	1.14006	0.23266	211.085
id1002371	1	2978326	1	0.08746	0.76785	152	0.000544	1.14006	0.23266	211.085
id1002373	1	2979582	1	4.26548	0.04065	153	0.02652	1.14006	0.23266	211.085
id1002395	1	3030868	1	1.34154	0.24879	142	0.00941	1.14006	0.23266	211.085
id1002406	1	3037962	1	2.07949	0.15143	152	0.01293	1.14006	0.23266	211.085
id1002416	1	3052220	1	0.23846	0.62605	153	0.00148	1.14006	0.23266	211.085
id1002420	1	3057059	1	2.02542	0.15694	144	0.01376	1.14006	0.23266	211.085
ud1000186	1	3058941	1	0.56564	0.45323	150	0.00354	1.14006	0.23266	211.085
ud1000187	1	3086333	1	0.16298	0.68721	116	0.00155	1.14006	0.23266	211.085
id1002426	1	3086655	1	0.59612	0.4413	153	0.00371	1.14006	0.23266	211.085
id1002431	1	3088221	1	0.59612	0.4413	153	0.00371	1.14006	0.23266	211.085
id1002446	1	3090666	1	0.76616	0.38284	153	0.00476	1.14006	0.23266	211.085
id1002452	1	3092377	1	0.05785	0.81027	152	0.000365	1.14006	0.23266	211.085
id1002456	1	3093093	1	0.76616	0.38284	153	0.00476	1.14006	0.23266	211.085
id1002477	1	3096543	1	7.7e-07	0.9993	152	4.86e-09	1.14006	0.23266	211.085
id1002490	1	3101884	1	2.08184	0.15119	153	0.01294	1.14006	0.23266	211.085
ud1000189	1	3103801	1	0.10616	0.74504	148	0.000683	1.14006	0.23266	211.085
ud1000190	1	3130690	1	0.04512	0.83208	151	0.00029	1.14006	0.23266	211.085
id1002494	1	3130836	1	0.27188	0.60287	152	0.00169	1.14006	0.23266	211.085
id1002495	1	3130962	1	0.00452	0.94651	152	2.89e-05	1.14006	0.23266	211.085
id1002498	1	3134826	1	0.000897	0.97615	146	5.63e-06	1.14006	0.23266	211.085
id1002509	1	3149027	1	0.2593	0.61154	125	0.00218	1.14006	0.23266	211.085
id1002518	1	3180818	1	8.07e-05	0.99285	146	5.03e-07	1.14006	0.23266	211.085
id1002529	1	3183395	1	0.04976	0.8238	151	0.00032	1.14006	0.23266	211.085
id1002531	1	3183885	1	0.01223	0.9121	153	7.6e-05	1.14006	0.23266	211.085
id1002535	1	3194253	1	0.31996	0.57263	133	0.00233	1.14006	0.23266	211.085
id1002547	1	3285074	1	0.03706	0.84773	107	0.000345	1.14006	0.23266	211.085
id1002572	1	3316630	1	0.00764	0.93049	151	4.8e-05	1.14006	0.23266	211.085
id1002622	1	3328456	1	3.72472	0.05554	153	0.02316	1.14006	0.23266	211.085
id1002625	1	3329369	1	0.07484	0.78479	153	0.000465	1.14006	0.23266	211.085
id1002635	1	3332043	1	0.07318	0.78715	152	0.000456	1.14006	0.23266	211.085
id1002641	1	3332734	1	3.94e-05	0.995	151	2.48e-07	1.14006	0.23266	211.085
id1002647	1	3335235	1	0.65314	0.42033	150	0.00409	1.14006	0.23266	211.085
id1002671	1	3340207	1	0.04409	0.83397	151	0.000275	1.14006	0.23266	211.085
id1002705	1	3346735	1	0.09282	0.76107	150	0.000585	1.14006	0.23266	211.085
id1002728	1	3351659	1	0.07971	0.77809	152	0.000505	1.14006	0.23266	211.085
id1002730	1	3352365	1	0.02969	0.86343	152	0.000185	1.14006	0.23266	211.085
id1002732	1	3353477	1	0.07484	0.78479	153	0.000465	1.14006	0.23266	211.085
id1002745	1	3361471	1	0.43104	0.51251	153	0.00268	1.14006	0.23266	211.085
id1002749	1	3363353	1	0.02393	0.87729	152	0.00015	1.14006	0.23266	211.085
id1002759	1	3369209	1	0.04405	0.83412	129	0.000307	1.14006	0.23266	211.085
id1002760	1	3369228	1	0.14799	0.70103	150	0.000959	1.14006	0.23266	211.085
id1002770	1	3397754	1	6.38e-05	0.99364	144	4.21e-07	1.14006	0.23266	211.085
id1002773	1	3398048	1	0.13458	0.71426	150	0.000845	1.14006	0.23266	211.085
id1002774	1	3398103	1	0.0865	0.76909	152	0.000542	1.14006	0.23266	211.085
id1002776	1	3398228	1	0.29235	0.5896	143	0.00202	1.14006	0.23266	211.085
id1002788	1	3400773	1	0.000842	0.9769	152	5.28e-06	1.14006	0.23266	211.085
id1002793	1	3419119	2	0.396	0.67374	150	0.00498	1.14006	0.23266	211.085
id1002809	1	3425056	1	1.03481	0.3107	153	0.00643	1.14006	0.23266	211.085
id1002825	1	3434148	1	6.54e-05	0.99356	150	4.15e-07	1.14006	0.23266	211.085
id1002826	1	3434442	2	0.27335	0.76123	149	0.00348	1.14006	0.23266	211.085
id1002832	1	3446298	1	0.19496	0.65948	151	0.00123	1.14006	0.23266	211.085
id1002833	1	3446754	1	0.08852	0.76648	152	0.000555	1.14006	0.23266	211.085
id1002838	1	3461494	1	0.13952	0.70931	150	0.00088	1.14006	0.23266	211.085
id1002840	1	3461948	2	0.54277	0.5823	153	0.00675	1.14006	0.23266	211.085
id1002842	1	3463018	1	0.60058	0.4396	153	0.00373	1.14006	0.23266	211.085
id1002845	1	3464892	1	0.76863	0.38216	144	0.00505	1.14006	0.23266	211.085
id1002847	1	3465717	1	1.36296	0.2453	128	0.00958	1.14006	0.23266	211.085
id1002852	1	3467850	1	0.09072	0.76371	147	0.000586	1.14006	0.23266	211.085
id1002856	1	3478928	1	0.07671	0.78221	147	0.000484	1.14006	0.23266	211.085
id1002857	1	3479097	2	0.79024	0.45567	153	0.00983	1.14006	0.23266	211.085
id1002859	1	3479541	2	0.40305	0.66902	152	0.00503	1.14006	0.23266	211.085
id1002863	1	3481990	1	1.10362	0.29525	149	0.00709	1.14006	0.23266	211.085
id1002864	1	3482103	1	0.03816	0.84539	151	0.00024	1.14006	0.23266	211.085
id1002871	1	3502592	1	0.34166	0.55979	150	0.00223	1.14006	0.23266	211.085
id1002873	1	3503090	2	0.42486	0.65467	153	0.00528	1.14006	0.23266	211.085
id1002875	1	3503292	1	0.000218	0.98823	152	1.37e-06	1.14006	0.23266	211.085
id1002878	1	3506466	1	0.35274	0.55348	153	0.00219	1.14006	0.23266	211.085
id1002880	1	3506991	1	3.22116	0.07476	152	0.02004	1.14006	0.23266	211.085
id1002888	1	3508893	1	0.22109	0.63893	149	0.00139	1.14006	0.23266	211.085
id1002889	1	3509242	1	4.14836	0.04347	153	0.02579	1.14006	0.23266	211.085
id1002892	1	3510603	1	1.88243	0.17216	152	0.01203	1.14006	0.23266	211.085
id1002896	1	3527049	2	0.4229	0.65594	153	0.00526	1.14006	0.23266	211.085
id1002897	1	3527241	1	0.56067	0.45519	152	0.0035	1.14006	0.23266	211.085
id1002899	1	3528691	2	0.4678	0.62733	151	0.00593	1.14006	0.23266	211.085
id1002902	1	3529176	1	0.8286	0.36419	151	0.0052	1.14006	0.23266	211.085
id1002906	1	3533720	2	1.44754	0.2385	153	0.018	1.14006	0.23266	211.085
id1002908	1	3533877	1	1.49397	0.22359	151	0.00941	1.14006	0.23266	211.085
id1002912	1	3559767	1	1.26259	0.26303	150	0.00793	1.14006	0.23266	211.085
id1002919	1	3569135	1	0.39145	0.53278	121	0.00306	1.14006	0.23266	211.085
id1002920	1	3569488	1	0.75804	0.38546	143	0.00492	1.14006	0.23266	211.085
id1002928	1	3572015	1	0.31361	0.57635	150	0.00198	1.14006	0.23266	211.085
id1002930	1	3573350	1	0.22657	0.63505	113	0.00191	1.14006	0.23266	211.085
id1002931	1	3575408	1	0.29047	0.59093	125	0.00228	1.14006	0.23266	211.085
id1002936	1	3593481	1	0.51578	0.47379	153	0.00321	1.14006	0.23266	211.085
id1002940	1	3596871	1	0.27285	0.60222	152	0.00171	1.14006	0.23266	211.085
id1002941	1	3597160	1	2.96553	0.0872	150	0.01892	1.14006	0.23266	211.085
id1002947	1	3615627	2	1.86138	0.15913	153	0.02315	1.14006	0.23266	211.085
id1002962	1	3637152	1	1.48177	0.22549	150	0.00953	1.14006	0.23266	211.085
id1002966	1	3658950	1	0.94421	0.33299	137	0.00627	1.14006	0.23266	211.085
id1002979	1	3663140	2	1.00873	0.36721	153	0.01254	1.14006	0.23266	211.085
id1002985	1	3665220	2	0.74053	0.47866	152	0.00934	1.14006	0.23266	211.085
id1002991	1	3665839	1	0.03189	0.85851	152	0.000198	1.14006	0.23266	211.085
id1003008	1	3679685	1	0.44587	0.5054	146	0.00296	1.14006	0.23266	211.085
id1003019	1	3681762	1	0.02276	0.88029	147	0.000147	1.14006	0.23266	211.085
id1003026	1	3692489	1	1.56091	0.21353	152	0.00979	1.14006	0.23266	211.085
id1003036	1	3695404	1	1.82059	0.1795	141	0.01219	1.14006	0.23266	211.085
id1003037	1	3695840	1	1.41501	0.2362	149	0.00946	1.14006	0.23266	211.085
id1003043	1	3697470	1	0.14265	0.70624	144	0.000925	1.14006	0.23266	211.085
id1003050	1	3700291	1	0.79138	0.37515	152	0.00496	1.14006	0.23266	211.085
id1003056	1	3711264	2	1.67792	0.19034	153	0.02087	1.14006	0.23266	211.085
id1003064	1	3713661	1	2.82069	0.09527	147	0.0187	1.14006	0.23266	211.085
id1003089	1	3726651	2	2.9804	0.05387	153	0.03706	1.14006	0.23266	211.085
id1003092	1	3728232	1	1.18596	0.27793	153	0.00737	1.14006	0.23266	211.085
id1003093	1	3728297	1	0.58501	0.44558	153	0.00364	1.14006	0.23266	211.085
id1003094	1	3728341	1	1.44605	0.23114	150	0.00923	1.14006	0.23266	211.085
id1003102	1	3731290	1	2.11103	0.14839	152	0.01321	1.14006	0.23266	211.085
id1003108	1	3733953	1	0.11616	0.73372	152	0.000723	1.14006	0.23266	211.085
id1003111	1	3735606	1	0.05696	0.8117	153	0.000354	1.14006	0.23266	211.085
id1003112	1	3735623	1	2.93143	0.08901	151	0.01838	1.14006	0.23266	211.085
id1003114	1	3736131	1	5.14907	0.02472	152	0.03228	1.14006	0.23266	211.085
id1003115	1	3736712	1	1.02681	0.31272	141	0.00699	1.14006	0.23266	211.085
id1003126	1	3775914	1	0.65206	0.42068	153	0.00405	1.14006	0.23266	211.085
id1003132	1	3778147	1	2.07386	0.152	151	0.01295	1.14006	0.23266	211.085
id1003138	1	3780918	1	4.66621	0.03248	145	0.03015	1.14006	0.23266	211.085
id1003144	1	3801746	1	2.05043	0.15456	136	0.01371	1.14006	0.23266	211.085
id1003156	1	3819261	1	5.14907	0.02472	152	0.03228	1.14006	0.23266	211.085
id1003157	1	3819526	2	2.74789	0.0674	152	0.03485	1.14006	0.23266	211.085
id1003163	1	3820627	1	0.56682	0.45273	153	0.00352	1.14006	0.23266	211.085
id1003164	1	3821059	1	1.25277	0.26486	152	0.0078	1.14006	0.23266	211.085
id1003168	1	3822585	1	5.27477	0.02308	150	0.03327	1.14006	0.23266	211.085
id1003170	1	3823861	1	5.72776	0.01813	136	0.04058	1.14006	0.23266	211.085
id1003171	1	3824930	1	0.15326	0.69601	151	0.000972	1.14006	0.23266	211.085
id1003182	1	3828299	1	5.10311	0.02537	151	0.03222	1.14006	0.23266	211.085
id1003191	1	3829435	1	6.02209	0.01544	137	0.04082	1.14006	0.23266	211.085
id1003193	1	3829513	1	1.13795	0.28788	149	0.00755	1.14006	0.23266	211.085
id1003200	1	3830323	1	5.38721	0.02168	151	0.03396	1.14006	0.23266	211.085
id1003213	1	3834596	1	0.78544	0.37695	151	0.00501	1.14006	0.23266	211.085
ud1000229	1	3848043	1	5.63767	0.01894	146	0.03544	1.14006	0.23266	211.085
id1003225	1	3874081	1	4.00243	0.04738	145	0.027	1.14006	0.23266	211.085
id1003237	1	3878255	1	5.07936	0.0257	152	0.03185	1.14006	0.23266	211.085
id1003245	1	3881082	1	5.20629	0.02398	149	0.03318	1.14006	0.23266	211.085
id1003248	1	3917517	1	0.16742	0.68324	112	0.00149	1.14006	0.23266	211.085
id1003249	1	3918654	1	0.11527	0.7347	153	0.000717	1.14006	0.23266	211.085
id1003251	1	3919581	1	5.18664	0.02423	150	0.0327	1.14006	0.23266	211.085
id1003252	1	3919906	1	0.19026	0.66334	153	0.00118	1.14006	0.23266	211.085
id1003253	1	3921118	2	2.44592	0.09021	152	0.03102	1.14006	0.23266	211.085
id1003255	1	3923048	1	4.12165	0.04415	152	0.02584	1.14006	0.23266	211.085
id1003256	1	3924288	1	5.78667	0.01766	127	0.03962	1.14006	0.23266	211.085
id1003260	1	3926336	1	4.98773	0.02708	149	0.03158	1.14006	0.23266	211.085
id1003261	1	3926693	2	2.39492	0.09475	153	0.02978	1.14006	0.23266	211.085
id1003269	1	3940360	1	1.17657	0.27992	146	0.00765	1.14006	0.23266	211.085
id1003271	1	3942155	1	5.26275	0.02321	152	0.033	1.14006	0.23266	211.085
id1003279	1	3957573	1	0.18887	0.66451	148	0.00123	1.14006	0.23266	211.085
id1003293	1	3966354	1	0.13669	0.71213	153	0.00085	1.14006	0.23266	211.085
id1003304	1	3981585	1	3.01e-05	0.99563	151	1.91e-07	1.14006	0.23266	211.085
id1003307	1	3981816	1	0.65082	0.42113	152	0.00407	1.14006	0.23266	211.085
id1003312	1	3984666	1	0.14607	0.70287	152	0.000926	1.14006	0.23266	211.085
id1003323	1	3989937	1	1.58125	0.21064	148	0.00985	1.14006	0.23266	211.085
id1003325	1	3990462	1	0.68396	0.40957	153	0.00425	1.14006	0.23266	211.085
id1003336	1	3994106	1	1.03064	0.31168	153	0.00641	1.14006	0.23266	211.085
id1003337	1	3994178	1	0.66966	0.41451	151	0.00425	1.14006	0.23266	211.085
id1003344	1	4004917	1	0.52562	0.46961	153	0.00327	1.14006	0.23266	211.085
id1003345	1	4005467	1	0.00136	0.97065	151	8.49e-06	1.14006	0.23266	211.085
id1003348	1	4006006	1	0.04386	0.83441	153	0.000273	1.14006	0.23266	211.085
id1003359	1	4008219	1	0.05355	0.81732	152	0.000335	1.14006	0.23266	211.085
id1003362	1	4011484	1	0.27263	0.60237	151	0.00171	1.14006	0.23266	211.085
id1003363	1	4011648	1	0.19336	0.6608	148	0.00123	1.14006	0.23266	211.085
id1003368	1	4029937	1	3.09532	0.08061	152	0.01925	1.14006	0.23266	211.085
id1003370	1	4031092	1	0.04726	0.82822	146	0.000308	1.14006	0.23266	211.085
id1003372	1	4032636	1	0.13652	0.71239	131	0.000962	1.14006	0.23266	211.085
id1003376	1	4037343	1	0.55597	0.45709	152	0.00349	1.14006	0.23266	211.085
id1003383	1	4059318	1	0.11378	0.73637	153	0.000707	1.14006	0.23266	211.085
id1003386	1	4060444	1	0.06356	0.80133	146	0.000414	1.14006	0.23266	211.085
id1003396	1	4063861	1	0.23592	0.62791	150	0.00147	1.14006	0.23266	211.085
id1003397	1	4089558	1	0.03049	0.86162	150	0.000193	1.14006	0.23266	211.085
id1003399	1	4091359	2	1.18518	0.30861	153	0.01474	1.14006	0.23266	211.085
id1003400	1	4091647	1	0.041	0.83985	138	0.000273	1.14006	0.23266	211.085
id1003403	1	4095765	1	0.3863	0.53543	126	0.0027	1.14006	0.23266	211.085
id1003407	1	4096769	1	1.88638	0.17187	142	0.01345	1.14006	0.23266	211.085
id1003409	1	4098494	1	2.31625	0.13101	112	0.01826	1.14006	0.23266	211.085
id1003423	1	4114249	1	0.44679	0.50492	152	0.0028	1.14006	0.23266	211.085
id1003426	1	4116087	1	1.16483	0.28226	151	0.00742	1.14006	0.23266	211.085
id1003441	1	4125084	1	0.41311	0.5214	153	0.00257	1.14006	0.23266	211.085
id1003447	1	4136311	1	0.04459	0.83305	153	0.000277	1.14006	0.23266	211.085
id1003456	1	4140544	1	0.09641	0.75667	136	0.000685	1.14006	0.23266	211.085
id1003465	1	4143766	1	0.18195	0.67034	150	0.00117	1.14006	0.23266	211.085
id1003475	1	4147911	1	0.26177	0.60968	153	0.00163	1.14006	0.23266	211.085
id1003479	1	4148533	1	0.22291	0.63755	149	0.00141	1.14006	0.23266	211.085
id1003483	1	4151213	1	0.23963	0.6252	153	0.00149	1.14006	0.23266	211.085
id1003487	1	4153991	1	0.45103	0.50312	128	0.00306	1.14006	0.23266	211.085
id1003490	1	4172403	1	0.15412	0.6952	153	0.000958	1.14006	0.23266	211.085
id1003496	1	4177640	1	1.07367	0.30184	151	0.00676	1.14006	0.23266	211.085
id1003500	1	4180711	1	1.28971	0.25799	150	0.00812	1.14006	0.23266	211.085
id1003505	1	4206703	1	0.39161	0.53248	145	0.00256	1.14006	0.23266	211.085
id1003509	1	4208827	1	0.2044	0.65186	153	0.00127	1.14006	0.23266	211.085
id1003517	1	4229753	1	0.45507	0.50104	148	0.00288	1.14006	0.23266	211.085
id1003519	1	4233856	1	1.61643	0.20574	143	0.01075	1.14006	0.23266	211.085
id1003532	1	4239811	2	0.48353	0.61759	152	0.00601	1.14006	0.23266	211.085
id1003538	1	4241700	1	0.00479	0.9449	151	3.04e-05	1.14006	0.23266	211.085
id1003552	1	4257973	1	0.30815	0.57966	152	0.00193	1.14006	0.23266	211.085
id1003559	1	4259452	2	0.56837	0.5677	153	0.00707	1.14006	0.23266	211.085
id1003561	1	4260025	1	0.34804	0.55615	150	0.00221	1.14006	0.23266	211.085
id1003562	1	4260192	1	1.7226	0.19162	139	0.01182	1.14006	0.23266	211.085
id1003564	1	4260328	1	0.08212	0.77487	148	0.000534	1.14006	0.23266	211.085
id1003571	1	4264985	1	0.34402	0.55843	152	0.00216	1.14006	0.23266	211.085
id1003576	1	4267262	2	0.57787	0.56237	153	0.00719	1.14006	0.23266	211.085
id1003578	1	4268162	1	1.33671	0.2495	152	0.00838	1.14006	0.23266	211.085
id1003579	1	4268587	2	1.13807	0.32328	152	0.01421	1.14006	0.23266	211.085
ud1000245	1	4300550	1	0.35513	0.55216	150	0.00223	1.14006	0.23266	211.085
id1003592	1	4315741	1	0.61366	0.4347	150	0.00394	1.14006	0.23266	211.085
id1003593	1	4316129	1	0.59058	0.44344	151	0.00383	1.14006	0.23266	211.085
id1003596	1	4318247	1	0.000908	0.976	153	5.65e-06	1.14006	0.23266	211.085
id1003597	1	4318289	1	0.59675	0.44118	140	0.00408	1.14006	0.23266	211.085
id1003602	1	4319848	1	0.71995	0.39778	131	0.00516	1.14006	0.23266	211.085
id1003608	1	4321629	1	0.67414	0.41294	153	0.00419	1.14006	0.23266	211.085
id1003611	1	4329168	1	0.05294	0.81834	150	0.000332	1.14006	0.23266	211.085
id1003612	1	4329799	1	0.54942	0.45974	153	0.00342	1.14006	0.23266	211.085
id1003619	1	4332541	1	0.00138	0.97038	152	8.6e-06	1.14006	0.23266	211.085
id1003623	1	4334704	1	0.01834	0.89248	145	0.000122	1.14006	0.23266	211.085
id1003636	1	4380408	1	0.34438	0.55821	153	0.00214	1.14006	0.23266	211.085
id1003639	1	4382021	1	0.17761	0.67406	152	0.0011	1.14006	0.23266	211.085
id1003645	1	4386570	1	0.34438	0.55821	153	0.00214	1.14006	0.23266	211.085
id1003650	1	4387788	1	0.66695	0.41546	151	0.00421	1.14006	0.23266	211.085
id1003672	1	4397344	1	0.92932	0.3367	146	0.00598	1.14006	0.23266	211.085
id1003675	1	4398822	1	1.77228	0.18516	153	0.01102	1.14006	0.23266	211.085
id1003686	1	4403404	1	0.98622	0.3223	153	0.00613	1.14006	0.23266	211.085
id1003687	1	4403617	1	0.51894	0.47249	147	0.00348	1.14006	0.23266	211.085
id1003690	1	4405100	1	0.08013	0.77757	136	0.000561	1.14006	0.23266	211.085
id1003693	1	4407400	1	0.7229	0.39658	153	0.00449	1.14006	0.23266	211.085
id1003712	1	4422641	1	1.79496	0.18246	148	0.01133	1.14006	0.23266	211.085
id1003713	1	4422794	1	1.71254	0.1927	153	0.01065	1.14006	0.23266	211.085
id1003715	1	4423202	1	4.42052	0.03725	150	0.0275	1.14006	0.23266	211.085
id1003729	1	4426330	1	0.01204	0.9128	145	7.92e-05	1.14006	0.23266	211.085
id1003733	1	4426772	1	2.76495	0.09848	153	0.01719	1.14006	0.23266	211.085
id1003752	1	4490727	1	3.35241	0.06953	129	0.02383	1.14006	0.23266	211.085
id1003754	1	4510363	1	0.20649	0.65021	151	0.00128	1.14006	0.23266	211.085
id1003755	1	4510445	1	1.02479	0.31308	150	0.00651	1.14006	0.23266	211.085
id1003756	1	4510589	1	0.99969	0.31903	153	0.00622	1.14006	0.23266	211.085
id1003757	1	4510971	1	1.61379	0.206	151	0.01013	1.14006	0.23266	211.085
id1003766	1	4514425	1	1.08572	0.29933	138	0.00711	1.14006	0.23266	211.085
id1003776	1	4517310	1	0.76905	0.38203	144	0.00502	1.14006	0.23266	211.085
id1003784	1	4543494	1	1.16193	0.28283	153	0.00722	1.14006	0.23266	211.085
id1003789	1	4545468	1	0.57937	0.44778	153	0.0036	1.14006	0.23266	211.085
id1003791	1	4545763	1	0.24734	0.61972	149	0.00156	1.14006	0.23266	211.085
id1003796	1	4581157	1	0.99534	0.32008	153	0.00619	1.14006	0.23266	211.085
id1003800	1	4582766	1	1.89964	0.17024	151	0.01195	1.14006	0.23266	211.085
id1003802	1	4582879	1	5.17544	0.02465	128	0.0438	1.14006	0.23266	211.085
id1003818	1	4590266	1	0.85267	0.35731	153	0.0053	1.14006	0.23266	211.085
id1003820	1	4619884	1	0.12915	0.7199	136	0.000908	1.14006	0.23266	211.085
id1003824	1	4621986	1	0.80708	0.37047	152	0.00502	1.14006	0.23266	211.085
id1003837	1	4645744	1	2.50537	0.11578	142	0.01683	1.14006	0.23266	211.085
id1003838	1	4645923	1	1.91789	0.1682	152	0.01202	1.14006	0.23266	211.085
id1003839	1	4646140	1	1.47672	0.22653	134	0.01025	1.14006	0.23266	211.085
id1003840	1	4646221	1	0.36012	0.54942	144	0.00232	1.14006	0.23266	211.085
id1003841	1	4646379	1	0.7625	0.38417	135	0.00515	1.14006	0.23266	211.085
id1003842	1	4647100	1	0.41284	0.5216	144	0.00265	1.14006	0.23266	211.085
id1003843	1	4647440	1	0.03617	0.84943	152	0.000226	1.14006	0.23266	211.085
id1003844	1	4647790	1	2.07144	0.15228	148	0.01337	1.14006	0.23266	211.085
id1003847	1	4648125	1	0.33763	0.5621	152	0.0021	1.14006	0.23266	211.085
id1003850	1	4649725	1	0.00329	0.95431	149	2.12e-05	1.14006	0.23266	211.085
id1003851	1	4650167	1	0.74329	0.3902	136	0.00514	1.14006	0.23266	211.085
id1003852	1	4650269	1	2.31014	0.1307	152	0.01437	1.14006	0.23266	211.085
id1003853	1	4650543	1	0.10648	0.74466	152	0.000666	1.14006	0.23266	211.085
id1003854	1	4650842	1	2.18035	0.14194	152	0.01361	1.14006	0.23266	211.085
id1003858	1	4676444	1	0.36001	0.54943	153	0.00224	1.14006	0.23266	211.085
id1003861	1	4677218	1	0.00307	0.95586	150	1.99e-05	1.14006	0.23266	211.085
id1003863	1	4677783	1	0.00473	0.94527	149	3.02e-05	1.14006	0.23266	211.085
id1003869	1	4679517	2	0.41105	0.66372	153	0.00511	1.14006	0.23266	211.085
id1003873	1	4681133	1	0.76809	0.38233	144	0.00523	1.14006	0.23266	211.085
id1003877	1	4682262	1	0.31527	0.57535	147	0.00202	1.14006	0.23266	211.085
id1003879	1	4701723	1	3.72434	0.05556	152	0.02316	1.14006	0.23266	211.085
id1003887	1	4703211	1	2.69184	0.10314	144	0.01724	1.14006	0.23266	211.085
id1003893	1	4707475	1	2.46469	0.11858	153	0.01533	1.14006	0.23266	211.085
id1003902	1	4736704	1	0.52447	0.47012	150	0.00335	1.14006	0.23266	211.085
id1003908	1	4738970	1	5.86051	0.0167	153	0.03644	1.14006	0.23266	211.085
id1003909	1	4739026	1	2.07478	0.15189	152	0.0129	1.14006	0.23266	211.085
id1003919	1	4752891	1	1.38839	0.24062	150	0.0091	1.14006	0.23266	211.085
id1003920	1	4753347	1	0.03833	0.84509	136	0.000267	1.14006	0.23266	211.085
id1003922	1	4754473	1	3.55068	0.06154	150	0.02225	1.14006	0.23266	211.085
id1003924	1	4790369	1	2.87776	0.09193	153	0.01789	1.14006	0.23266	211.085
id1003926	1	4791522	1	2.94832	0.0881	151	0.01846	1.14006	0.23266	211.085
id1003927	1	4793566	1	1.73066	0.19038	153	0.01076	1.14006	0.23266	211.085
id1003929	1	4795262	1	0.058	0.81003	148	0.000379	1.14006	0.23266	211.085
id1003930	1	4796176	1	0.86488	0.35391	152	0.00538	1.14006	0.23266	211.085
id1003932	1	4816430	1	4.56666	0.03426	153	0.02839	1.14006	0.23266	211.085
id1003941	1	4820586	1	0.93718	0.33459	153	0.00583	1.14006	0.23266	211.085
id1003946	1	4824928	1	0.0686	0.79377	148	0.000442	1.14006	0.23266	211.085
id1003947	1	4846525	1	0.01471	0.90363	151	9.28e-05	1.14006	0.23266	211.085
id1003955	1	4850377	1	2.23372	0.13717	153	0.01389	1.14006	0.23266	211.085
id1003959	1	4852668	1	0.17478	0.67651	153	0.00109	1.14006	0.23266	211.085
id1003960	1	4853002	1	0.04617	0.83017	153	0.000287	1.14006	0.23266	211.085
id1003966	1	4869563	1	1.03863	0.30981	153	0.00646	1.14006	0.23266	211.085
id1003969	1	4870786	1	1.36953	0.24379	153	0.00852	1.14006	0.23266	211.085
id1003974	1	4871587	1	1.64386	0.20198	142	0.0105	1.14006	0.23266	211.085
id1003996	1	4890114	1	0.74089	0.39078	153	0.00461	1.14006	0.23266	211.085
id1004001	1	4892118	1	0.7131	0.3998	152	0.00444	1.14006	0.23266	211.085
id1004007	1	4894645	1	1.64914	0.20121	145	0.01055	1.14006	0.23266	211.085
id1004031	1	4923148	1	1.45926	0.22899	153	0.00907	1.14006	0.23266	211.085
id1004034	1	4946482	1	0.00344	0.95331	147	2.17e-05	1.14006	0.23266	211.085
id1004035	1	4948173	1	3.14	0.07847	153	0.01952	1.14006	0.23266	211.085
ud1000285	1	4968392	1	0.64286	0.42408	141	0.00429	1.14006	0.23266	211.085
id1004041	1	4970993	1	0.41542	0.52024	153	0.00258	1.14006	0.23266	211.085
id1004044	1	4974150	1	0.63562	0.42663	148	0.00411	1.14006	0.23266	211.085
id1004045	1	4974371	1	0.79205	0.37509	139	0.00524	1.14006	0.23266	211.085
id1004061	1	5018038	1	2.99848	0.08555	146	0.01953	1.14006	0.23266	211.085
id1004065	1	5018343	1	0.73603	0.39236	150	0.00467	1.14006	0.23266	211.085
id1004077	1	5024932	1	0.62989	0.42869	151	0.00392	1.14006	0.23266	211.085
id1004079	1	5028045	1	4.26015	0.04081	150	0.02665	1.14006	0.23266	211.085
id1004092	1	5035455	1	3.66561	0.05749	153	0.02279	1.14006	0.23266	211.085
id1004093	1	5035977	1	3.67059	0.05734	152	0.02282	1.14006	0.23266	211.085
id1004097	1	5063126	1	0.80509	0.37104	153	0.00501	1.14006	0.23266	211.085
id1004099	1	5064371	1	0.76447	0.38336	153	0.00475	1.14006	0.23266	211.085
id1004106	1	5068572	1	0.80509	0.37104	153	0.00501	1.14006	0.23266	211.085
id1004114	1	5093807	1	0.16595	0.68434	151	0.00105	1.14006	0.23266	211.085
id1004122	1	5096113	1	0.07981	0.77801	133	0.000557	1.14006	0.23266	211.085
id1004130	1	5097346	1	0.03402	0.85393	153	0.000212	1.14006	0.23266	211.085
id1004136	1	5098047	1	0.56115	0.45502	150	0.00352	1.14006	0.23266	211.085
id1004143	1	5100767	1	0.08021	0.77742	149	0.00051	1.14006	0.23266	211.085
id1004146	1	5111154	1	0.09475	0.75867	147	0.000634	1.14006	0.23266	211.085
id1004154	1	5115299	1	0.5567	0.45679	152	0.00348	1.14006	0.23266	211.085
id1004156	1	5129109	1	1.86286	0.17439	152	0.01165	1.14006	0.23266	211.085
id1004157	1	5129286	1	0.00664	0.93517	151	4.16e-05	1.14006	0.23266	211.085
id1004159	1	5129492	1	0.03402	0.85393	153	0.000212	1.14006	0.23266	211.085
id1004164	1	5133796	1	3.66e-05	0.99518	151	2.33e-07	1.14006	0.23266	211.085
id1004166	1	5134346	1	0.02968	0.86347	149	0.000191	1.14006	0.23266	211.085
id1004169	1	5135425	1	0.01856	0.89183	152	0.000116	1.14006	0.23266	211.085
id1004171	1	5162435	1	1.1391	0.28814	118	0.00929	1.14006	0.23266	211.085
id1004179	1	5216199	1	0.46634	0.49585	141	0.00299	1.14006	0.23266	211.085
id1004182	1	5216641	1	0.47205	0.49313	153	0.00294	1.14006	0.23266	211.085
id1004185	1	5216866	1	3.93358	0.04919	153	0.02446	1.14006	0.23266	211.085
id1004195	1	5218850	1	0.79447	0.37421	153	0.00494	1.14006	0.23266	211.085
id1004198	1	5219589	1	0.06142	0.80462	149	0.000396	1.14006	0.23266	211.085
ud1000297	1	5239748	1	0.01138	0.91518	153	7.08e-05	1.14006	0.23266	211.085
id1004202	1	5256670	1	1.00419	0.31798	150	0.0063	1.14006	0.23266	211.085
id1004204	1	5257130	1	3.43647	0.06582	150	0.02167	1.14006	0.23266	211.085
id1004213	1	5260864	1	1.53317	0.21792	133	0.01175	1.14006	0.23266	211.085
id1004220	1	5263642	1	4.25409	0.04092	153	0.02645	1.14006	0.23266	211.085
ud1000304	1	5285322	1	1.64714	0.20144	148	0.01067	1.14006	0.23266	211.085
id1004223	1	5289075	1	0.79739	0.37335	152	0.00496	1.14006	0.23266	211.085
id1004230	1	5316048	1	0.02764	0.86819	151	0.000173	1.14006	0.23266	211.085
id1004231	1	5316439	1	1.28843	0.25819	153	0.00801	1.14006	0.23266	211.085
id1004232	1	5316761	1	1.04794	0.30788	136	0.00701	1.14006	0.23266	211.085
id1004234	1	5320235	1	1.20658	0.27387	148	0.00767	1.14006	0.23266	211.085
id1004239	1	5323813	1	1.67869	0.19716	151	0.01061	1.14006	0.23266	211.085
id1004242	1	5325062	1	0.10074	0.7514	153	0.000626	1.14006	0.23266	211.085
id1004251	1	5329545	1	0.84598	0.35921	152	0.0053	1.14006	0.23266	211.085
id1004256	1	5332883	1	0.65617	0.41924	151	0.00418	1.14006	0.23266	211.085
id1004257	1	5367761	1	0.00166	0.96758	124	1.27e-05	1.14006	0.23266	211.085
id1004287	1	5416349	1	2.34893	0.12752	153	0.01461	1.14006	0.23266	211.085
id1004290	1	5417069	1	0.03048	0.86164	153	0.00019	1.14006	0.23266	211.085
id1004294	1	5427557	1	0.25004	0.6178	152	0.0016	1.14006	0.23266	211.085
id1004301	1	5431650	1	0.03049	0.86163	153	0.00019	1.14006	0.23266	211.085
id1004302	1	5432024	1	0.02048	0.88639	153	0.000127	1.14006	0.23266	211.085
id1004305	1	5434432	1	0.85267	0.35731	153	0.0053	1.14006	0.23266	211.085
id1004308	1	5435395	1	0.14387	0.70503	148	0.000904	1.14006	0.23266	211.085
id1004310	1	5437204	1	0.01322	0.90863	152	8.22e-05	1.14006	0.23266	211.085
id1004312	1	5438935	1	0.02782	0.86777	153	0.000173	1.14006	0.23266	211.085
id1004313	1	5438964	1	0.02653	0.87085	152	0.000165	1.14006	0.23266	211.085
id1004319	1	5441863	1	0.71908	0.39784	151	0.00453	1.14006	0.23266	211.085
id1004321	1	5442451	1	0.3624	0.54814	147	0.00255	1.14006	0.23266	211.085
id1004328	1	5474646	1	0.79021	0.3755	152	0.00494	1.14006	0.23266	211.085
id1004329	1	5474749	1	0.41755	0.51939	127	0.00306	1.14006	0.23266	211.085
id1004330	1	5476190	1	0.05168	0.82049	153	0.000321	1.14006	0.23266	211.085
id1004333	1	5476324	1	0.16871	0.68191	141	0.00111	1.14006	0.23266	211.085
id1004341	1	5478606	1	0.02571	0.87283	152	0.00016	1.14006	0.23266	211.085
id1004342	1	5478645	1	1.09332	0.29746	152	0.00683	1.14006	0.23266	211.085
id1004348	1	5481198	1	0.50432	0.47877	148	0.00314	1.14006	0.23266	211.085
id1004349	1	5489588	1	0.09142	0.76281	152	0.000584	1.14006	0.23266	211.085
id1004369	1	5512115	1	1.88579	0.1718	151	0.01189	1.14006	0.23266	211.085
id1004376	1	5515647	1	0.07152	0.78952	148	0.000463	1.14006	0.23266	211.085
id1004379	1	5552143	1	0.75623	0.38595	151	0.00472	1.14006	0.23266	211.085
id1004380	1	5562443	1	3.11868	0.07948	153	0.01939	1.14006	0.23266	211.085
id1004384	1	5565206	1	1.48552	0.22487	153	0.00924	1.14006	0.23266	211.085
id1004385	1	5565375	1	0.00106	0.97404	153	6.61e-06	1.14006	0.23266	211.085
id1004388	1	5566375	1	3.08073	0.08132	152	0.01924	1.14006	0.23266	211.085
id1004389	1	5566444	1	0.41635	0.51977	153	0.00259	1.14006	0.23266	211.085
id1004393	1	5568860	1	0.47536	0.49163	152	0.00298	1.14006	0.23266	211.085
id1004397	1	5589473	1	0.84098	0.36078	139	0.00567	1.14006	0.23266	211.085
id1004402	1	5591893	1	2.79439	0.09674	152	0.01738	1.14006	0.23266	211.085
id1004404	1	5594377	1	1.59709	0.20832	153	0.00993	1.14006	0.23266	211.085
id1004407	1	5596859	1	1.48915	0.22432	152	0.00927	1.14006	0.23266	211.085
id1004408	1	5629597	1	0.17749	0.67419	145	0.00117	1.14006	0.23266	211.085
id1004418	1	5631963	1	0.09005	0.76458	137	0.000611	1.14006	0.23266	211.085
id1004420	1	5633273	1	0.02642	0.87112	146	0.000172	1.14006	0.23266	211.085
id1004423	1	5635088	1	0.67276	0.41344	151	0.00427	1.14006	0.23266	211.085
id1004424	1	5635231	1	0.15107	0.69828	114	0.00124	1.14006	0.23266	211.085
wd1000208	1	5647220	1	0.03735	0.84703	153	0.000232	1.14006	0.23266	211.085
id1004433	1	5693751	1	0.00114	0.97305	153	7.12e-06	1.14006	0.23266	211.085
id1004440	1	5698636	1	0.03207	0.85812	153	0.000199	1.14006	0.23266	211.085
id1004447	1	5700835	1	0.00622	0.93724	149	3.92e-05	1.14006	0.23266	211.085
id1004454	1	5722378	1	0.30403	0.58222	151	0.00191	1.14006	0.23266	211.085
id1004466	1	5725789	1	0.00793	0.92918	153	4.93e-05	1.14006	0.23266	211.085
id1004468	1	5726642	1	0.21067	0.64697	143	0.00136	1.14006	0.23266	211.085
id1004471	1	5726977	1	0.72979	0.39434	153	0.00454	1.14006	0.23266	211.085
id1004479	1	5728668	1	0.64589	0.4229	151	0.00413	1.14006	0.23266	211.085
id1004491	1	5764181	1	0.28286	0.59563	153	0.00176	1.14006	0.23266	211.085
id1004494	1	5766779	1	4.17702	0.04286	145	0.02839	1.14006	0.23266	211.085
id1004497	1	5771346	1	0.16547	0.6848	143	0.00107	1.14006	0.23266	211.085
id1004509	1	5794352	1	2.71167	0.10184	147	0.01739	1.14006	0.23266	211.085
id1004548	1	5811323	1	1.82644	0.17868	149	0.01152	1.14006	0.23266	211.085
id1004556	1	5812437	1	0.28286	0.59563	153	0.00176	1.14006	0.23266	211.085
id1004562	1	5813572	1	0.81264	0.36881	153	0.00505	1.14006	0.23266	211.085
id1004576	1	5815301	1	0.96215	0.32827	152	0.00611	1.14006	0.23266	211.085
id1004591	1	5835866	1	0.88925	0.34726	150	0.00583	1.14006	0.23266	211.085
id1004592	1	5836074	1	0.40432	0.52594	141	0.00268	1.14006	0.23266	211.085
id1004602	1	5839280	1	0.49834	0.48135	153	0.0031	1.14006	0.23266	211.085
id1004627	1	5894922	1	0.03939	0.84295	152	0.000245	1.14006	0.23266	211.085
id1004630	1	5897430	1	1.08741	0.29878	151	0.00684	1.14006	0.23266	211.085
id1004633	1	5898200	1	0.89624	0.34546	143	0.00587	1.14006	0.23266	211.085
id1004634	1	5898486	1	2.31554	0.13048	138	0.01575	1.14006	0.23266	211.085
id1004651	1	5911668	1	1.48881	0.22437	152	0.00932	1.14006	0.23266	211.085
id1004659	1	5944447	1	0.40499	0.52551	153	0.00252	1.14006	0.23266	211.085
id1004660	1	5944703	1	1.60434	0.20732	151	0.01027	1.14006	0.23266	211.085
id1004662	1	5945289	1	4.67635	0.03222	151	0.02909	1.14006	0.23266	211.085
id1004668	1	5949115	1	4.1087	0.04451	150	0.02572	1.14006	0.23266	211.085
id1004669	1	5976727	1	2.59915	0.10908	152	0.01627	1.14006	0.23266	211.085
id1004670	1	5976754	1	0.00596	0.93856	153	3.71e-05	1.14006	0.23266	211.085
id1004686	1	5982372	1	0.03058	0.86143	147	0.000206	1.14006	0.23266	211.085
id1004691	1	6003489	1	0.20715	0.64968	153	0.00129	1.14006	0.23266	211.085
id1004693	1	6004190	1	0.61057	0.43589	146	0.00394	1.14006	0.23266	211.085
id1004698	1	6007069	1	0.71455	0.39934	150	0.00454	1.14006	0.23266	211.085
id1004703	1	6009782	1	0.0857	0.77012	153	0.000533	1.14006	0.23266	211.085
id1004714	1	6012569	1	4.64411	0.03279	153	0.02888	1.14006	0.23266	211.085
id1004725	1	6035816	1	0.000372	0.98464	150	2.39e-06	1.14006	0.23266	211.085
id1004726	1	6036592	1	0.49089	0.48468	148	0.00318	1.14006	0.23266	211.085
id1004753	1	6078616	1	0.15979	0.68993	152	0.000994	1.14006	0.23266	211.085
id1004756	1	6094955	1	4.60141	0.03361	151	0.02924	1.14006	0.23266	211.085
id1004758	1	6098054	1	0.09493	0.75864	106	0.000783	1.14006	0.23266	211.085
id1004759	1	6099057	1	0.51868	0.47259	148	0.00339	1.14006	0.23266	211.085
id1004769	1	6102553	1	0.13875	0.71006	153	0.000863	1.14006	0.23266	211.085
id1004772	1	6113242	1	0.09576	0.75742	153	0.000595	1.14006	0.23266	211.085
id1004773	1	6113636	1	0.91849	0.33949	149	0.00583	1.14006	0.23266	211.085
id1004788	1	6118057	1	0.70683	0.40189	150	0.00443	1.14006	0.23266	211.085
id1004789	1	6118830	1	0.01199	0.91295	152	7.46e-05	1.14006	0.23266	211.085
id1004800	1	6131305	1	0.00884	0.92525	141	6.11e-05	1.14006	0.23266	211.085
id1004802	1	6131399	1	0.01554	0.90095	153	9.66e-05	1.14006	0.23266	211.085
id1004803	1	6131507	1	1.14107	0.28718	153	0.0071	1.14006	0.23266	211.085
id1004806	1	6131896	1	0.08946	0.76529	151	0.000571	1.14006	0.23266	211.085
id1004815	1	6135111	1	1.4755	0.22645	151	0.00949	1.14006	0.23266	211.085
id1004817	1	6136479	1	0.31865	0.57329	151	0.002	1.14006	0.23266	211.085
id1004819	1	6136981	1	4.10412	0.0446	152	0.02568	1.14006	0.23266	211.085
id1004824	1	6187297	1	0.78412	0.37734	152	0.00497	1.14006	0.23266	211.085
id1004834	1	6188486	1	4.64411	0.03279	153	0.02888	1.14006	0.23266	211.085
id1004841	1	6195784	1	5.5558	0.01981	145	0.03736	1.14006	0.23266	211.085
id1004843	1	6216693	1	2.75195	0.09947	140	0.01816	1.14006	0.23266	211.085
id1004849	1	6219761	1	2.41219	0.1226	149	0.01533	1.14006	0.23266	211.085
id1004853	1	6223858	1	3.05012	0.08317	132	0.02099	1.14006	0.23266	211.085
id1004854	1	6224212	1	0.24365	0.62238	142	0.00168	1.14006	0.23266	211.085
id1004858	1	6244002	1	0.30108	0.58411	141	0.00195	1.14006	0.23266	211.085
id1004863	1	6245897	1	1.05349	0.30664	134	0.00696	1.14006	0.23266	211.085
id1004865	1	6246721	1	0.98037	0.32391	139	0.00659	1.14006	0.23266	211.085
id1004870	1	6248183	1	0.03898	0.84384	120	0.000303	1.14006	0.23266	211.085
id1004872	1	6248553	1	3.71124	0.05606	147	0.02395	1.14006	0.23266	211.085
id1004873	1	6249141	1	1.52899	0.21828	150	0.00955	1.14006	0.23266	211.085
id1004874	1	6249695	1	0.7752	0.3801	148	0.00483	1.14006	0.23266	211.085
id1004876	1	6267947	1	1.67972	0.19701	152	0.01051	1.14006	0.23266	211.085
id1004877	1	6268180	1	0.0162	0.8989	151	0.000102	1.14006	0.23266	211.085
id1004882	1	6277258	1	1.65998	0.19963	153	0.01032	1.14006	0.23266	211.085
id1004903	1	6301750	1	0.48704	0.48659	127	0.0033	1.14006	0.23266	211.085
id1004905	1	6324877	1	0.66198	0.4172	151	0.00415	1.14006	0.23266	211.085
id1004938	1	6330042	1	0.80879	0.37007	142	0.0057	1.14006	0.23266	211.085
id1004949	1	6332190	1	2.41241	0.1226	148	0.01533	1.14006	0.23266	211.085
id1004951	1	6332303	1	0.49024	0.48497	147	0.00317	1.14006	0.23266	211.085
id1004952	1	6332825	1	0.75122	0.38752	151	0.00477	1.14006	0.23266	211.085
id1004953	1	6333093	1	0.01607	0.89935	129	0.000127	1.14006	0.23266	211.085
id1004959	1	6352807	1	1.70479	0.19436	117	0.01434	1.14006	0.23266	211.085
id1004960	1	6353162	1	1.74641	0.18852	144	0.01138	1.14006	0.23266	211.085
id1004961	1	6354064	1	0.67639	0.41221	148	0.00426	1.14006	0.23266	211.085
id1004972	1	6358102	1	1.96273	0.16348	143	0.01298	1.14006	0.23266	211.085
id1004975	1	6381052	1	1.95739	0.16393	151	0.01222	1.14006	0.23266	211.085
id1004976	1	6382884	1	0.00125	0.97181	136	8.59e-06	1.14006	0.23266	211.085
id1004983	1	6420163	1	6.13506	0.01448	142	0.0467	1.14006	0.23266	211.085
id1004985	1	6420369	1	0.02395	0.87723	147	0.000154	1.14006	0.23266	211.085
id1004990	1	6424232	1	0.30155	0.58378	147	0.00194	1.14006	0.23266	211.085
id1004994	1	6443474	1	0.22254	0.63782	152	0.00138	1.14006	0.23266	211.085
id1004998	1	6444367	1	0.00764	0.93046	148	4.88e-05	1.14006	0.23266	211.085
id1005000	1	6447190	1	0.05296	0.81832	153	0.000329	1.14006	0.23266	211.085
id1005007	1	6468766	1	0.08124	0.77603	152	0.000506	1.14006	0.23266	211.085
ud1000346	1	6471973	1	0.32324	0.57054	152	0.00201	1.14006	0.23266	211.085
id1005009	1	6493392	1	0.53452	0.46625	117	0.00384	1.14006	0.23266	211.085
id1005011	1	6494174	1	0.96441	0.32769	153	0.006	1.14006	0.23266	211.085
id1005013	1	6494458	1	0.18212	0.67027	135	0.00119	1.14006	0.23266	211.085
id1005015	1	6494861	1	0.83191	0.36349	130	0.00605	1.14006	0.23266	211.085
id1005029	1	6502036	1	0.45083	0.503	152	0.0028	1.14006	0.23266	211.085
id1005039	1	6506725	1	0.44187	0.50727	153	0.00275	1.14006	0.23266	211.085
id1005042	1	6507269	1	0.09572	0.75749	143	0.00063	1.14006	0.23266	211.085
id1005049	1	6508922	1	0.62986	0.42882	139	0.00423	1.14006	0.23266	211.085
id1005053	1	6520870	1	0.99513	0.32015	151	0.00619	1.14006	0.23266	211.085
id1005056	1	6521041	1	0.26784	0.6056	145	0.00171	1.14006	0.23266	211.085
id1005063	1	6522024	1	1.36345	0.24509	135	0.00933	1.14006	0.23266	211.085
id1005067	1	6524460	1	0.44187	0.50727	153	0.00275	1.14006	0.23266	211.085
id1005075	1	6525987	1	0.09239	0.76159	151	0.000575	1.14006	0.23266	211.085
id1005078	1	6528767	1	0.96441	0.32769	153	0.006	1.14006	0.23266	211.085
id1005086	1	6532939	1	0.04707	0.82857	142	0.000306	1.14006	0.23266	211.085
id1005088	1	6533933	1	0.87247	0.3518	153	0.00542	1.14006	0.23266	211.085
id1005093	1	6534893	1	0.32056	0.57213	153	0.00199	1.14006	0.23266	211.085
id1005102	1	6540463	1	0.38426	0.53637	142	0.00267	1.14006	0.23266	211.085
id1005103	1	6542217	1	0.91425	0.34059	150	0.00572	1.14006	0.23266	211.085
wd1000235	1	6620704	1	0.90781	0.34228	151	0.00571	1.14006	0.23266	211.085
id1005112	1	6621338	1	3.03e-05	0.99562	153	1.88e-07	1.14006	0.23266	211.085
id1005122	1	6625922	1	1.152	0.2849	152	0.00717	1.14006	0.23266	211.085
id1005125	1	6628455	1	0.00369	0.95163	151	2.34e-05	1.14006	0.23266	211.085
id1005129	1	6630575	1	0.01412	0.90557	148	9.14e-05	1.14006	0.23266	211.085
id1005131	1	6639911	1	3.03e-05	0.99562	153	1.88e-07	1.14006	0.23266	211.085
id1005134	1	6660627	1	0.48641	0.48664	152	0.00304	1.14006	0.23266	211.085
id1005136	1	6663058	1	0.000207	0.98855	153	1.29e-06	1.14006	0.23266	211.085
id1005138	1	6663413	1	0.31639	0.57466	150	0.00202	1.14006	0.23266	211.085
id1005141	1	6666544	1	0.22752	0.63409	150	0.00143	1.14006	0.23266	211.085
id1005142	1	6667083	1	0.1096	0.74107	152	0.000684	1.14006	0.23266	211.085
id1005143	1	6667898	1	0.73589	0.39238	153	0.00458	1.14006	0.23266	211.085
id1005144	1	6684669	1	3.44776	0.06549	143	0.02394	1.14006	0.23266	211.085
id1005155	1	6690871	1	0.28672	0.59316	149	0.00181	1.14006	0.23266	211.085
id1005158	1	6691495	1	0.7991	0.37283	152	0.00499	1.14006	0.23266	211.085
id1005162	1	6717533	1	0.58886	0.4441	152	0.00368	1.14006	0.23266	211.085
id1005164	1	6717946	1	0.58886	0.4441	152	0.00368	1.14006	0.23266	211.085
id1005166	1	6718251	1	0.20826	0.64889	136	0.00145	1.14006	0.23266	211.085
id1005170	1	6765662	2	0.2762	0.75906	153	0.00343	1.14006	0.23266	211.085
id1005172	1	6785796	1	0.48011	0.48954	144	0.00326	1.14006	0.23266	211.085
id1005173	1	6786032	1	0.00645	0.93608	148	4.12e-05	1.14006	0.23266	211.085
id1005176	1	6791688	1	0.98734	0.32207	149	0.00629	1.14006	0.23266	211.085
id1005178	1	6793133	1	0.42117	0.51737	152	0.00263	1.14006	0.23266	211.085
id1005180	1	6793643	1	0.00115	0.97294	152	7.19e-06	1.14006	0.23266	211.085
id1005182	1	6846173	1	0.08206	0.77492	153	0.00051	1.14006	0.23266	211.085
id1005183	1	6849958	1	0.00129	0.97144	150	8.03e-06	1.14006	0.23266	211.085
id1005200	1	6881038	1	0.28549	0.594	142	0.00192	1.14006	0.23266	211.085
id1005201	1	6881608	1	0.21827	0.64108	148	0.00137	1.14006	0.23266	211.085
id1005216	1	6894356	1	0.43876	0.50877	152	0.00274	1.14006	0.23266	211.085
id1005218	1	6895165	1	0.51616	0.47365	150	0.00323	1.14006	0.23266	211.085
id1005226	1	6898813	1	0.00587	0.93901	152	3.66e-05	1.14006	0.23266	211.085
id1005228	1	6899271	1	0.00542	0.94141	153	3.37e-05	1.14006	0.23266	211.085
id1005232	1	6900427	1	0.00542	0.94141	153	3.37e-05	1.14006	0.23266	211.085
id1005237	1	6901321	1	0.03637	0.84902	147	0.000235	1.14006	0.23266	211.085
id1005238	1	6901826	1	0.29395	0.58853	151	0.00184	1.14006	0.23266	211.085
id1005239	1	6902610	1	0.8084	0.37007	153	0.00503	1.14006	0.23266	211.085
id1005243	1	6905400	1	0.00627	0.93699	150	3.91e-05	1.14006	0.23266	211.085
id1005251	1	6908222	1	0.69918	0.40443	152	0.00437	1.14006	0.23266	211.085
id1005254	1	6909074	1	0.69918	0.40443	152	0.00437	1.14006	0.23266	211.085
wd1000240	1	6915738	1	0.51879	0.47252	151	0.00325	1.14006	0.23266	211.085
wd1000243	1	6952822	1	0.000173	0.98951	135	1.14e-06	1.14006	0.23266	211.085
id1005256	1	6971446	1	0.08206	0.77492	153	0.00051	1.14006	0.23266	211.085
id1005257	1	6971525	1	0.08206	0.77492	153	0.00051	1.14006	0.23266	211.085
id1005261	1	6973428	1	1.40385	0.23805	149	0.00892	1.14006	0.23266	211.085
id1005263	1	6974898	1	0.96428	0.32775	151	0.00603	1.14006	0.23266	211.085
id1005264	1	6974988	1	1.28651	0.25855	152	0.00803	1.14006	0.23266	211.085
id1005269	1	6977891	1	0.85841	0.35572	151	0.00543	1.14006	0.23266	211.085
id1005271	1	6989751	1	2.03911	0.15608	118	0.01756	1.14006	0.23266	211.085
id1005277	1	6992254	1	0.30156	0.58385	136	0.0022	1.14006	0.23266	211.085
id1005282	1	6995910	1	0.8163	0.36775	152	0.0051	1.14006	0.23266	211.085
id1005286	1	7012862	1	0.04283	0.83634	153	0.000266	1.14006	0.23266	211.085
id1005287	1	7013248	1	1.72337	0.19135	150	0.01077	1.14006	0.23266	211.085
dd1000009	1	7014262	1	1.5002	0.22289	134	0.01059	1.14006	0.23266	211.085
dd1000015	1	7014955	1	0.63335	0.4278	119	0.0047	1.14006	0.23266	211.085
id1005290	1	7015126	1	1.24234	0.26684	153	0.00772	1.14006	0.23266	211.085
id1005291	1	7015244	1	0.29647	0.58695	150	0.00185	1.14006	0.23266	211.085
id1005292	1	7015465	1	2.40314	0.12324	153	0.01494	1.14006	0.23266	211.085
id1005293	1	7015503	1	0.03207	0.85812	152	0.0002	1.14006	0.23266	211.085
dd1000022	1	7015736	1	0.40441	0.52585	148	0.00259	1.14006	0.23266	211.085
id1005296	1	7015826	1	3.7e-05	0.99515	151	2.32e-07	1.14006	0.23266	211.085
dd1000032	1	7016241	1	0.86994	0.35278	130	0.00588	1.14006	0.23266	211.085
id1005297	1	7016392	1	0.8806	0.34969	143	0.00635	1.14006	0.23266	211.085
id1005298	1	7016643	1	0.32339	0.57044	153	0.00201	1.14006	0.23266	211.085
dd1000036	1	7016944	1	2.48561	0.11709	150	0.01587	1.14006	0.23266	211.085
id1005300	1	7017159	1	1.82313	0.17909	148	0.01157	1.14006	0.23266	211.085
id1005301	1	7017302	1	1.78625	0.18352	148	0.01154	1.14006	0.23266	211.085
id1005302	1	7017406	1	0.72953	0.39448	147	0.00469	1.14006	0.23266	211.085
id1005306	1	7017781	1	1.14873	0.28558	152	0.00717	1.14006	0.23266	211.085
id1005307	1	7017909	1	0.38417	0.53636	150	0.0024	1.14006	0.23266	211.085
id1005308	1	7017962	1	0.43032	0.51322	114	0.0039	1.14006	0.23266	211.085
dd1000052	1	7018045	1	2.45513	0.11952	139	0.01674	1.14006	0.23266	211.085
dd1000053	1	7018368	1	0.01196	0.91307	144	7.63e-05	1.14006	0.23266	211.085
id1005309	1	7018577	1	0.64249	0.42443	123	0.00476	1.14006	0.23266	211.085
dd1000055	1	7018635	1	1.27166	0.2616	132	0.00862	1.14006	0.23266	211.085
id1005311	1	7018919	1	0.01029	0.91937	140	6.77e-05	1.14006	0.23266	211.085
id1005312	1	7019063	1	1.33582	0.24966	152	0.00834	1.14006	0.23266	211.085
dd1000065	1	7019095	1	0.15513	0.69433	136	0.00114	1.14006	0.23266	211.085
dd1000066	1	7019170	1	1.3996	0.23871	152	0.00874	1.14006	0.23266	211.085
id1005313	1	7019261	1	1.71653	0.1922	152	0.01072	1.14006	0.23266	211.085
id1005314	1	7019293	1	0.89294	0.34629	148	0.00581	1.14006	0.23266	211.085
dd1000071	1	7019571	1	0.32339	0.57044	153	0.00201	1.14006	0.23266	211.085
dd1000072	1	7019592	1	0.86079	0.35506	151	0.00538	1.14006	0.23266	211.085
dd1000073	1	7019687	1	5.07556	0.02598	133	0.03649	1.14006	0.23266	211.085
id1005315	1	7019970	1	1.36987	0.24375	151	0.00872	1.14006	0.23266	211.085
dd1000077	1	7020278	1	1.37012	0.24388	139	0.00939	1.14006	0.23266	211.085
id1005316	1	7020822	1	1.33582	0.24966	152	0.00834	1.14006	0.23266	211.085
id1005318	1	7038503	1	0.04326	0.83553	152	0.000269	1.14006	0.23266	211.085
id1005319	1	7039123	1	0.28148	0.59657	147	0.0018	1.14006	0.23266	211.085
id1005320	1	7039168	2	0.34366	0.70974	153	0.00427	1.14006	0.23266	211.085
id1005321	1	7039215	1	0.44417	0.50617	152	0.00277	1.14006	0.23266	211.085
dd1000090	1	7039617	1	0.16986	0.68085	150	0.00107	1.14006	0.23266	211.085
dd1000091	1	7039671	1	0.45303	0.50201	146	0.00301	1.14006	0.23266	211.085
id1005322	1	7040499	1	0.56374	0.45396	152	0.00352	1.14006	0.23266	211.085
id1005323	1	7041008	1	0.09367	0.76002	145	0.000604	1.14006	0.23266	211.085
id1005324	1	7041209	1	1.4125	0.23659	151	0.00906	1.14006	0.23266	211.085
dd1000097	1	7041661	1	1.062	0.30448	151	0.00666	1.14006	0.23266	211.085
dd1000098	1	7041805	1	0.01033	0.91919	135	7.31e-05	1.14006	0.23266	211.085
id1005325	1	7042098	1	0.44417	0.50617	152	0.00277	1.14006	0.23266	211.085
dd1000103	1	7042688	1	0.2208	0.63922	136	0.00156	1.14006	0.23266	211.085
dd1000104	1	7042704	1	0.89004	0.34705	150	0.00556	1.14006	0.23266	211.085
id1005327	1	7043796	1	2.21824	0.13974	100	0.01965	1.14006	0.23266	211.085
dd1000108	1	7044190	1	0.46732	0.49531	152	0.00292	1.14006	0.23266	211.085
dd1000109	1	7044641	1	0.16742	0.68307	141	0.00109	1.14006	0.23266	211.085
id1005328	1	7044893	1	0.33756	0.56223	138	0.00227	1.14006	0.23266	211.085
id1005329	1	7044913	1	0.06292	0.8023	149	0.000402	1.14006	0.23266	211.085
dd1000112	1	7045039	1	0.44417	0.50617	152	0.00277	1.14006	0.23266	211.085
id1005330	1	7045445	1	0.44417	0.50617	152	0.00277	1.14006	0.23266	211.085
id1005331	1	7045983	1	0.00067	0.97938	153	4.17e-06	1.14006	0.23266	211.085
id1005332	1	7046392	1	5.30284	0.02269	153	0.03297	1.14006	0.23266	211.085
id1005334	1	7046652	1	0.01316	0.90888	123	9.5e-05	1.14006	0.23266	211.085
id1005336	1	7046840	1	0.7856	0.3771	134	0.00566	1.14006	0.23266	211.085
dd1000121	1	7046962	1	0.03922	0.84328	153	0.000244	1.14006	0.23266	211.085
id1005337	1	7047000	1	0.24284	0.62296	141	0.00163	1.14006	0.23266	211.085
id1005339	1	7049980	1	0.44417	0.50617	152	0.00277	1.14006	0.23266	211.085
id1005341	1	7050425	1	0.35877	0.55014	148	0.00228	1.14006	0.23266	211.085
dd1000141	1	7051183	1	1.13969	0.28792	123	0.00854	1.14006	0.23266	211.085
dd1000142	1	7051206	1	0.5028	0.47959	131	0.00372	1.14006	0.23266	211.085
dd1000147	1	7051725	1	0.10034	0.75187	153	0.000624	1.14006	0.23266	211.085
dd1000149	1	7051945	1	1.27076	0.2617	136	0.00868	1.14006	0.23266	211.085
id1005350	1	7052010	1	0.44417	0.50617	152	0.00277	1.14006	0.23266	211.085
dd1000153	1	7053303	1	0.32144	0.57161	152	0.00201	1.14006	0.23266	211.085
dd1000154	1	7053339	1	0.32324	0.57057	147	0.00204	1.14006	0.23266	211.085
dd1000157	1	7053425	1	0.00386	0.95059	130	2.9e-05	1.14006	0.23266	211.085
id1005351	1	7053453	1	0.42764	0.51422	146	0.00279	1.14006	0.23266	211.085
dd1000165	1	7069274	1	0.69201	0.40723	119	0.00514	1.14006	0.23266	211.085
dd1000173	1	7072810	1	0.20751	0.64965	113	0.00181	1.14006	0.23266	211.085
id1005353	1	7086172	1	0.02295	0.8798	151	0.000143	1.14006	0.23266	211.085
id1005354	1	7087178	1	0.12986	0.7191	151	0.000812	1.14006	0.23266	211.085
dd1000186	1	7087482	1	0.00162	0.96794	148	1.03e-05	1.14006	0.23266	211.085
dd1000187	1	7087529	1	0.14516	0.70376	153	0.000903	1.14006	0.23266	211.085
id1005355	1	7087660	1	0.09523	0.75807	153	0.000592	1.14006	0.23266	211.085
dd1000189	1	7087762	1	0.09523	0.75807	153	0.000592	1.14006	0.23266	211.085
id1005356	1	7087946	1	0.09292	0.76095	144	0.000608	1.14006	0.23266	211.085
id1005357	1	7088520	1	0.000456	0.983	135	3.06e-06	1.14006	0.23266	211.085
id1005358	1	7088552	1	0.09572	0.75747	151	0.000596	1.14006	0.23266	211.085
id1005359	1	7089419	1	0.0213	0.88416	152	0.000133	1.14006	0.23266	211.085
dd1000196	1	7089520	1	0.29496	0.58795	142	0.0019	1.14006	0.23266	211.085
id1005360	1	7089736	1	0.1195	0.73008	151	0.000743	1.14006	0.23266	211.085
id1005361	1	7089760	1	0.01799	0.89347	152	0.000112	1.14006	0.23266	211.085
dd1000200	1	7089814	1	0.02831	0.86661	148	0.000178	1.14006	0.23266	211.085
id1005364	1	7090362	1	0.03371	0.85459	147	0.000213	1.14006	0.23266	211.085
id1005365	1	7090457	1	0.17906	0.67281	150	0.00113	1.14006	0.23266	211.085
dd1000213	1	7091281	1	0.06626	0.79722	153	0.000412	1.14006	0.23266	211.085
id1005367	1	7091470	1	0.09718	0.75569	152	0.000607	1.14006	0.23266	211.085
id1005368	1	7091749	1	0.04283	0.83634	153	0.000266	1.14006	0.23266	211.085
dd1000217	1	7092053	1	0.14516	0.70376	153	0.000903	1.14006	0.23266	211.085
id1005371	1	7093512	1	0.01214	0.91245	130	8.49e-05	1.14006	0.23266	211.085
dd1000225	1	7093641	1	0.045	0.83229	152	0.00028	1.14006	0.23266	211.085
dd1000226	1	7093680	1	3.58927	0.06056	126	0.02752	1.14006	0.23266	211.085
id1005372	1	7094007	1	0.3104	0.57829	152	0.00193	1.14006	0.23266	211.085
id1005373	1	7094464	1	1.27367	0.26113	138	0.00849	1.14006	0.23266	211.085
id1005374	1	7094548	1	0.64367	0.42369	152	0.004	1.14006	0.23266	211.085
id1005375	1	7094643	1	0.09523	0.75807	153	0.000592	1.14006	0.23266	211.085
id1005376	1	7094978	1	0.17307	0.678	153	0.00108	1.14006	0.23266	211.085
id1005377	1	7095314	1	0.05434	0.81601	151	0.000341	1.14006	0.23266	211.085
id1005378	1	7095872	1	0.17307	0.678	153	0.00108	1.14006	0.23266	211.085
id1005380	1	7096349	1	0.1384	0.71044	145	0.000902	1.14006	0.23266	211.085
id1005381	1	7096469	1	0.00201	0.96427	143	1.36e-05	1.14006	0.23266	211.085
dd1000244	1	7096758	1	0.17307	0.678	153	0.00108	1.14006	0.23266	211.085
dd1000245	1	7096952	1	0.41536	0.52064	113	0.00354	1.14006	0.23266	211.085
dd1000247	1	7097211	1	0.00118	0.9726	150	8e-06	1.14006	0.23266	211.085
id1005383	1	7097252	1	0.40826	0.52385	152	0.00262	1.14006	0.23266	211.085
id1005384	1	7097457	1	0.23069	0.63173	152	0.00143	1.14006	0.23266	211.085
dd1000252	1	7097620	1	0.10138	0.75077	120	0.00076	1.14006	0.23266	211.085
dd1000253	1	7097666	1	0.14334	0.70557	143	0.000966	1.14006	0.23266	211.085
dd1000263	1	7099206	1	0.04237	0.83721	150	0.000269	1.14006	0.23266	211.085
id1005390	1	7099748	1	0.17307	0.678	153	0.00108	1.14006	0.23266	211.085
id1005391	1	7099902	1	0.64918	0.42171	153	0.00404	1.14006	0.23266	211.085
id1005392	1	7099935	1	0.18294	0.66965	123	0.00145	1.14006	0.23266	211.085
id1005393	1	7100263	1	0.23069	0.63173	152	0.00143	1.14006	0.23266	211.085
id1005397	1	7102198	1	0.17307	0.678	153	0.00108	1.14006	0.23266	211.085
id1005398	1	7102264	1	1.26816	0.26254	117	0.01109	1.14006	0.23266	211.085
id1005399	1	7102674	1	0.04283	0.83634	153	0.000266	1.14006	0.23266	211.085
id1005400	1	7102974	1	0.64306	0.4239	153	0.004	1.14006	0.23266	211.085
dd1000288	1	7104134	1	0.17213	0.67883	152	0.00107	1.14006	0.23266	211.085
dd1000291	1	7104332	1	0.17307	0.678	153	0.00108	1.14006	0.23266	211.085
id1005402	1	7104376	1	0.17668	0.67486	152	0.0011	1.14006	0.23266	211.085
id1005403	1	7104434	1	0.17307	0.678	153	0.00108	1.14006	0.23266	211.085
id1005404	1	7104539	1	0.02126	0.88429	152	0.000132	1.14006	0.23266	211.085
id1005405	1	7104564	1	0.04283	0.83634	153	0.000266	1.14006	0.23266	211.085
id1005407	1	7104922	1	0.0091	0.92417	127	6.79e-05	1.14006	0.23266	211.085
id1005408	1	7105011	1	0.21657	0.64267	107	0.002	1.14006	0.23266	211.085
id1005409	1	7105068	1	0.01778	0.89412	145	0.000117	1.14006	0.23266	211.085
id1005412	1	7107452	1	0.25752	0.61277	125	0.0018	1.14006	0.23266	211.085
id1005413	1	7107551	1	0.00595	0.93867	113	4.81e-05	1.14006	0.23266	211.085
dd1000309	1	7108378	1	0.00213	0.96322	148	1.34e-05	1.14006	0.23266	211.085
id1005415	1	7109351	1	0.42856	0.51374	151	0.0027	1.14006	0.23266	211.085
dd1000313	1	7109617	1	0.0306	0.86148	108	0.000256	1.14006	0.23266	211.085
id1005416	1	7109841	1	0.07094	0.79045	120	0.000576	1.14006	0.23266	211.085
dd1000317	1	7110581	1	0.02589	0.87239	145	0.000167	1.14006	0.23266	211.085
dd1000321	1	7111246	1	0.12434	0.72499	127	0.000943	1.14006	0.23266	211.085
dd1000326	1	7112699	1	0.17874	0.67319	130	0.00126	1.14006	0.23266	211.085
id1005424	1	7114218	1	0.02765	0.86821	126	0.000201	1.14006	0.23266	211.085
dd1000336	1	7114582	1	0.02228	0.88161	116	0.000172	1.14006	0.23266	211.085
id1005427	1	7115655	1	1.13611	0.28831	146	0.00725	1.14006	0.23266	211.085
id1005429	1	7116526	1	0.00432	0.9477	126	3.3e-05	1.14006	0.23266	211.085
id1005430	1	7116772	1	0.18045	0.67187	110	0.00151	1.14006	0.23266	211.085
id1005432	1	7117239	1	0.05485	0.81525	120	0.000412	1.14006	0.23266	211.085
id1005433	1	7118016	1	0.06626	0.79722	153	0.000412	1.14006	0.23266	211.085
id1005435	1	7120430	1	0.09523	0.75807	153	0.000592	1.14006	0.23266	211.085
id1005437	1	7120549	1	0.06626	0.79722	153	0.000412	1.14006	0.23266	211.085
id1005438	1	7121253	1	0.21903	0.64062	127	0.00163	1.14006	0.23266	211.085
dd1000355	1	7121289	1	0.14516	0.70402	106	0.00126	1.14006	0.23266	211.085
id1005439	1	7121846	1	0.64918	0.42171	153	0.00404	1.14006	0.23266	211.085
id1005440	1	7122672	1	0.84537	0.35938	152	0.00529	1.14006	0.23266	211.085
dd1000360	1	7122887	1	0.1862	0.66674	151	0.00116	1.14006	0.23266	211.085
dd1000365	1	7123287	1	0.12385	0.72541	152	0.000772	1.14006	0.23266	211.085
dd1000366	1	7123319	1	0.11523	0.73493	114	0.000927	1.14006	0.23266	211.085
dd1000367	1	7124136	1	0.17307	0.678	153	0.00108	1.14006	0.23266	211.085
id1005442	1	7124430	1	0.17307	0.678	153	0.00108	1.14006	0.23266	211.085
id1005443	1	7124455	1	0.18321	0.66927	150	0.00114	1.14006	0.23266	211.085
dd1000372	1	7124476	1	0.17307	0.678	153	0.00108	1.14006	0.23266	211.085
dd1000373	1	7124591	1	0.17753	0.67415	147	0.00111	1.14006	0.23266	211.085
id1005444	1	7124683	1	0.04283	0.83634	153	0.000266	1.14006	0.23266	211.085
id1005445	1	7124707	1	0.16996	0.68076	152	0.00106	1.14006	0.23266	211.085
id1005446	1	7124812	1	0.01001	0.92047	122	7.12e-05	1.14006	0.23266	211.085
id1005447	1	7124884	1	0.22797	0.63375	151	0.00142	1.14006	0.23266	211.085
id1005449	1	7125017	1	0.08383	0.77259	149	0.000529	1.14006	0.23266	211.085
id1005450	1	7125142	1	0.23069	0.63173	152	0.00143	1.14006	0.23266	211.085
id1005452	1	7125284	1	0.17071	0.68009	152	0.00106	1.14006	0.23266	211.085
id1005453	1	7125316	1	0.16037	0.6894	152	0.000997	1.14006	0.23266	211.085
dd1000391	1	7125429	1	0.29532	0.58768	149	0.00184	1.14006	0.23266	211.085
id1005455	1	7125471	1	0.14843	0.70077	119	0.00123	1.14006	0.23266	211.085
dd1000393	1	7125819	1	0.04868	0.82572	138	0.00033	1.14006	0.23266	211.085
dd1000394	1	7125855	1	0.18597	0.66694	149	0.00117	1.14006	0.23266	211.085
dd1000395	1	7125925	1	0.16996	0.68076	152	0.00106	1.14006	0.23266	211.085
id1005456	1	7125977	1	0.54781	0.46054	137	0.00367	1.14006	0.23266	211.085
id1005458	1	7126087	1	0.07123	0.78995	147	0.000457	1.14006	0.23266	211.085
id1005459	1	7126119	1	0.14614	0.70284	144	0.000964	1.14006	0.23266	211.085
id1005460	1	7126147	1	0.17456	0.67671	151	0.0011	1.14006	0.23266	211.085
id1005461	1	7126300	1	0.17307	0.678	153	0.00108	1.14006	0.23266	211.085
id1005462	1	7126342	1	0.20331	0.65276	147	0.00133	1.14006	0.23266	211.085
id1005463	1	7126451	1	0.3595	0.54974	148	0.00235	1.14006	0.23266	211.085
dd1000406	1	7126571	1	0.17065	0.68015	149	0.00106	1.14006	0.23266	211.085
dd1000408	1	7126655	1	0.1049	0.74666	113	0.000852	1.14006	0.23266	211.085
dd1000409	1	7126695	1	0.19238	0.6616	151	0.0012	1.14006	0.23266	211.085
id1005464	1	7126717	1	0.10671	0.74439	150	0.000673	1.14006	0.23266	211.085
id1005465	1	7126857	1	0.07423	0.78567	151	0.000468	1.14006	0.23266	211.085
id1005472	1	7128947	1	0.06626	0.79722	153	0.000412	1.14006	0.23266	211.085
id1005473	1	7129176	1	2.05017	0.15431	153	0.01275	1.14006	0.23266	211.085
dd1000429	1	7130067	1	0.14516	0.70376	153	0.000903	1.14006	0.23266	211.085
dd1000430	1	7130085	1	0.11945	0.73014	151	0.000759	1.14006	0.23266	211.085
id1005474	1	7130134	1	0.63699	0.42611	151	0.00398	1.14006	0.23266	211.085
id1005476	1	7130397	1	0.10515	0.7462	152	0.000654	1.14006	0.23266	211.085
id1005477	1	7130656	1	0.08155	0.77561	151	0.000507	1.14006	0.23266	211.085
id1005479	1	7131219	1	0.11181	0.73858	152	0.000699	1.14006	0.23266	211.085
id1005480	1	7157323	1	1.31527	0.25331	153	0.00818	1.14006	0.23266	211.085
id1005481	1	7158106	1	0.46253	0.49751	153	0.00288	1.14006	0.23266	211.085
id1005484	1	7158486	1	0.11761	0.73213	153	0.000731	1.14006	0.23266	211.085
id1005485	1	7158549	1	0.11761	0.73213	153	0.000731	1.14006	0.23266	211.085
id1005488	1	7160257	1	1.18992	0.27715	151	0.00744	1.14006	0.23266	211.085
id1005489	1	7160288	1	1.08531	0.29922	153	0.00675	1.14006	0.23266	211.085
id1005490	1	7160353	1	0.11761	0.73213	153	0.000731	1.14006	0.23266	211.085
id1005491	1	7160547	1	0.98083	0.3237	146	0.00632	1.14006	0.23266	211.085
id1005492	1	7160595	1	0.44735	0.50465	152	0.00279	1.14006	0.23266	211.085
id1005493	1	7161051	1	0.64918	0.42171	153	0.00404	1.14006	0.23266	211.085
id1005495	1	7161309	1	0.7615	0.38434	147	0.0049	1.14006	0.23266	211.085
id1005496	1	7161463	1	0.11531	0.73466	152	0.000718	1.14006	0.23266	211.085
id1005497	1	7161705	1	0.65703	0.41894	151	0.00409	1.14006	0.23266	211.085
id1005498	1	7161863	1	0.14516	0.70376	153	0.000903	1.14006	0.23266	211.085
id1005499	1	7162088	1	1.2777	0.26018	152	0.00794	1.14006	0.23266	211.085
id1005500	1	7162140	1	1.26674	0.26221	153	0.00788	1.14006	0.23266	211.085
id1005501	1	7162400	1	0.64918	0.42171	153	0.00404	1.14006	0.23266	211.085
id1005502	1	7162449	1	0.7829	0.37771	152	0.00501	1.14006	0.23266	211.085
id1005503	1	7176403	1	0.64918	0.42171	153	0.00404	1.14006	0.23266	211.085
id1005506	1	7176932	1	0.3172	0.57416	152	0.00197	1.14006	0.23266	211.085
id1005508	1	7177022	1	0.79794	0.37318	152	0.005	1.14006	0.23266	211.085
id1005509	1	7177628	1	1.30178	0.25578	150	0.0081	1.14006	0.23266	211.085
dd1000475	1	7177869	1	0.20369	0.65268	112	0.00181	1.14006	0.23266	211.085
id1005511	1	7179380	1	0.18711	0.66599	148	0.00124	1.14006	0.23266	211.085
id1005512	1	7179443	1	1.81287	0.18032	147	0.01186	1.14006	0.23266	211.085
id1005513	1	7179467	1	0.7396	0.39155	123	0.00598	1.14006	0.23266	211.085
id1005515	1	7179917	1	0.20281	0.65318	142	0.00134	1.14006	0.23266	211.085
id1005516	1	7179947	1	0.31326	0.57665	136	0.00227	1.14006	0.23266	211.085
id1005517	1	7180419	1	0.45055	0.50326	137	0.0032	1.14006	0.23266	211.085
dd1000505	1	7228348	1	0.53509	0.4658	135	0.00369	1.14006	0.23266	211.085
dd1000506	1	7228429	1	0.02565	0.87305	119	0.000189	1.14006	0.23266	211.085
id1005526	1	7228483	1	0.75989	0.3848	151	0.00483	1.14006	0.23266	211.085
dd1000512	1	7229041	1	0.02429	0.8764	128	0.000192	1.14006	0.23266	211.085
dd1000515	1	7230435	1	0.63243	0.42775	152	0.00393	1.14006	0.23266	211.085
dd1000521	1	7231591	1	0.05409	0.81645	141	0.00037	1.14006	0.23266	211.085
dd1000525	1	7231793	1	3.30473	0.07151	129	0.02296	1.14006	0.23266	211.085
id1005534	1	7232260	1	0.55772	0.4564	150	0.00352	1.14006	0.23266	211.085
dd1000538	1	7232925	1	0.04108	0.83969	143	0.000269	1.14006	0.23266	211.085
dd1000539	1	7232957	1	0.02701	0.86968	153	0.000168	1.14006	0.23266	211.085
dd1000543	1	7233444	1	1.41966	0.23545	148	0.00931	1.14006	0.23266	211.085
id1005537	1	7234255	1	1.08912	0.29845	147	0.00707	1.14006	0.23266	211.085
dd1000558	1	7236833	1	0.11303	0.73729	129	0.000799	1.14006	0.23266	211.085
id1005541	1	7246956	1	0.10592	0.74534	143	0.000718	1.14006	0.23266	211.085
id1005543	1	7247315	1	0.09291	0.76095	150	0.000592	1.14006	0.23266	211.085
dd1000562	1	7247935	1	0.13835	0.71063	117	0.00106	1.14006	0.23266	211.085
id1005544	1	7248068	1	0.82978	0.36385	151	0.00521	1.14006	0.23266	211.085
dd1000564	1	7248689	1	0.22014	0.63971	137	0.00143	1.14006	0.23266	211.085
id1005545	1	7250313	1	0.00276	0.95818	152	1.73e-05	1.14006	0.23266	211.085
id1005547	1	7250676	1	0.88203	0.34931	142	0.00574	1.14006	0.23266	211.085
id1005548	1	7250886	1	0.21446	0.64401	147	0.00135	1.14006	0.23266	211.085
dd1000573	1	7251285	1	0.000843	0.97688	153	5.24e-06	1.14006	0.23266	211.085
id1005551	1	7252367	1	0.47877	0.4902	138	0.00341	1.14006	0.23266	211.085
id1005552	1	7253306	1	0.6413	0.42464	142	0.00416	1.14006	0.23266	211.085
dd1000580	1	7253402	1	0.00156	0.96857	151	9.72e-06	1.14006	0.23266	211.085
dd1000581	1	7253736	1	1.52338	0.21908	153	0.00947	1.14006	0.23266	211.085
dd1000586	1	7267729	1	0.80834	0.37011	150	0.00506	1.14006	0.23266	211.085
dd1000587	1	7267770	1	0.14424	0.70475	131	0.000995	1.14006	0.23266	211.085
id1005555	1	7267854	1	0.63851	0.42555	152	0.00397	1.14006	0.23266	211.085
id1005558	1	7268016	1	0.76616	0.38287	150	0.00482	1.14006	0.23266	211.085
id1005559	1	7268241	1	0.81485	0.36818	152	0.00507	1.14006	0.23266	211.085
dd1000593	1	7268466	1	0.1849	0.66783	153	0.00115	1.14006	0.23266	211.085
id1005561	1	7268945	1	0.41298	0.52146	153	0.00257	1.14006	0.23266	211.085
dd1000597	1	7269230	1	2.31529	0.13055	135	0.01577	1.14006	0.23266	211.085
id1005563	1	7269310	1	0.69275	0.40659	152	0.00432	1.14006	0.23266	211.085
id1005564	1	7269507	1	0.83769	0.36157	152	0.00521	1.14006	0.23266	211.085
id1005565	1	7269694	1	0.32183	0.57138	152	0.00201	1.14006	0.23266	211.085
id1005566	1	7269770	1	0.44992	0.50343	153	0.0028	1.14006	0.23266	211.085
id1005567	1	7269797	1	0.44992	0.50343	153	0.0028	1.14006	0.23266	211.085
dd1000606	1	7269881	1	0.57812	0.44866	117	0.00434	1.14006	0.23266	211.085
dd1000607	1	7269917	1	0.86713	0.35328	153	0.00539	1.14006	0.23266	211.085
id1005568	1	7269984	1	0.41298	0.52146	153	0.00257	1.14006	0.23266	211.085
id1005569	1	7270463	1	1.90712	0.17003	118	0.0148	1.14006	0.23266	211.085
dd1000612	1	7270977	1	0.84411	0.36007	126	0.0061	1.14006	0.23266	211.085
id1005572	1	7271790	1	0.86713	0.35328	153	0.00539	1.14006	0.23266	211.085
id1005573	1	7272255	1	0.19758	0.65738	144	0.00128	1.14006	0.23266	211.085
id1005574	1	7272628	1	0.86713	0.35328	153	0.00539	1.14006	0.23266	211.085
id1005576	1	7273384	1	0.20813	0.64892	151	0.00134	1.14006	0.23266	211.085
id1005577	1	7273624	1	0.64823	0.42211	146	0.00413	1.14006	0.23266	211.085
id1005578	1	7273857	1	0.2132	0.64496	152	0.00133	1.14006	0.23266	211.085
id1005579	1	7274167	1	0.06338	0.80158	150	0.000406	1.14006	0.23266	211.085
id1005580	1	7274330	1	0.11358	0.73663	141	0.000729	1.14006	0.23266	211.085
id1005581	1	7274346	1	0.38025	0.53844	151	0.00238	1.14006	0.23266	211.085
dd1000626	1	7274756	1	0.80847	0.37004	153	0.00503	1.14006	0.23266	211.085
id1005582	1	7274895	1	1.76704	0.18585	150	0.01119	1.14006	0.23266	211.085
id1005583	1	7275048	1	0.96711	0.32726	134	0.00631	1.14006	0.23266	211.085
id1005585	1	7275350	1	1.80281	0.18147	151	0.01121	1.14006	0.23266	211.085
dd1000634	1	7286280	1	0.32492	0.56954	152	0.00202	1.14006	0.23266	211.085
dd1000640	1	7287901	1	0.44992	0.50343	153	0.0028	1.14006	0.23266	211.085
id1005588	1	7287994	1	0.08845	0.76658	152	0.000558	1.14006	0.23266	211.085
id1005589	1	7288562	1	0.80847	0.37004	153	0.00503	1.14006	0.23266	211.085
id1005590	1	7289097	1	0.6042	0.43823	153	0.00376	1.14006	0.23266	211.085
dd1000646	1	7289297	1	0.86908	0.35337	110	0.0083	1.14006	0.23266	211.085
dd1000647	1	7289369	1	0.02378	0.87765	147	0.000154	1.14006	0.23266	211.085
id1005592	1	7289656	1	0.31015	0.57844	152	0.00197	1.14006	0.23266	211.085
dd1000649	1	7290302	1	0.80847	0.37004	153	0.00503	1.14006	0.23266	211.085
id1005593	1	7290643	1	0.46366	0.497	152	0.00288	1.14006	0.23266	211.085
dd1000652	1	7290985	1	0.46639	0.49577	147	0.00296	1.14006	0.23266	211.085
id1005594	1	7291438	1	0.46366	0.497	152	0.00288	1.14006	0.23266	211.085
id1005595	1	7292592	1	0.09728	0.75557	151	0.000614	1.14006	0.23266	211.085
id1005596	1	7292959	1	0.84386	0.35981	152	0.00532	1.14006	0.23266	211.085
id1005597	1	7293512	1	0.84386	0.35981	152	0.00532	1.14006	0.23266	211.085
dd1000659	1	7293613	1	0.44992	0.50343	153	0.0028	1.14006	0.23266	211.085
dd1000668	1	7303818	1	0.76892	0.38202	149	0.00498	1.14006	0.23266	211.085
id1005601	1	7303938	1	0.65338	0.42021	153	0.00406	1.14006	0.23266	211.085
id1005602	1	7303965	1	0.96468	0.32763	153	0.006	1.14006	0.23266	211.085
dd1000674	1	7304981	1	0.18804	0.66536	122	0.00141	1.14006	0.23266	211.085
id1005606	1	7305740	1	0.61104	0.43574	143	0.00449	1.14006	0.23266	211.085
id1005607	1	7306061	1	0.86982	0.35255	152	0.00541	1.14006	0.23266	211.085
dd1000682	1	7306169	1	0.88578	0.34818	152	0.00551	1.14006	0.23266	211.085
dd1000688	1	7306602	1	1.41757	0.23585	144	0.00941	1.14006	0.23266	211.085
id1005611	1	7306652	1	0.68736	0.40842	152	0.0043	1.14006	0.23266	211.085
id1005612	1	7306673	1	1.0262	0.313	132	0.00728	1.14006	0.23266	211.085
id1005613	1	7306692	1	0.11962	0.73	137	0.000835	1.14006	0.23266	211.085
id1005614	1	7307100	1	2.6191	0.10782	147	0.01698	1.14006	0.23266	211.085
id1005623	1	7309679	1	0.75104	0.38763	146	0.00488	1.14006	0.23266	211.085
dd1000716	1	7310440	1	0.3005	0.58445	144	0.00196	1.14006	0.23266	211.085
id1005626	1	7310780	1	0.18377	0.66879	151	0.00115	1.14006	0.23266	211.085
id1005628	1	7330382	1	0.00774	0.93001	148	4.89e-05	1.14006	0.23266	211.085
dd1000723	1	7330707	1	0.60429	0.4382	152	0.00376	1.14006	0.23266	211.085
id1005629	1	7330755	1	0.69033	0.4074	153	0.00429	1.14006	0.23266	211.085
dd1000727	1	7331200	1	0.80847	0.37004	153	0.00503	1.14006	0.23266	211.085
id1005631	1	7331411	1	1.45011	0.23054	146	0.00925	1.14006	0.23266	211.085
id1005633	1	7331683	1	1.00336	0.31821	147	0.00631	1.14006	0.23266	211.085
id1005634	1	7331746	1	0.53623	0.46523	145	0.0034	1.14006	0.23266	211.085
id1005635	1	7331852	1	1.40342	0.23813	148	0.00898	1.14006	0.23266	211.085
dd1000738	1	7332115	1	0.11784	0.73204	117	0.000886	1.14006	0.23266	211.085
dd1000753	1	7333811	1	0.80847	0.37004	153	0.00503	1.14006	0.23266	211.085
dd1000754	1	7334172	1	0.91978	0.33912	152	0.00574	1.14006	0.23266	211.085
id1005647	1	7334263	1	1.48521	0.22509	141	0.01	1.14006	0.23266	211.085
id1005648	1	7334307	1	0.80847	0.37004	153	0.00503	1.14006	0.23266	211.085
dd1000757	1	7334402	1	0.80847	0.37004	153	0.00503	1.14006	0.23266	211.085
dd1000758	1	7334495	1	0.80847	0.37004	153	0.00503	1.14006	0.23266	211.085
id1005649	1	7334953	1	1.04038	0.30949	146	0.00658	1.14006	0.23266	211.085
id1005650	1	7334991	1	0.65649	0.41912	152	0.00417	1.14006	0.23266	211.085
id1005651	1	7335070	1	0.91662	0.33994	153	0.0057	1.14006	0.23266	211.085
dd1000762	1	7335325	1	0.59882	0.44031	149	0.00383	1.14006	0.23266	211.085
dd1000763	1	7335348	1	0.00269	0.9587	136	1.85e-05	1.14006	0.23266	211.085
id1005652	1	7335641	1	0.80847	0.37004	153	0.00503	1.14006	0.23266	211.085
id1005653	1	7335760	1	0.93121	0.33614	152	0.00579	1.14006	0.23266	211.085
dd1000766	1	7335849	1	0.80847	0.37004	153	0.00503	1.14006	0.23266	211.085
dd1000767	1	7336237	1	0.80525	0.37107	146	0.00519	1.14006	0.23266	211.085
dd1000769	1	7336438	1	0.00158	0.96831	146	1.08e-05	1.14006	0.23266	211.085
id1005656	1	7337618	1	0.91662	0.33994	153	0.0057	1.14006	0.23266	211.085
id1005657	1	7337704	1	0.27022	0.604	147	0.00171	1.14006	0.23266	211.085
id1005658	1	7337803	1	1.07939	0.30075	137	0.0074	1.14006	0.23266	211.085
dd1000775	1	7338097	1	0.78019	0.37882	128	0.00618	1.14006	0.23266	211.085
dd1000776	1	7338560	1	0.04228	0.8374	138	0.00027	1.14006	0.23266	211.085
id1005660	1	7338910	1	0.44422	0.5062	145	0.00293	1.14006	0.23266	211.085
dd1000781	1	7338996	1	0.91662	0.33994	153	0.0057	1.14006	0.23266	211.085
dd1000788	1	7339170	1	0.43276	0.5119	126	0.003	1.14006	0.23266	211.085
id1005664	1	7339193	1	0.41612	0.5201	127	0.00281	1.14006	0.23266	211.085
dd1000792	1	7339485	1	0.35369	0.55299	147	0.00229	1.14006	0.23266	211.085
id1005666	1	7339695	1	0.56116	0.45526	126	0.00409	1.14006	0.23266	211.085
dd1000799	1	7340335	1	0.86895	0.35283	148	0.00547	1.14006	0.23266	211.085
dd1000802	1	7340598	1	0.05023	0.82299	145	0.000329	1.14006	0.23266	211.085
dd1000803	1	7341013	1	0.80847	0.37004	153	0.00503	1.14006	0.23266	211.085
dd1000804	1	7341978	1	0.80975	0.36968	152	0.00504	1.14006	0.23266	211.085
dd1000805	1	7342139	1	0.92089	0.33895	142	0.006	1.14006	0.23266	211.085
id1005670	1	7342412	1	0.65338	0.42021	153	0.00406	1.14006	0.23266	211.085
dd1000809	1	7343309	1	0.84386	0.35981	152	0.00532	1.14006	0.23266	211.085
id1005672	1	7343698	1	0.84386	0.35981	152	0.00532	1.14006	0.23266	211.085
dd1000814	1	7344078	1	0.08603	0.76976	137	0.000588	1.14006	0.23266	211.085
id1005673	1	7344290	1	0.40716	0.52444	148	0.00263	1.14006	0.23266	211.085
id1005674	1	7345834	1	0.5915	0.44325	135	0.00411	1.14006	0.23266	211.085
id1005678	1	7346178	1	0.96498	0.32757	151	0.00611	1.14006	0.23266	211.085
dd1000826	1	7346266	1	0.96468	0.32763	153	0.006	1.14006	0.23266	211.085
id1005680	1	7346405	1	0.65338	0.42021	153	0.00406	1.14006	0.23266	211.085
dd1000829	1	7346422	1	0.65904	0.41822	152	0.0041	1.14006	0.23266	211.085
dd1000830	1	7346446	1	0.30068	0.58434	145	0.00199	1.14006	0.23266	211.085
dd1000831	1	7346480	1	0.65338	0.42021	153	0.00406	1.14006	0.23266	211.085
id1005681	1	7348298	1	0.69033	0.4074	153	0.00429	1.14006	0.23266	211.085
id1005682	1	7348780	1	0.50682	0.47766	151	0.00316	1.14006	0.23266	211.085
id1005683	1	7349397	1	0.96749	0.32694	151	0.00607	1.14006	0.23266	211.085
id1005684	1	7349643	1	0.69033	0.4074	153	0.00429	1.14006	0.23266	211.085
id1005685	1	7350055	1	0.96468	0.32763	153	0.006	1.14006	0.23266	211.085
id1005687	1	7351578	1	1.48068	0.22563	152	0.00924	1.14006	0.23266	211.085
id1005688	1	7351636	1	0.96468	0.32763	153	0.006	1.14006	0.23266	211.085
id1005689	1	7351698	1	0.28072	0.59704	152	0.00175	1.14006	0.23266	211.085
id1005690	1	7352648	1	0.96468	0.32763	153	0.006	1.14006	0.23266	211.085
id1005691	1	7352717	1	0.69033	0.4074	153	0.00429	1.14006	0.23266	211.085
id1005694	1	7353129	1	0.13637	0.71247	145	0.000931	1.14006	0.23266	211.085
dd1000852	1	7353620	1	0.68217	0.41019	152	0.00424	1.14006	0.23266	211.085
dd1000853	1	7353994	1	0.01288	0.90982	138	8.78e-05	1.14006	0.23266	211.085
id1005695	1	7354765	1	0.79166	0.37513	146	0.00519	1.14006	0.23266	211.085
id1005696	1	7354797	1	1.08735	0.2988	151	0.00681	1.14006	0.23266	211.085
id1005697	1	7354869	1	0.69033	0.4074	153	0.00429	1.14006	0.23266	211.085
id1005698	1	7355027	1	0.69033	0.4074	153	0.00429	1.14006	0.23266	211.085
id1005699	1	7355142	1	0.69033	0.4074	153	0.00429	1.14006	0.23266	211.085
id1005700	1	7355326	1	0.63736	0.426	148	0.00402	1.14006	0.23266	211.085
dd1000865	1	7365070	1	0.28587	0.5937	150	0.00179	1.14006	0.23266	211.085
dd1000867	1	7365190	1	0.96468	0.32763	153	0.006	1.14006	0.23266	211.085
dd1000868	1	7365280	1	0.92762	0.33706	153	0.00577	1.14006	0.23266	211.085
id1005703	1	7365463	1	0.00821	0.92793	145	5.2e-05	1.14006	0.23266	211.085
id1005705	1	7365821	1	1.00269	0.31847	140	0.00678	1.14006	0.23266	211.085
id1005706	1	7365930	1	0.20845	0.64875	135	0.00146	1.14006	0.23266	211.085
id1005709	1	7366342	1	0.03116	0.86014	153	0.000194	1.14006	0.23266	211.085
id1005711	1	7366532	1	0.03873	0.84425	152	0.000241	1.14006	0.23266	211.085
id1005712	1	7366608	1	0.01638	0.89839	126	0.000115	1.14006	0.23266	211.085
dd1000887	1	7366924	1	0.00304	0.9561	146	1.92e-05	1.14006	0.23266	211.085
dd1000888	1	7366944	1	0.000399	0.98409	152	2.48e-06	1.14006	0.23266	211.085
dd1000890	1	7367178	1	0.24349	0.62249	142	0.00164	1.14006	0.23266	211.085
id1005715	1	7367238	1	1.35287	0.2468	143	0.0088	1.14006	0.23266	211.085
id1005716	1	7367469	1	0.00613	0.93772	151	3.89e-05	1.14006	0.23266	211.085
dd1000902	1	7367998	1	0.26999	0.60434	121	0.00199	1.14006	0.23266	211.085
id1005720	1	7368081	1	0.04856	0.82589	150	0.000303	1.14006	0.23266	211.085
id1005723	1	7368233	1	0.03073	0.86109	152	0.000192	1.14006	0.23266	211.085
dd1000908	1	7368274	1	0.42082	0.51781	122	0.003	1.14006	0.23266	211.085
dd1000909	1	7368311	1	0.02929	0.86434	152	0.000183	1.14006	0.23266	211.085
id1005724	1	7368329	1	0.03116	0.86014	153	0.000194	1.14006	0.23266	211.085
dd1000911	1	7368346	1	0.09308	0.76082	129	0.000652	1.14006	0.23266	211.085
id1005725	1	7368452	1	1.26154	0.26322	151	0.0079	1.14006	0.23266	211.085
id1005726	1	7368513	1	0.10517	0.74618	151	0.000665	1.14006	0.23266	211.085
id1005727	1	7368565	1	0.02212	0.88197	151	0.000139	1.14006	0.23266	211.085
id1005728	1	7368756	1	0.91047	0.34157	152	0.00566	1.14006	0.23266	211.085
id1005730	1	7369172	1	0.03116	0.86014	153	0.000194	1.14006	0.23266	211.085
dd1000920	1	7369228	1	0.04372	0.83468	146	0.000283	1.14006	0.23266	211.085
id1005731	1	7369246	1	1.31632	0.25356	125	0.00905	1.14006	0.23266	211.085
dd1000922	1	7369300	1	0.60159	0.43924	150	0.00377	1.14006	0.23266	211.085
id1005732	1	7369429	1	0.000399	0.98409	152	2.48e-06	1.14006	0.23266	211.085
id1005733	1	7370991	1	0.03116	0.86014	153	0.000194	1.14006	0.23266	211.085
dd1000927	1	7371125	1	0.03116	0.86014	153	0.000194	1.14006	0.23266	211.085
dd1000942	1	7371547	1	3.11406	0.07995	137	0.02186	1.14006	0.23266	211.085
id1005743	1	7371764	1	0.03116	0.86014	153	0.000194	1.14006	0.23266	211.085
id1005744	1	7371869	1	0.94095	0.33397	127	0.00641	1.14006	0.23266	211.085
id1005750	1	7386926	1	0.09652	0.75654	137	0.000615	1.14006	0.23266	211.085
dd1000988	1	7388909	1	0.03286	0.85641	152	0.000205	1.14006	0.23266	211.085
id1005768	1	7391747	1	0.03342	0.85523	137	0.000229	1.14006	0.23266	211.085
dd1001000	1	7391926	1	0.46105	0.49834	136	0.00356	1.14006	0.23266	211.085
id1005769	1	7392085	1	0.57094	0.45143	121	0.00405	1.14006	0.23266	211.085
dd1001011	1	7392773	1	0.07822	0.78019	129	0.000552	1.14006	0.23266	211.085
dd1001019	1	7393423	1	0.08303	0.77369	137	0.000567	1.14006	0.23266	211.085
dd1001020	1	7393441	1	1.00917	0.317	134	0.00745	1.14006	0.23266	211.085
id1005777	1	7393993	1	0.00757	0.93078	143	5.13e-05	1.14006	0.23266	211.085
id1005778	1	7394087	1	0.28313	0.59568	121	0.00243	1.14006	0.23266	211.085
id1005779	1	7394143	1	1.62534	0.20448	145	0.01054	1.14006	0.23266	211.085
dd1001034	1	7403768	1	1.08928	0.29839	149	0.00682	1.14006	0.23266	211.085
id1005782	1	7403960	1	0.7298	0.39435	152	0.0046	1.14006	0.23266	211.085
id1005783	1	7404723	1	0.72583	0.39601	121	0.00557	1.14006	0.23266	211.085
id1005787	1	7405843	1	0.92762	0.33706	153	0.00577	1.14006	0.23266	211.085
dd1001041	1	7405969	1	0.04656	0.82947	147	0.000296	1.14006	0.23266	211.085
id1005789	1	7406108	1	1.41391	0.23634	152	0.00883	1.14006	0.23266	211.085
id1005790	1	7407390	1	1.08423	0.29946	153	0.00674	1.14006	0.23266	211.085
dd1001049	1	7408351	1	0.027	0.86974	139	0.000179	1.14006	0.23266	211.085
dd1001055	1	7409412	1	0.86917	0.35291	136	0.00609	1.14006	0.23266	211.085
id1005794	1	7409650	1	0.9269	0.33726	152	0.00584	1.14006	0.23266	211.085
dd1001058	1	7410048	1	0.96468	0.32763	153	0.006	1.14006	0.23266	211.085
id1005795	1	7410069	1	0.96468	0.32763	153	0.006	1.14006	0.23266	211.085
id1005796	1	7411375	1	0.74639	0.3893	129	0.00573	1.14006	0.23266	211.085
dd1001061	1	7411395	1	1.00452	0.31795	146	0.00672	1.14006	0.23266	211.085
dd1001062	1	7411442	1	1.04782	0.30774	149	0.00658	1.14006	0.23266	211.085
id1005800	1	7420797	1	1.15556	0.28417	151	0.00735	1.14006	0.23266	211.085
id1005801	1	7420828	1	0.2838	0.59504	150	0.00177	1.14006	0.23266	211.085
id1005805	1	7422127	1	0.92762	0.33706	153	0.00577	1.14006	0.23266	211.085
dd1001077	1	7422457	1	0.96468	0.32763	153	0.006	1.14006	0.23266	211.085
dd1001078	1	7422503	1	0.15957	0.69015	147	0.00104	1.14006	0.23266	211.085
id1005807	1	7422652	1	0.44827	0.50422	152	0.00279	1.14006	0.23266	211.085
dd1001082	1	7422775	1	0.1462	0.70279	141	0.000966	1.14006	0.23266	211.085
id1005808	1	7422796	1	0.97858	0.32432	141	0.00647	1.14006	0.23266	211.085
id1005810	1	7424197	1	1.29119	0.25773	149	0.00824	1.14006	0.23266	211.085
id1005811	1	7424230	1	0.92762	0.33706	153	0.00577	1.14006	0.23266	211.085
id1005812	1	7424623	1	0.92762	0.33706	153	0.00577	1.14006	0.23266	211.085
dd1001090	1	7424751	1	0.03041	0.86181	152	0.000189	1.14006	0.23266	211.085
dd1001091	1	7424935	1	0.0249	0.87485	140	0.000167	1.14006	0.23266	211.085
id1005813	1	7425061	1	0.96468	0.32763	153	0.006	1.14006	0.23266	211.085
id1005814	1	7425196	1	0.75923	0.38503	149	0.00482	1.14006	0.23266	211.085
id1005815	1	7426472	1	3.00051	0.08538	150	0.01889	1.14006	0.23266	211.085
id1005818	1	7428285	1	0.74896	0.3883	145	0.00507	1.14006	0.23266	211.085
id1005822	1	7438029	1	0.03116	0.86014	153	0.000194	1.14006	0.23266	211.085
dd1001117	1	7439083	1	0.25841	0.61209	134	0.0019	1.14006	0.23266	211.085
id1005826	1	7439349	1	1.08423	0.29946	153	0.00674	1.14006	0.23266	211.085
id1005827	1	7439511	1	0.96468	0.32763	153	0.006	1.14006	0.23266	211.085
id1005828	1	7439725	1	0.96468	0.32763	153	0.006	1.14006	0.23266	211.085
id1005829	1	7439921	1	0.96468	0.32763	153	0.006	1.14006	0.23266	211.085
dd1001122	1	7440043	1	1.68375	0.19656	146	0.01076	1.14006	0.23266	211.085
id1005833	1	7441359	1	0.03116	0.86014	153	0.000194	1.14006	0.23266	211.085
id1005834	1	7441440	1	0.97405	0.32531	152	0.00607	1.14006	0.23266	211.085
id1005835	1	7441485	1	1.04e-05	0.99743	150	6.58e-08	1.14006	0.23266	211.085
id1005836	1	7441819	1	0.03116	0.86014	153	0.000194	1.14006	0.23266	211.085
dd1001133	1	7442254	1	0.65796	0.41902	117	0.00545	1.14006	0.23266	211.085
id1005838	1	7442815	1	0.96468	0.32763	153	0.006	1.14006	0.23266	211.085
id1005839	1	7442930	1	0.92762	0.33706	153	0.00577	1.14006	0.23266	211.085
id1005840	1	7442996	1	0.88379	0.34888	138	0.00614	1.14006	0.23266	211.085
id1005841	1	7443168	1	0.03116	0.86014	153	0.000194	1.14006	0.23266	211.085
id1005842	1	7443192	1	1.05967	0.305	151	0.00667	1.14006	0.23266	211.085
id1005847	1	7443835	1	0.03116	0.86014	153	0.000194	1.14006	0.23266	211.085
id1005848	1	7443892	1	0.92762	0.33706	153	0.00577	1.14006	0.23266	211.085
id1005849	1	7444031	1	0.18249	0.66996	134	0.00126	1.14006	0.23266	211.085
dd1001151	1	7444450	1	0.17116	0.67972	145	0.00114	1.14006	0.23266	211.085
id1005851	1	7444578	1	0.96468	0.32763	153	0.006	1.14006	0.23266	211.085
id1005852	1	7444654	1	0.68225	0.41023	145	0.00435	1.14006	0.23266	211.085
id1005853	1	7444726	1	0.03898	0.84378	144	0.000251	1.14006	0.23266	211.085
id1005854	1	7444781	1	1.52644	0.21866	150	0.00971	1.14006	0.23266	211.085
id1005856	1	7444942	1	0.92762	0.33706	153	0.00577	1.14006	0.23266	211.085
id1005857	1	7444964	1	0.92762	0.33706	153	0.00577	1.14006	0.23266	211.085
id1005858	1	7444991	1	0.0486	0.82583	151	0.000303	1.14006	0.23266	211.085
id1005859	1	7445064	1	0.92762	0.33706	153	0.00577	1.14006	0.23266	211.085
dd1001163	1	7445238	1	0.03628	0.84921	148	0.000233	1.14006	0.23266	211.085
dd1001164	1	7445257	1	0.73763	0.39186	149	0.0047	1.14006	0.23266	211.085
id1005860	1	7445574	1	0.18269	0.66978	137	0.00126	1.14006	0.23266	211.085
dd1001168	1	7446193	1	0.93095	0.33633	142	0.00614	1.14006	0.23266	211.085
dd1001170	1	7446287	1	1.07455	0.30168	148	0.00682	1.14006	0.23266	211.085
dd1001171	1	7446351	1	1.04437	0.3085	152	0.00652	1.14006	0.23266	211.085
dd1001179	1	7456491	1	0.00276	0.95821	135	1.88e-05	1.14006	0.23266	211.085
dd1001184	1	7457030	1	0.03895	0.84385	135	0.000264	1.14006	0.23266	211.085
dd1001185	1	7457383	1	0.14894	0.70033	111	0.00119	1.14006	0.23266	211.085
dd1001187	1	7458426	1	1.18473	0.27854	128	0.00858	1.14006	0.23266	211.085
id1005866	1	7459315	1	0.16844	0.68216	140	0.00112	1.14006	0.23266	211.085
id1005868	1	7459734	1	0.03041	0.86181	152	0.000189	1.14006	0.23266	211.085
dd1001197	1	7460045	1	0.15065	0.69854	139	0.000999	1.14006	0.23266	211.085
id1005869	1	7460215	1	0.8619	0.35475	151	0.00539	1.14006	0.23266	211.085
id1005870	1	7460310	1	1.54395	0.21609	147	0.00974	1.14006	0.23266	211.085
id1005872	1	7461485	1	2.94e-05	0.99568	151	1.85e-07	1.14006	0.23266	211.085
id1005873	1	7462149	1	0.92762	0.33706	153	0.00577	1.14006	0.23266	211.085
dd1001205	1	7462201	1	0.51925	0.47246	136	0.00358	1.14006	0.23266	211.085
dd1001208	1	7462568	1	0.00867	0.92597	147	5.83e-05	1.14006	0.23266	211.085
dd1001212	1	7463356	1	1.00948	0.31675	147	0.00636	1.14006	0.23266	211.085
dd1001214	1	7463780	1	0.47019	0.49399	152	0.00292	1.14006	0.23266	211.085
id1005876	1	7464139	1	0.46742	0.49526	152	0.00291	1.14006	0.23266	211.085
id1005877	1	7464173	1	0.34588	0.55737	150	0.00217	1.14006	0.23266	211.085
id1005880	1	7465166	1	0.24492	0.62143	151	0.00156	1.14006	0.23266	211.085
dd1001226	1	7465244	1	0.000837	0.97696	139	5.53e-06	1.14006	0.23266	211.085
dd1001227	1	7465280	1	0.35402	0.55289	135	0.00246	1.14006	0.23266	211.085
dd1001228	1	7465355	1	0.87716	0.35056	149	0.00551	1.14006	0.23266	211.085
id1005882	1	7465499	1	0.26673	0.60641	136	0.00198	1.14006	0.23266	211.085
dd1001233	1	7474871	1	0.467	0.49545	153	0.0029	1.14006	0.23266	211.085
id1005884	1	7475221	1	0.03116	0.86014	153	0.000194	1.14006	0.23266	211.085
dd1001237	1	7475770	1	0.000651	0.97968	138	4.58e-06	1.14006	0.23266	211.085
id1005887	1	7476101	1	1.32109	0.25259	131	0.00913	1.14006	0.23266	211.085
dd1001245	1	7476371	1	0.66409	0.41688	116	0.00488	1.14006	0.23266	211.085
dd1001250	1	7476695	1	0.467	0.49545	153	0.0029	1.14006	0.23266	211.085
id1005892	1	7476826	1	0.1462	0.70279	141	0.000966	1.14006	0.23266	211.085
id1005893	1	7477004	1	0.08974	0.76494	151	0.000571	1.14006	0.23266	211.085
dd1001255	1	7477136	1	0.467	0.49545	153	0.0029	1.14006	0.23266	211.085
id1005894	1	7477282	1	0.03873	0.84425	152	0.000241	1.14006	0.23266	211.085
id1005895	1	7477299	1	0.96536	0.32747	152	0.006	1.14006	0.23266	211.085
dd1001258	1	7477527	1	0.96468	0.32763	153	0.006	1.14006	0.23266	211.085
id1005896	1	7477693	1	0.92762	0.33706	153	0.00577	1.14006	0.23266	211.085
id1005897	1	7478130	1	0.91047	0.34157	152	0.00566	1.14006	0.23266	211.085
id1005898	1	7478585	1	0.72094	0.39725	150	0.00455	1.14006	0.23266	211.085
id1005899	1	7479046	1	1.01639	0.31521	139	0.00718	1.14006	0.23266	211.085
id1005900	1	7479325	1	0.96468	0.32763	153	0.006	1.14006	0.23266	211.085
id1005901	1	7480450	1	0.92375	0.33809	151	0.00582	1.14006	0.23266	211.085
id1005902	1	7490222	1	0.04152	0.83883	151	0.000262	1.14006	0.23266	211.085
id1005903	1	7490466	1	0.04239	0.83716	152	0.000267	1.14006	0.23266	211.085
dd1001272	1	7491237	1	0.10194	0.75001	140	0.000678	1.14006	0.23266	211.085
id1005906	1	7494564	1	0.06618	0.79735	151	0.000417	1.14006	0.23266	211.085
id1005907	1	7496023	1	0.92762	0.33706	153	0.00577	1.14006	0.23266	211.085
id1005908	1	7496080	1	2.45436	0.11939	150	0.01537	1.14006	0.23266	211.085
id1005909	1	7496172	1	0.96468	0.32763	153	0.006	1.14006	0.23266	211.085
dd1001287	1	7496509	1	0.0266	0.87067	152	0.000165	1.14006	0.23266	211.085
id1005910	1	7496599	1	0.03873	0.84425	152	0.000241	1.14006	0.23266	211.085
id1005912	1	7497563	1	0.03172	0.85889	150	0.0002	1.14006	0.23266	211.085
id1005913	1	7497596	1	0.14086	0.708	146	0.000919	1.14006	0.23266	211.085
id1005914	1	7497929	1	0.9235	0.33815	152	0.00578	1.14006	0.23266	211.085
dd1001295	1	7498153	1	0.92762	0.33706	153	0.00577	1.14006	0.23266	211.085
id1005915	1	7498515	1	0.03116	0.86014	153	0.000194	1.14006	0.23266	211.085
dd1001301	1	7499190	1	0.73275	0.39352	140	0.00526	1.14006	0.23266	211.085
dd1001302	1	7499237	1	0.14274	0.7062	132	0.00103	1.14006	0.23266	211.085
dd1001303	1	7499255	1	0.02758	0.86836	131	0.000196	1.14006	0.23266	211.085
id1005921	1	7511549	1	1.1293	0.28969	151	0.00708	1.14006	0.23266	211.085
id1005924	1	7518079	1	0.6885	0.40834	125	0.00498	1.14006	0.23266	211.085
id1005926	1	7539086	1	0.03304	0.85601	152	0.000206	1.14006	0.23266	211.085
id1005930	1	7541245	1	0.00417	0.94859	132	2.98e-05	1.14006	0.23266	211.085
id1005937	1	7542837	1	0.55559	0.45724	152	0.00346	1.14006	0.23266	211.085
id1005941	1	7545139	1	0.0942	0.75933	153	0.000586	1.14006	0.23266	211.085
id1005942	1	7545416	1	0.00313	0.95548	124	2.46e-05	1.14006	0.23266	211.085
id1005947	1	7572554	1	0.2037	0.65242	153	0.00127	1.14006	0.23266	211.085
id1005949	1	7573387	1	0.27592	0.60035	127	0.00201	1.14006	0.23266	211.085
id1005954	1	7573734	1	0.03894	0.84385	145	0.000248	1.14006	0.23266	211.085
id1005956	1	7574125	1	0.17883	0.673	153	0.00111	1.14006	0.23266	211.085
id1005959	1	7575012	1	0.0942	0.75933	153	0.000586	1.14006	0.23266	211.085
id1005967	1	7576832	1	0.00297	0.95664	152	1.85e-05	1.14006	0.23266	211.085
id1005968	1	7577372	1	0.01261	0.91073	152	7.84e-05	1.14006	0.23266	211.085
id1005972	1	7579406	1	0.06566	0.79815	140	0.000449	1.14006	0.23266	211.085
ud1000381	1	7617585	1	0.00417	0.94862	153	2.59e-05	1.14006	0.23266	211.085
id1005978	1	7624402	1	0.0046	0.94604	152	2.86e-05	1.14006	0.23266	211.085
id1005982	1	7663499	1	0.0047	0.94542	146	3.01e-05	1.14006	0.23266	211.085
id1005990	1	7666553	1	0.17883	0.673	153	0.00111	1.14006	0.23266	211.085
id1005999	1	7672188	1	0.01699	0.89648	149	0.000106	1.14006	0.23266	211.085
id1006008	1	7679118	1	0.30898	0.57915	153	0.00192	1.14006	0.23266	211.085
id1006016	1	7683066	1	0.000771	0.97789	152	4.82e-06	1.14006	0.23266	211.085
id1006020	1	7684559	1	0.64269	0.42404	152	0.00408	1.14006	0.23266	211.085
id1006029	1	7686212	1	0.35085	0.55455	152	0.00223	1.14006	0.23266	211.085
id1006031	1	7690251	1	0.54867	0.46011	145	0.00356	1.14006	0.23266	211.085
id1006056	1	7707575	1	0.25309	0.61585	124	0.00173	1.14006	0.23266	211.085
id1006063	1	7708360	1	0.60658	0.43746	139	0.0041	1.14006	0.23266	211.085
id1006077	1	7724835	1	0.59969	0.43995	152	0.00373	1.14006	0.23266	211.085
id1006083	1	7726152	1	0.03116	0.86014	153	0.000194	1.14006	0.23266	211.085
id1006085	1	7726368	1	0.2744	0.60119	151	0.00172	1.14006	0.23266	211.085
id1006103	1	7739829	1	0.428	0.514	152	0.00267	1.14006	0.23266	211.085
id1006104	1	7740681	1	0.39744	0.52939	153	0.00247	1.14006	0.23266	211.085
id1006106	1	7741155	1	0.36925	0.54437	150	0.00238	1.14006	0.23266	211.085
id1006115	1	7743665	1	0.54467	0.4617	151	0.00339	1.14006	0.23266	211.085
id1006118	1	7745435	1	0.52876	0.46829	153	0.00329	1.14006	0.23266	211.085
id1006124	1	7773236	1	0.00304	0.95614	153	1.89e-05	1.14006	0.23266	211.085
id1006137	1	7779381	1	0.52876	0.46829	153	0.00329	1.14006	0.23266	211.085
id1006144	1	7802446	1	1.33561	0.24969	153	0.0083	1.14006	0.23266	211.085
id1006145	1	7802505	1	0.08292	0.77379	152	0.000516	1.14006	0.23266	211.085
id1006149	1	7804821	1	0.56648	0.45291	148	0.00358	1.14006	0.23266	211.085
id1006151	1	7805928	1	1.56556	0.21287	151	0.0098	1.14006	0.23266	211.085
id1006152	1	7806191	1	0.52876	0.46829	153	0.00329	1.14006	0.23266	211.085
id1006155	1	7807177	1	0.08595	0.76981	153	0.000534	1.14006	0.23266	211.085
id1006175	1	7853101	1	0.14056	0.70826	153	0.000874	1.14006	0.23266	211.085
id1006180	1	7855231	1	0.1074	0.7436	150	0.000673	1.14006	0.23266	211.085
id1006181	1	7856552	1	2.24925	0.13584	152	0.01405	1.14006	0.23266	211.085
id1006189	1	7861079	1	0.96586	0.32735	151	0.00621	1.14006	0.23266	211.085
id1006191	1	7861410	1	2.46968	0.11829	148	0.01567	1.14006	0.23266	211.085
id1006196	1	7895059	1	0.15719	0.69233	152	0.000991	1.14006	0.23266	211.085
id1006202	1	7896886	1	0.9949	0.32019	153	0.00619	1.14006	0.23266	211.085
id1006206	1	7897895	1	1.04376	0.30864	152	0.00649	1.14006	0.23266	211.085
id1006220	1	8026022	1	2.24844	0.13589	153	0.01398	1.14006	0.23266	211.085
id1006222	1	8026968	1	0.61328	0.43483	151	0.00382	1.14006	0.23266	211.085
id1006227	1	8029135	1	2.63804	0.10652	150	0.01647	1.14006	0.23266	211.085
id1006231	1	8031469	1	2.24844	0.13589	153	0.01398	1.14006	0.23266	211.085
id1006233	1	8031975	1	2.24844	0.13589	153	0.01398	1.14006	0.23266	211.085
id1006246	1	8034372	1	2.23448	0.13715	150	0.01399	1.14006	0.23266	211.085
id1006248	1	8052079	1	0.05397	0.81663	151	0.000342	1.14006	0.23266	211.085
id1006263	1	8074919	1	5.34211	0.02221	153	0.03322	1.14006	0.23266	211.085
id1006269	1	8087258	1	4.82238	0.02968	151	0.03027	1.14006	0.23266	211.085
wd1000277	1	8136725	1	0.07275	0.78775	152	0.000453	1.14006	0.23266	211.085
id1006270	1	8145352	1	0.06418	0.80036	153	0.000399	1.14006	0.23266	211.085
id1006276	1	8146805	1	0.00878	0.92547	148	5.67e-05	1.14006	0.23266	211.085
id1006289	1	8173333	1	0.1612	0.68865	150	0.00103	1.14006	0.23266	211.085
id1006291	1	8174441	1	0.06418	0.80036	153	0.000399	1.14006	0.23266	211.085
id1006298	1	8196500	1	0.06418	0.80036	153	0.000399	1.14006	0.23266	211.085
id1006301	1	8201752	1	0.07877	0.77937	152	0.00049	1.14006	0.23266	211.085
id1006309	1	8273837	1	0.3296	0.5668	148	0.00211	1.14006	0.23266	211.085
id1006310	1	8297643	1	0.07832	0.77999	151	0.000487	1.14006	0.23266	211.085
id1006314	1	8300011	1	3.51759	0.06272	152	0.02187	1.14006	0.23266	211.085
id1006320	1	8359936	1	0.06418	0.80036	153	0.000399	1.14006	0.23266	211.085
id1006322	1	8360311	1	2.80916	0.09598	145	0.01879	1.14006	0.23266	211.085
id1006335	1	8367351	1	0.06418	0.80036	153	0.000399	1.14006	0.23266	211.085
id1006336	1	8367670	1	0.06418	0.80036	153	0.000399	1.14006	0.23266	211.085
id1006343	1	8371351	1	0.06418	0.80036	153	0.000399	1.14006	0.23266	211.085
id1006347	1	8402522	1	0.06418	0.80036	153	0.000399	1.14006	0.23266	211.085
id1006358	1	8407715	1	0.32591	0.56896	151	0.00204	1.14006	0.23266	211.085
id1006371	1	8426470	1	0.06418	0.80036	153	0.000399	1.14006	0.23266	211.085
id1006376	1	8445811	1	0.06418	0.80036	153	0.000399	1.14006	0.23266	211.085
id1006377	1	8446052	1	0.07877	0.77937	152	0.00049	1.14006	0.23266	211.085
wd1000298	1	8509834	1	4.46e-05	0.99468	149	2.9e-07	1.14006	0.23266	211.085
id1006413	1	8539379	1	0.00664	0.93518	130	4.77e-05	1.14006	0.23266	211.085
id1006419	1	8560651	1	0.02626	0.87149	152	0.000164	1.14006	0.23266	211.085
id1006433	1	8565657	1	0.06418	0.80036	153	0.000399	1.14006	0.23266	211.085
id1006437	1	8584951	1	0.30773	0.57993	152	0.00192	1.14006	0.23266	211.085
id1006445	1	8592322	1	0.39928	0.52845	151	0.00248	1.14006	0.23266	211.085
id1006455	1	8628373	1	0.01389	0.90634	151	8.81e-05	1.14006	0.23266	211.085
ud1000416	1	8633965	1	0.00367	0.95179	152	2.28e-05	1.14006	0.23266	211.085
ud1000417	1	8658944	1	0.08267	0.77412	153	0.000514	1.14006	0.23266	211.085
id1006481	1	8659127	1	0.08267	0.77412	153	0.000514	1.14006	0.23266	211.085
id1006487	1	8662256	1	0.00269	0.95874	105	3e-05	1.14006	0.23266	211.085
id1006488	1	8662999	1	0.08417	0.77214	151	0.000526	1.14006	0.23266	211.085
id1006494	1	8664680	1	0.08551	0.77038	152	0.000533	1.14006	0.23266	211.085
id1006521	1	8691672	1	0.41503	0.52044	152	0.00262	1.14006	0.23266	211.085
id1006524	1	8691965	1	0.38346	0.53672	153	0.00238	1.14006	0.23266	211.085
id1006532	1	8693942	1	0.38854	0.53406	149	0.00247	1.14006	0.23266	211.085
id1006540	1	8696031	1	0.40335	0.52636	152	0.00251	1.14006	0.23266	211.085
id1006543	1	8697122	1	0.38346	0.53672	153	0.00238	1.14006	0.23266	211.085
id1006560	1	8721578	1	0.08267	0.77412	153	0.000514	1.14006	0.23266	211.085
id1006561	1	8722149	1	0.38346	0.53672	153	0.00238	1.14006	0.23266	211.085
id1006571	1	8746485	1	0.02887	0.86531	152	0.000182	1.14006	0.23266	211.085
id1006572	1	8746747	1	0.01868	0.89149	152	0.000117	1.14006	0.23266	211.085
id1006580	1	8753882	1	0.01868	0.89149	152	0.000117	1.14006	0.23266	211.085
id1006602	1	8758880	1	0.02037	0.88671	150	0.000128	1.14006	0.23266	211.085
id1006603	1	8759193	1	0.2014	0.65427	150	0.00125	1.14006	0.23266	211.085
id1006604	1	8759562	1	0.37584	0.5408	150	0.00236	1.14006	0.23266	211.085
id1006609	1	8782817	1	0.00259	0.95946	148	1.63e-05	1.14006	0.23266	211.085
id1006611	1	8783754	1	0.28668	0.59326	138	0.00188	1.14006	0.23266	211.085
id1006612	1	8784174	1	0.03919	0.84335	153	0.000244	1.14006	0.23266	211.085
id1006616	1	8788900	1	2.25887	0.13507	148	0.01547	1.14006	0.23266	211.085
id1006618	1	8790620	1	0.22559	0.63553	152	0.0014	1.14006	0.23266	211.085
id1006619	1	8791356	2	0.13973	0.86971	153	0.00174	1.14006	0.23266	211.085
wd1000321	1	8856035	1	1.79467	0.18291	125	0.01277	1.14006	0.23266	211.085
wd1000336	1	8877885	1	0.08295	0.77377	143	0.000552	1.14006	0.23266	211.085
id1006620	1	8888266	1	0.06952	0.79241	151	0.000436	1.14006	0.23266	211.085
id1006627	1	8892855	1	0.01462	0.90393	151	9.18e-05	1.14006	0.23266	211.085
id1006633	1	8896430	1	0.06598	0.79764	152	0.000412	1.14006	0.23266	211.085
id1006640	1	8899583	1	0.02136	0.88402	152	0.000133	1.14006	0.23266	211.085
id1006648	1	8902355	1	0.03026	0.86214	152	0.000189	1.14006	0.23266	211.085
id1006651	1	8903823	2	0.13192	0.87652	152	0.00164	1.14006	0.23266	211.085
id1006660	1	8905700	1	0.00678	0.93449	148	4.26e-05	1.14006	0.23266	211.085
id1006668	1	8917024	1	0.003	0.95638	140	2.11e-05	1.14006	0.23266	211.085
id1006672	1	8924909	1	0.00821	0.92794	153	5.1e-05	1.14006	0.23266	211.085
id1006674	1	8925706	1	0.00788	0.92939	133	5.29e-05	1.14006	0.23266	211.085
id1006681	1	8928750	1	0.06831	0.79419	151	0.000432	1.14006	0.23266	211.085
id1006691	1	8959552	1	0.03027	0.86212	148	0.000191	1.14006	0.23266	211.085
id1006698	1	8965468	1	0.03599	0.8498	151	0.000229	1.14006	0.23266	211.085
id1006699	1	8990948	1	0.13973	0.7091	148	0.000876	1.14006	0.23266	211.085
id1006700	1	8991528	1	0.13914	0.70967	152	0.000869	1.14006	0.23266	211.085
id1006703	1	8993608	1	0.27526	0.60064	149	0.00172	1.14006	0.23266	211.085
id1006704	1	8993626	1	0.00994	0.92072	151	6.36e-05	1.14006	0.23266	211.085
id1006709	1	8994867	1	0.00811	0.92838	131	5.7e-05	1.14006	0.23266	211.085
id1006722	1	9023946	1	0.04917	0.82482	152	0.000308	1.14006	0.23266	211.085
id1006723	1	9024594	1	0.03964	0.84248	143	0.000254	1.14006	0.23266	211.085
id1006767	1	9076819	1	0.00472	0.94531	153	2.94e-05	1.14006	0.23266	211.085
id1006772	1	9080654	1	0.00967	0.92181	151	6.08e-05	1.14006	0.23266	211.085
id1006773	1	9081020	1	0.00712	0.93287	151	4.45e-05	1.14006	0.23266	211.085
id1006777	1	9081759	1	0.00387	0.95046	149	2.52e-05	1.14006	0.23266	211.085
id1006786	1	9084124	1	0.00472	0.94531	153	2.94e-05	1.14006	0.23266	211.085
id1006787	1	9094612	1	0.13473	0.71419	134	0.000934	1.14006	0.23266	211.085
id1006857	1	9113796	1	0.10343	0.74822	148	0.000653	1.14006	0.23266	211.085
id1006868	1	9119444	1	0.1086	0.74222	152	0.000678	1.14006	0.23266	211.085
id1006871	1	9163508	1	0.10604	0.74517	150	0.000676	1.14006	0.23266	211.085
id1006872	1	9164563	1	0.00717	0.93263	141	4.86e-05	1.14006	0.23266	211.085
id1006880	1	9167657	1	0.50591	0.47805	152	0.00316	1.14006	0.23266	211.085
id1006886	1	9169918	1	0.70082	0.40395	144	0.00454	1.14006	0.23266	211.085
id1006890	1	9171890	1	1.2539	0.26467	150	0.00788	1.14006	0.23266	211.085
id1006893	1	9202861	1	1.09336	0.29747	151	0.007	1.14006	0.23266	211.085
id1006896	1	9247283	1	0.56933	0.45175	151	0.0036	1.14006	0.23266	211.085
id1006897	1	9247477	1	0.24477	0.62153	151	0.00154	1.14006	0.23266	211.085
id1006912	1	9259075	1	2.01605	0.15776	153	0.01254	1.14006	0.23266	211.085
id1006913	1	9259120	1	0.36868	0.54467	152	0.0023	1.14006	0.23266	211.085
id1006915	1	9259433	1	0.80742	0.37037	151	0.00506	1.14006	0.23266	211.085
id1006922	1	9271759	1	2.44091	0.12043	148	0.01606	1.14006	0.23266	211.085
id1006924	1	9272061	1	1.07068	0.30289	125	0.00791	1.14006	0.23266	211.085
id1006925	1	9272276	1	1.24613	0.26613	152	0.00778	1.14006	0.23266	211.085
id1006930	1	9273671	1	2.00593	0.15882	152	0.01252	1.14006	0.23266	211.085
id1006943	1	9298222	1	0.000703	0.97888	152	4.39e-06	1.14006	0.23266	211.085
id1006949	1	9303419	1	0.0813	0.77596	150	0.000508	1.14006	0.23266	211.085
id1006954	1	9304852	1	0.02765	0.86817	151	0.000173	1.14006	0.23266	211.085
id1006957	1	9305151	1	0.32258	0.57093	153	0.00201	1.14006	0.23266	211.085
id1006960	1	9305915	1	0.34575	0.55747	148	0.00226	1.14006	0.23266	211.085
id1006963	1	9306522	1	0.32629	0.56873	152	0.00204	1.14006	0.23266	211.085
id1006972	1	9311398	1	0.83633	0.36196	152	0.00522	1.14006	0.23266	211.085
id1006974	1	9312241	1	0.83651	0.36192	151	0.00522	1.14006	0.23266	211.085
id1006977	1	9313454	1	0.54463	0.4617	152	0.0034	1.14006	0.23266	211.085
id1006979	1	9314746	1	0.54478	0.46166	150	0.00339	1.14006	0.23266	211.085
id1006981	1	9314847	1	2.98701	0.08626	139	0.01923	1.14006	0.23266	211.085
id1006986	1	9316257	1	0.36951	0.54422	152	0.00231	1.14006	0.23266	211.085
id1006990	1	9316769	1	0.32629	0.56873	152	0.00204	1.14006	0.23266	211.085
id1006991	1	9317695	2	0.28472	0.75264	153	0.00354	1.14006	0.23266	211.085
wd1000348	1	9363790	1	0.22562	0.63551	150	0.00146	1.14006	0.23266	211.085
id1006992	1	9369697	1	0.97225	0.32632	114	0.0083	1.14006	0.23266	211.085
id1006997	1	9372748	1	0.00171	0.96705	151	1.09e-05	1.14006	0.23266	211.085
id1007000	1	9373851	1	0.00827	0.92767	146	5.69e-05	1.14006	0.23266	211.085
id1007001	1	9375110	1	0.26313	0.60876	151	0.00165	1.14006	0.23266	211.085
id1007013	1	9396688	1	0.74128	0.39066	152	0.00464	1.14006	0.23266	211.085
id1007022	1	9397390	1	0.18229	0.67007	146	0.00124	1.14006	0.23266	211.085
id1007048	1	9422580	1	0.3065	0.58067	153	0.00191	1.14006	0.23266	211.085
id1007050	1	9422917	1	0.31224	0.57718	149	0.00203	1.14006	0.23266	211.085
id1007059	1	9437212	1	0.15416	0.69517	149	0.000981	1.14006	0.23266	211.085
id1007064	1	9440480	1	0.01194	0.91314	152	7.45e-05	1.14006	0.23266	211.085
id1007067	1	9443037	1	0.0141	0.90566	143	9.17e-05	1.14006	0.23266	211.085
id1007075	1	9471819	1	0.20693	0.64989	146	0.0013	1.14006	0.23266	211.085
id1007077	1	9472541	1	0.03644	0.84888	152	0.000227	1.14006	0.23266	211.085
id1007078	1	9472639	1	0.20728	0.64967	136	0.00142	1.14006	0.23266	211.085
id1007083	1	9474406	1	0.38056	0.53827	151	0.00243	1.14006	0.23266	211.085
id1007084	1	9474659	1	1.06341	0.30423	145	0.00689	1.14006	0.23266	211.085
id1007085	1	9475881	1	0.03644	0.84888	152	0.000227	1.14006	0.23266	211.085
id1007088	1	9476282	1	0.37574	0.541	132	0.00265	1.14006	0.23266	211.085
wd1000372	1	9529843	1	3.39035	0.06767	148	0.02212	1.14006	0.23266	211.085
wd1000384	1	9561104	1	0.01458	0.90404	150	9.21e-05	1.14006	0.23266	211.085
id1007110	1	9563267	1	0.00186	0.96564	149	1.19e-05	1.14006	0.23266	211.085
id1007111	1	9563658	1	0.02327	0.87898	153	0.000145	1.14006	0.23266	211.085
id1007116	1	9566000	1	0.33116	0.56589	147	0.00213	1.14006	0.23266	211.085
id1007117	1	9567743	1	0.009	0.92458	143	6.26e-05	1.14006	0.23266	211.085
id1007119	1	9569197	1	0.78968	0.37567	151	0.00492	1.14006	0.23266	211.085
id1007123	1	9569728	1	0.08835	0.76671	151	0.000552	1.14006	0.23266	211.085
id1007127	1	9570061	1	0.08923	0.76558	152	0.000555	1.14006	0.23266	211.085
id1007129	1	9570734	1	0.22059	0.63945	125	0.00157	1.14006	0.23266	211.085
id1007130	1	9571762	1	0.08496	0.7711	151	0.000531	1.14006	0.23266	211.085
ud1000463	1	9572334	1	0.07077	0.79061	148	0.000449	1.14006	0.23266	211.085
id1007135	1	9616149	1	0.50261	0.47949	152	0.00314	1.14006	0.23266	211.085
id1007155	1	9633974	1	0.07223	0.78849	153	0.000449	1.14006	0.23266	211.085
id1007156	1	9634128	1	0.06486	0.79933	152	0.000409	1.14006	0.23266	211.085
id1007162	1	9637048	1	0.23812	0.62636	140	0.00159	1.14006	0.23266	211.085
id1007168	1	9639970	1	0.02676	0.8703	146	0.000174	1.14006	0.23266	211.085
id1007180	1	9669398	1	0.05522	0.81455	152	0.000343	1.14006	0.23266	211.085
id1007183	1	9669899	1	0.02999	0.86274	152	0.000187	1.14006	0.23266	211.085
id1007185	1	9670523	1	0.02999	0.86274	152	0.000187	1.14006	0.23266	211.085
id1007199	1	9675836	1	0.5258	0.46955	150	0.00329	1.14006	0.23266	211.085
id1007214	1	9688097	1	0.04147	0.83891	149	0.00026	1.14006	0.23266	211.085
id1007226	1	9692361	1	0.03151	0.85937	145	0.000213	1.14006	0.23266	211.085
id1007229	1	9693816	1	0.82454	0.36537	150	0.00527	1.14006	0.23266	211.085
id1007231	1	9705575	1	1.04228	0.30899	151	0.00657	1.14006	0.23266	211.085
id1007247	1	9740325	1	0.26589	0.60688	152	0.00166	1.14006	0.23266	211.085
id1007249	1	9744263	1	0.01208	0.91262	150	7.55e-05	1.14006	0.23266	211.085
ud1000471	1	9775121	1	0.00549	0.94106	152	3.42e-05	1.14006	0.23266	211.085
id1007251	1	9775582	1	0.12022	0.7293	151	0.000748	1.14006	0.23266	211.085
id1007270	1	9814896	1	0.23308	0.63001	145	0.00153	1.14006	0.23266	211.085
id1007272	1	9815262	1	0.16034	0.68944	149	0.001	1.14006	0.23266	211.085
id1007277	1	9817701	1	0.13644	0.71241	144	0.000884	1.14006	0.23266	211.085
id1007278	1	9817717	1	0.0054	0.94155	151	3.43e-05	1.14006	0.23266	211.085
id1007283	1	9821045	1	0.02999	0.86274	152	0.000187	1.14006	0.23266	211.085
id1007287	1	9867015	1	2.90012	0.09086	142	0.01986	1.14006	0.23266	211.085
id1007291	1	9868204	1	0.00338	0.95372	151	2.11e-05	1.14006	0.23266	211.085
id1007293	1	9869818	1	2.57514	0.11081	146	0.01689	1.14006	0.23266	211.085
id1007308	1	9876216	1	3.80944	0.0529	150	0.02395	1.14006	0.23266	211.085
id1007311	1	9876762	1	3.8689	0.0511	151	0.02422	1.14006	0.23266	211.085
id1007317	1	9877803	1	0.02163	0.88328	147	0.000137	1.14006	0.23266	211.085
id1007322	1	9879715	1	2.84831	0.0937	146	0.01857	1.14006	0.23266	211.085
id1007340	1	9885413	1	1.50897	0.22127	152	0.00942	1.14006	0.23266	211.085
id1007346	1	9886535	1	0.04903	0.82506	153	0.000305	1.14006	0.23266	211.085
id1007353	1	9888687	1	0.04903	0.82506	153	0.000305	1.14006	0.23266	211.085
id1007360	1	9892029	1	0.00248	0.96036	153	1.54e-05	1.14006	0.23266	211.085
id1007363	1	9893100	1	1.50897	0.22127	152	0.00942	1.14006	0.23266	211.085
id1007365	1	9929718	1	0.25018	0.61773	146	0.00164	1.14006	0.23266	211.085
id1007366	1	9929894	1	5.38624	0.02172	148	0.03423	1.14006	0.23266	211.085
id1007367	1	9932855	1	0.000318	0.98579	152	1.99e-06	1.14006	0.23266	211.085
id1007369	1	9934324	2	0.13277	0.87577	153	0.00165	1.14006	0.23266	211.085
id1007371	1	9934877	1	3.45151	0.06521	152	0.02146	1.14006	0.23266	211.085
id1007378	1	9965203	1	3.07163	0.08175	153	0.0191	1.14006	0.23266	211.085
id1007383	1	9968907	1	0.00402	0.94952	151	2.53e-05	1.14006	0.23266	211.085
id1007384	1	9969834	1	3.55546	0.06132	153	0.02211	1.14006	0.23266	211.085
id1007385	1	9969880	1	0.000318	0.98579	152	1.99e-06	1.14006	0.23266	211.085
id1007390	1	9971458	1	1.72655	0.19091	152	0.01078	1.14006	0.23266	211.085
id1007394	1	9972247	1	5.19938	0.02405	151	0.03272	1.14006	0.23266	211.085
ud1000478	1	9972520	1	3.20911	0.07534	149	0.02032	1.14006	0.23266	211.085
ud1000481	1	10003441	1	0.00224	0.9623	139	1.47e-05	1.14006	0.23266	211.085
id1007397	1	10006366	1	0.59063	0.44342	152	0.00367	1.14006	0.23266	211.085
id1007402	1	10016930	1	0.53075	0.46747	151	0.00331	1.14006	0.23266	211.085
id1007407	1	10018567	1	0.56996	0.45152	149	0.0036	1.14006	0.23266	211.085
id1007412	1	10021461	1	0.000513	0.98195	151	3.21e-06	1.14006	0.23266	211.085
id1007420	1	10022502	1	0.71427	0.39943	150	0.00448	1.14006	0.23266	211.085
id1007443	1	10049925	1	0.11166	0.73874	153	0.000694	1.14006	0.23266	211.085
id1007445	1	10050649	1	0.78621	0.37671	152	0.00491	1.14006	0.23266	211.085
id1007446	1	10051543	1	0.61523	0.43409	153	0.00383	1.14006	0.23266	211.085
id1007455	1	10054887	1	0.28501	0.59428	146	0.00184	1.14006	0.23266	211.085
id1007456	1	10054926	1	0.37269	0.5425	151	0.00246	1.14006	0.23266	211.085
id1007458	1	10055338	1	0.32496	0.56953	151	0.00202	1.14006	0.23266	211.085
id1007471	1	10059256	1	0.03888	0.84398	141	0.000252	1.14006	0.23266	211.085
id1007473	1	10059997	1	0.02682	0.87013	153	0.000167	1.14006	0.23266	211.085
id1007476	1	10060933	1	0.71022	0.40078	149	0.00449	1.14006	0.23266	211.085
wd1000393	1	10069416	1	0.66458	0.41628	151	0.00421	1.14006	0.23266	211.085
id1007481	1	10115184	1	0.26005	0.61092	142	0.00173	1.14006	0.23266	211.085
id1007489	1	10119321	1	3.06011	0.08238	149	0.01917	1.14006	0.23266	211.085
id1007495	1	10121271	1	0.02682	0.87013	153	0.000167	1.14006	0.23266	211.085
id1007498	1	10121772	1	0.54222	0.46274	147	0.00344	1.14006	0.23266	211.085
id1007501	1	10122653	1	0.61989	0.43237	152	0.00385	1.14006	0.23266	211.085
id1007505	1	10133202	1	0.37596	0.54073	152	0.00235	1.14006	0.23266	211.085
id1007508	1	10134564	1	0.61523	0.43409	153	0.00383	1.14006	0.23266	211.085
id1007519	1	10137694	1	0.62998	0.42865	152	0.00393	1.14006	0.23266	211.085
id1007520	1	10140933	1	0.07762	0.78096	147	0.000498	1.14006	0.23266	211.085
id1007521	1	10141686	1	0.03128	0.85989	137	0.000209	1.14006	0.23266	211.085
id1007528	1	10148313	1	0.56488	0.45359	143	0.00375	1.14006	0.23266	211.085
id1007531	1	10151041	1	1.34645	0.24786	147	0.00864	1.14006	0.23266	211.085
wd1000397	1	10156624	1	0.5561	0.45703	153	0.00346	1.14006	0.23266	211.085
wd1000403	1	10199638	1	0.62998	0.42865	152	0.00393	1.14006	0.23266	211.085
id1007540	1	10215291	1	0.64975	0.42152	151	0.00414	1.14006	0.23266	211.085
id1007544	1	10216859	1	0.62998	0.42865	152	0.00393	1.14006	0.23266	211.085
id1007552	1	10245479	1	0.76606	0.38288	152	0.00479	1.14006	0.23266	211.085
id1007554	1	10267277	1	0.11238	0.73794	150	0.000702	1.14006	0.23266	211.085
id1007557	1	10271952	1	0.01203	0.91283	151	7.61e-05	1.14006	0.23266	211.085
id1007559	1	10273445	1	0.01371	0.90696	152	8.56e-05	1.14006	0.23266	211.085
id1007562	1	10312877	1	1.31348	0.25368	149	0.00826	1.14006	0.23266	211.085
id1007568	1	10315103	1	0.32397	0.5701	153	0.00201	1.14006	0.23266	211.085
id1007575	1	10316496	1	0.00337	0.95379	150	2.11e-05	1.14006	0.23266	211.085
id1007577	1	10316966	1	1.21494	0.27218	151	0.00759	1.14006	0.23266	211.085
id1007582	1	10317395	1	0.01461	0.90398	141	9.31e-05	1.14006	0.23266	211.085
id1007638	1	10362657	1	1.24617	0.26622	144	0.00822	1.14006	0.23266	211.085
id1007643	1	10367099	1	1.26707	0.26219	150	0.00794	1.14006	0.23266	211.085
id1007645	1	10370566	1	0.85985	0.35532	151	0.00537	1.14006	0.23266	211.085
id1007646	1	10371475	1	0.72459	0.39606	149	0.00463	1.14006	0.23266	211.085
ud1000493	1	10371832	1	1.21741	0.27171	150	0.00776	1.14006	0.23266	211.085
ud1000497	1	10426355	1	2.1784	0.14279	117	0.01626	1.14006	0.23266	211.085
id1007652	1	10427043	1	1.04286	0.30897	142	0.00704	1.14006	0.23266	211.085
id1007654	1	10427253	1	2.76091	0.09872	153	0.01717	1.14006	0.23266	211.085
id1007659	1	10428224	1	0.86015	0.35523	152	0.00537	1.14006	0.23266	211.085
id1007674	1	10431151	1	1.1156	0.29263	151	0.007	1.14006	0.23266	211.085
id1007675	1	10431292	1	0.89726	0.34509	151	0.0056	1.14006	0.23266	211.085
id1007676	1	10431373	1	0.78991	0.37584	131	0.00564	1.14006	0.23266	211.085
id1007677	1	10431534	1	2.85194	0.0934	152	0.01773	1.14006	0.23266	211.085
id1007679	1	10431960	1	1.15363	0.2846	149	0.00726	1.14006	0.23266	211.085
id1007681	1	10433018	1	1.17362	0.28061	140	0.00783	1.14006	0.23266	211.085
wd1000425	1	10447445	1	0.89127	0.34668	153	0.00554	1.14006	0.23266	211.085
id1007684	1	10490081	1	1.24153	0.26702	151	0.00786	1.14006	0.23266	211.085
ud1000503	1	10493521	1	0.02059	0.88608	153	0.000128	1.14006	0.23266	211.085
ud1000507	1	10513608	1	0.79543	0.37396	149	0.005	1.14006	0.23266	211.085
id1007690	1	10513718	1	1.29213	0.25751	153	0.00803	1.14006	0.23266	211.085
id1007695	1	10517016	1	0.46379	0.49698	146	0.00313	1.14006	0.23266	211.085
id1007698	1	10519809	1	0.84359	0.3599	151	0.00531	1.14006	0.23266	211.085
id1007700	1	10521236	1	2.90052	0.09066	153	0.01804	1.14006	0.23266	211.085
wd1000479	1	10566791	1	1.19258	0.27661	152	0.00745	1.14006	0.23266	211.085
wd1000505	1	10597036	1	2.58562	0.11008	147	0.01768	1.14006	0.23266	211.085
id1007703	1	10619882	1	1.78405	0.1841	130	0.01221	1.14006	0.23266	211.085
id1007705	1	10620284	1	0.04544	0.8315	152	0.000284	1.14006	0.23266	211.085
id1007706	1	10620740	1	0.00467	0.9456	153	2.9e-05	1.14006	0.23266	211.085
id1007714	1	10626322	1	0.00982	0.92121	152	6.13e-05	1.14006	0.23266	211.085
id1007718	1	10652983	1	0.01108	0.91631	151	6.92e-05	1.14006	0.23266	211.085
id1007720	1	10653562	1	1.88582	0.17178	152	0.01177	1.14006	0.23266	211.085
id1007724	1	10654292	1	1.64689	0.20142	152	0.01024	1.14006	0.23266	211.085
id1007729	1	10657673	1	0.000833	0.97702	153	5.18e-06	1.14006	0.23266	211.085
id1007735	1	10672080	1	1.88822	0.17151	152	0.01179	1.14006	0.23266	211.085
id1007743	1	10689775	1	0.00246	0.96054	146	1.54e-05	1.14006	0.23266	211.085
id1007745	1	10689906	1	0.09368	0.75998	151	0.000585	1.14006	0.23266	211.085
wd1000531	1	10713826	1	1.04424	0.30853	152	0.00652	1.14006	0.23266	211.085
id1007757	1	10749845	1	5.48354	0.02059	148	0.0349	1.14006	0.23266	211.085
id1007758	1	10750194	1	1.7442	0.18867	152	0.01089	1.14006	0.23266	211.085
id1007764	1	10799933	1	1.7442	0.18867	152	0.01089	1.14006	0.23266	211.085
id1007766	1	10800438	1	1.19102	0.277	146	0.00766	1.14006	0.23266	211.085
id1007768	1	10801817	1	0.13167	0.71724	150	0.000819	1.14006	0.23266	211.085
id1007770	1	10802175	1	5.67749	0.01846	153	0.0353	1.14006	0.23266	211.085
id1007772	1	10802587	1	0.09012	0.76446	150	0.000576	1.14006	0.23266	211.085
id1007774	1	10803010	1	0.00982	0.92121	152	6.13e-05	1.14006	0.23266	211.085
id1007776	1	10803990	1	1.23109	0.26902	152	0.00769	1.14006	0.23266	211.085
id1007778	1	10804266	1	1.17522	0.28011	153	0.00731	1.14006	0.23266	211.085
id1007781	1	10804563	1	1.17614	0.28002	145	0.00779	1.14006	0.23266	211.085
id1007795	1	10825342	1	1.4132	0.23646	152	0.00882	1.14006	0.23266	211.085
id1007796	1	10825444	1	1.04424	0.30853	152	0.00652	1.14006	0.23266	211.085
id1007797	1	10825611	1	2.80783	0.09599	149	0.01783	1.14006	0.23266	211.085
id1007800	1	10827464	1	0.00982	0.92121	152	6.13e-05	1.14006	0.23266	211.085
id1007805	1	10831181	1	0.00982	0.92121	152	6.13e-05	1.14006	0.23266	211.085
id1007806	1	10848420	1	1.40493	0.23789	147	0.00885	1.14006	0.23266	211.085
wd1000561	1	10896858	1	1.07556	0.30155	141	0.00715	1.14006	0.23266	211.085
id1007813	1	10931378	1	1.04424	0.30853	152	0.00652	1.14006	0.23266	211.085
id1007815	1	10933608	1	0.0875	0.7678	153	0.000544	1.14006	0.23266	211.085
id1007822	1	10936185	1	0.04037	0.84103	151	0.000258	1.14006	0.23266	211.085
id1007824	1	10936625	1	0.65345	0.42019	153	0.00406	1.14006	0.23266	211.085
id1007826	1	10937456	1	0.00613	0.9377	152	3.83e-05	1.14006	0.23266	211.085
id1007828	1	10938319	1	0.04163	0.83861	151	0.000261	1.14006	0.23266	211.085
id1007833	1	10959444	1	1.14188	0.28714	143	0.00759	1.14006	0.23266	211.085
id1007852	1	10970413	1	0.00472	0.94535	150	2.95e-05	1.14006	0.23266	211.085
id1007855	1	10971576	1	0.55779	0.45645	141	0.0036	1.14006	0.23266	211.085
id1007879	1	10997885	1	0.23229	0.63061	141	0.00155	1.14006	0.23266	211.085
id1007902	1	11014755	1	0.09368	0.75998	151	0.000585	1.14006	0.23266	211.085
id1007903	1	11014995	1	0.09392	0.7597	150	0.000587	1.14006	0.23266	211.085
id1007906	1	11015557	1	0.71873	0.39795	152	0.00449	1.14006	0.23266	211.085
id1007910	1	11015729	1	2.06027	0.15332	152	0.01286	1.14006	0.23266	211.085
id1007923	1	11018394	1	0.10937	0.74133	152	0.000683	1.14006	0.23266	211.085
id1007927	1	11019051	1	0.00982	0.92121	152	6.13e-05	1.14006	0.23266	211.085
id1007930	1	11019464	1	0.71873	0.39795	152	0.00449	1.14006	0.23266	211.085
id1007933	1	11020446	1	4.63245	0.03302	152	0.02892	1.14006	0.23266	211.085
id1007951	1	11028229	1	0.09368	0.75998	151	0.000585	1.14006	0.23266	211.085
id1007953	1	11058533	1	0.0705	0.79098	152	0.00044	1.14006	0.23266	211.085
id1007956	1	11091226	1	3.54182	0.06186	150	0.02256	1.14006	0.23266	211.085
id1007965	1	11095394	1	0.30928	0.57897	152	0.00193	1.14006	0.23266	211.085
id1007966	1	11095535	1	0.14013	0.7087	150	0.000883	1.14006	0.23266	211.085
id1007968	1	11096568	1	0.30928	0.57897	152	0.00193	1.14006	0.23266	211.085
id1007969	1	11097010	1	3.11365	0.07972	153	0.01936	1.14006	0.23266	211.085
id1007971	1	11097278	1	0.67801	0.41161	153	0.00422	1.14006	0.23266	211.085
id1007973	1	11108483	1	3.44139	0.06561	151	0.02178	1.14006	0.23266	211.085
id1007975	1	11109250	1	0.0474	0.82796	152	0.000296	1.14006	0.23266	211.085
id1007990	1	11112775	1	0.19034	0.66328	151	0.00119	1.14006	0.23266	211.085
id1007992	1	11114178	1	0.7433	0.39002	152	0.00464	1.14006	0.23266	211.085
wd1000598	1	11155174	1	0.29494	0.58791	151	0.00189	1.14006	0.23266	211.085
id1008001	1	11210244	1	0.70908	0.40117	148	0.00446	1.14006	0.23266	211.085
id1008002	1	11210679	1	0.69143	0.40714	142	0.00471	1.14006	0.23266	211.085
id1008003	1	11210755	1	0.12683	0.72225	152	0.000792	1.14006	0.23266	211.085
id1008012	1	11215603	1	0.30928	0.57897	152	0.00193	1.14006	0.23266	211.085
id1008030	1	11259187	1	1.43427	0.23337	129	0.01151	1.14006	0.23266	211.085
id1008031	1	11259217	1	0.67113	0.41407	144	0.00429	1.14006	0.23266	211.085
id1008039	1	11261199	1	0.30114	0.58404	147	0.00193	1.14006	0.23266	211.085
id1008043	1	11261764	1	0.30738	0.58015	151	0.00192	1.14006	0.23266	211.085
id1008046	1	11262363	1	0.12079	0.72869	150	0.000776	1.14006	0.23266	211.085
id1008047	1	11262991	1	0.02771	0.86802	149	0.000176	1.14006	0.23266	211.085
id1008054	1	11315531	1	0.36393	0.54758	115	0.00313	1.14006	0.23266	211.085
id1008056	1	11316135	1	0.319	0.57308	151	0.00202	1.14006	0.23266	211.085
id1008068	1	11320652	1	0.05439	0.81592	150	0.000346	1.14006	0.23266	211.085
id1008071	1	11320821	1	0.39787	0.52918	151	0.0025	1.14006	0.23266	211.085
id1008073	1	11321000	1	0.38441	0.53622	151	0.00239	1.14006	0.23266	211.085
id1008079	1	11354639	1	0.17593	0.6757	118	0.00139	1.14006	0.23266	211.085
id1008090	1	11356470	1	1.15056	0.28553	129	0.00858	1.14006	0.23266	211.085
id1008109	1	11360616	1	0.0781	0.78029	148	0.000493	1.14006	0.23266	211.085
id1008115	1	11361441	1	0.03562	0.85062	124	0.000251	1.14006	0.23266	211.085
id1008122	1	11372974	1	0.02041	0.88661	149	0.000128	1.14006	0.23266	211.085
id1008129	1	11374182	1	0.59503	0.44179	145	0.00375	1.14006	0.23266	211.085
id1008134	1	11375983	2	0.16501	0.84805	150	0.00207	1.14006	0.23266	211.085
id1008137	1	11376832	1	0.54825	0.46025	148	0.00351	1.14006	0.23266	211.085
id1008152	1	11452144	1	0.02202	0.88223	151	0.000138	1.14006	0.23266	211.085
id1008156	1	11459438	1	0.30928	0.57897	152	0.00193	1.14006	0.23266	211.085
wd1000630	1	11465292	1	0.18299	0.66952	137	0.00124	1.14006	0.23266	211.085
id1008158	1	11522358	1	0.29281	0.58927	149	0.00197	1.14006	0.23266	211.085
id1008165	1	11524477	1	0.21873	0.64081	133	0.00159	1.14006	0.23266	211.085
id1008166	1	11524693	1	0.22544	0.63564	151	0.00144	1.14006	0.23266	211.085
id1008171	1	11526724	1	0.07862	0.77958	150	0.000492	1.14006	0.23266	211.085
id1008172	1	11526811	1	0.16883	0.68175	152	0.00105	1.14006	0.23266	211.085
id1008173	1	11527038	1	0.2784	0.59858	148	0.00176	1.14006	0.23266	211.085
id1008177	1	11529186	1	0.20065	0.65486	152	0.00125	1.14006	0.23266	211.085
wd1000659	1	11556133	1	0.01773	0.89426	153	0.00011	1.14006	0.23266	211.085
wd1000665	1	11577424	1	0.0722	0.78861	132	0.000502	1.14006	0.23266	211.085
ud1000538	1	11619305	1	0.32716	0.56821	152	0.00205	1.14006	0.23266	211.085
id1008181	1	11621539	1	0.01236	0.91162	149	7.88e-05	1.14006	0.23266	211.085
id1008182	1	11624439	1	0.03434	0.85324	153	0.000214	1.14006	0.23266	211.085
id1008184	1	11626136	1	0.01773	0.89426	153	0.00011	1.14006	0.23266	211.085
id1008197	1	11632178	1	3.35e-05	0.99539	144	2.19e-07	1.14006	0.23266	211.085
id1008206	1	11635401	1	0.01218	0.91229	151	7.63e-05	1.14006	0.23266	211.085
id1008209	1	11637135	1	0.14098	0.70787	148	0.000929	1.14006	0.23266	211.085
id1008212	1	11656844	1	0.01212	0.91248	148	7.81e-05	1.14006	0.23266	211.085
id1008217	1	11658449	1	0.47746	0.49081	136	0.00338	1.14006	0.23266	211.085
id1008218	1	11658614	1	0.71069	0.40087	128	0.00499	1.14006	0.23266	211.085
id1008222	1	11660519	1	0.425	0.51551	148	0.00272	1.14006	0.23266	211.085
id1008240	1	11696585	1	0.12062	0.72886	152	0.00075	1.14006	0.23266	211.085
id1008245	1	11698222	1	1.17281	0.28107	122	0.00885	1.14006	0.23266	211.085
id1008246	1	11698411	1	0.22568	0.63548	148	0.00146	1.14006	0.23266	211.085
id1008251	1	11699486	1	0.01714	0.89604	134	0.000114	1.14006	0.23266	211.085
id1008256	1	11752720	1	0.00718	0.9326	152	4.46e-05	1.14006	0.23266	211.085
id1008258	1	11753005	1	2.09302	0.15021	146	0.01359	1.14006	0.23266	211.085
id1008263	1	11756836	1	0.66155	0.41733	153	0.00411	1.14006	0.23266	211.085
id1008265	1	11804210	1	0.59162	0.44303	153	0.00368	1.14006	0.23266	211.085
id1008267	1	11804962	1	2.07052	0.1523	153	0.01287	1.14006	0.23266	211.085
id1008292	1	11854082	1	0.03806	0.84559	153	0.000237	1.14006	0.23266	211.085
id1008300	1	11855092	1	0.11928	0.73033	147	0.00076	1.14006	0.23266	211.085
id1008303	1	11855781	1	0.9011	0.34435	129	0.00693	1.14006	0.23266	211.085
id1008313	1	11857298	1	0.50636	0.47784	153	0.00315	1.14006	0.23266	211.085
ud1000542	1	11858193	1	2.23296	0.13724	153	0.01388	1.14006	0.23266	211.085
ud1000550	1	11905083	1	0.14442	0.70448	152	0.000904	1.14006	0.23266	211.085
id1008322	1	11923967	1	0.05521	0.81457	150	0.000352	1.14006	0.23266	211.085
id1008326	1	11926046	1	0.03308	0.85593	150	0.000209	1.14006	0.23266	211.085
id1008336	1	11930129	1	0.51186	0.47553	146	0.00335	1.14006	0.23266	211.085
id1008346	1	11951156	1	0.43461	0.51082	145	0.00288	1.14006	0.23266	211.085
id1008348	1	11951433	1	0.6706	0.41417	153	0.00417	1.14006	0.23266	211.085
id1008380	1	11975951	1	0.04703	0.82861	152	0.000292	1.14006	0.23266	211.085
id1008381	1	11976866	1	4.82175	0.02967	153	0.02998	1.14006	0.23266	211.085
id1008384	1	11977547	1	2.47868	0.11755	153	0.01541	1.14006	0.23266	211.085
id1008387	1	11977820	1	0.01289	0.90976	151	8.06e-05	1.14006	0.23266	211.085
id1008391	1	11980395	1	0.51346	0.47479	152	0.0032	1.14006	0.23266	211.085
id1008392	1	11980846	1	0.11889	0.73073	152	0.000742	1.14006	0.23266	211.085
id1008393	1	11981747	1	0.07898	0.77909	151	0.000495	1.14006	0.23266	211.085
id1008396	1	11983015	1	0.44119	0.50764	146	0.00288	1.14006	0.23266	211.085
wd1000701	1	11995467	1	9.53e-05	0.99222	152	5.93e-07	1.14006	0.23266	211.085
wd1000707	1	12030717	1	0.00166	0.96753	153	1.03e-05	1.14006	0.23266	211.085
wd1000720	1	12059067	1	0.24599	0.62085	122	0.00196	1.14006	0.23266	211.085
id1008401	1	12064443	1	0.64789	0.42223	146	0.00423	1.14006	0.23266	211.085
id1008403	1	12065142	1	0.27485	0.60089	151	0.00172	1.14006	0.23266	211.085
id1008405	1	12065898	1	1.81247	0.18044	143	0.01204	1.14006	0.23266	211.085
id1008424	1	12071791	1	0.53408	0.46606	153	0.00332	1.14006	0.23266	211.085
id1008428	1	12118366	1	0.54511	0.46152	150	0.00347	1.14006	0.23266	211.085
id1008429	1	12118608	1	0.03496	0.85203	116	0.000268	1.14006	0.23266	211.085
id1008433	1	12119794	1	0.01216	0.91236	151	7.61e-05	1.14006	0.23266	211.085
id1008434	1	12120176	1	0.53408	0.46606	153	0.00332	1.14006	0.23266	211.085
id1008440	1	12210731	1	0.79706	0.37374	127	0.00547	1.14006	0.23266	211.085
id1008449	1	12242392	1	0.06617	0.79736	153	0.000411	1.14006	0.23266	211.085
id1008455	1	12258154	1	0.00392	0.95016	153	2.44e-05	1.14006	0.23266	211.085
id1008462	1	12260796	1	2.84668	0.09368	153	0.0177	1.14006	0.23266	211.085
id1008467	1	12307303	1	0.60929	0.43632	152	0.00379	1.14006	0.23266	211.085
id1008472	1	12331818	1	1.07	0.30274	145	0.00688	1.14006	0.23266	211.085
id1008476	1	12333620	1	0.11205	0.7383	153	0.000697	1.14006	0.23266	211.085
id1008477	1	12334164	1	0.00544	0.94129	153	3.38e-05	1.14006	0.23266	211.085
id1008482	1	12336880	1	3.14186	0.07841	151	0.02005	1.14006	0.23266	211.085
id1008484	1	12337809	1	0.66431	0.41636	153	0.00413	1.14006	0.23266	211.085
id1008485	1	12337955	1	0.26415	0.60809	147	0.00166	1.14006	0.23266	211.085
id1008488	1	12339201	1	0.23857	0.62601	144	0.00157	1.14006	0.23266	211.085
id1008489	1	12367437	2	0.24632	0.78201	149	0.00314	1.14006	0.23266	211.085
id1008493	1	12367778	1	0.72293	0.39659	151	0.00467	1.14006	0.23266	211.085
id1008496	1	12373688	0	NaN	NaN	116	0	1.14006	0.23266	211.085
id1008502	1	12419847	1	1.0314	0.31161	144	0.00666	1.14006	0.23266	211.085
id1008506	1	12426034	1	0.37343	0.54209	152	0.00239	1.14006	0.23266	211.085
id1008507	1	12427136	1	0.49627	0.48227	152	0.00317	1.14006	0.23266	211.085
id1008508	1	12427169	1	0.72552	0.39575	151	0.00454	1.14006	0.23266	211.085
id1008511	1	12428176	1	2.60874	0.10844	152	0.01668	1.14006	0.23266	211.085
id1008512	1	12496883	1	0.74894	0.38826	149	0.0047	1.14006	0.23266	211.085
id1008515	1	12499642	1	1.49545	0.22385	122	0.01129	1.14006	0.23266	211.085
id1008516	1	12500285	1	0.65525	0.41957	151	0.00409	1.14006	0.23266	211.085
id1008519	1	12504067	1	2.71852	0.10142	147	0.01723	1.14006	0.23266	211.085
id1008520	1	12504121	1	0.34023	0.56069	138	0.00224	1.14006	0.23266	211.085
id1008522	1	12546938	1	0.3565	0.55141	148	0.00228	1.14006	0.23266	211.085
id1008523	1	12547325	1	0.60827	0.43685	137	0.00413	1.14006	0.23266	211.085
[truncated: 34,902 more rows]

## Sheet: Japonica_P model
Marker	Locus	Locus_pos	marker_F	marker_p	perm_p	markerR2	markerDF	markerMS	errorDF	errorMS	modelDF	modelMS
id1000001	1	13147	0.228	0.63438	1	0.00273	1	0.0673	76	0.29516	2	1.11896
id1000003	1	73192	0.228	0.63438	1	0.00273	1	0.0673	76	0.29516	2	1.11896
id1000007	1	75852	0.228	0.63438	1	0.00273	1	0.0673	76	0.29516	2	1.11896
id1000008	1	75953	0.228	0.63438	1	0.00273	1	0.0673	76	0.29516	2	1.11896
id1000011	1	91016	0.228	0.63438	1	0.00273	1	0.0673	76	0.29516	2	1.11896
id1000015	1	149005	0.228	0.63438	1	0.00273	1	0.0673	76	0.29516	2	1.11896
id1000016	1	149754	0.30253	0.58394	1	0.00368	1	0.089	75	0.2942	2	1.05306
id1000020	1	151492	0.228	0.63438	1	0.00273	1	0.0673	76	0.29516	2	1.11896
id1000027	1	172923	0.0103	0.91945	1	0.000124	1	0.00305	76	0.29601	2	1.08683
id1000030	1	173692	0.61942	0.43381	1	0.00766	1	0.18759	73	0.30286	2	1.18901
id1000043	1	195327	0.26519	0.60811	1	0.00324	1	0.07923	74	0.29876	2	1.18943
id1000058	1	203126	0.228	0.63438	1	0.00273	1	0.0673	76	0.29516	2	1.11896
id1000062	1	205867	0.228	0.63438	1	0.00273	1	0.0673	76	0.29516	2	1.11896
id1000074	1	212693	0.228	0.63438	1	0.00273	1	0.0673	76	0.29516	2	1.11896
id1000075	1	212714	0.228	0.63438	1	0.00273	1	0.0673	76	0.29516	2	1.11896
id1000080	1	260829	0.228	0.63438	1	0.00273	1	0.0673	76	0.29516	2	1.11896
id1000086	1	263568	0.228	0.63438	1	0.00273	1	0.0673	76	0.29516	2	1.11896
id1000091	1	266818	0.228	0.63438	1	0.00273	1	0.0673	76	0.29516	2	1.11896
wd1000022	1	267840	0.29884	0.58625	1	0.00369	1	0.08909	74	0.29812	2	1.04913
id1000093	1	320576	0.228	0.63438	1	0.00273	1	0.0673	76	0.29516	2	1.11896
id1000104	1	325596	0.30253	0.58394	1	0.00368	1	0.089	75	0.2942	2	1.05306
id1000122	1	334191	0.228	0.63438	1	0.00273	1	0.0673	76	0.29516	2	1.11896
id1000130	1	337497	0.14377	0.70564	1	0.00173	1	0.04148	75	0.28849	2	1.19811
id1000131	1	337759	0.30253	0.58394	1	0.00368	1	0.089	75	0.2942	2	1.05306
id1000159	1	362376	0.228	0.63438	1	0.00273	1	0.0673	76	0.29516	2	1.11896
id1000179	1	373610	0.228	0.63438	1	0.00273	1	0.0673	76	0.29516	2	1.11896
id1000211	1	400383	0.08271	0.77447	1	0.00105	1	0.02493	73	0.3014	2	0.90105
id1000215	1	400599	0.22072	0.63987	1	0.00273	1	0.06654	74	0.30146	2	1.03045
id1000337	1	550974	0.00813	0.9284	1	9.91e-05	1	0.00243	74	0.2986	2	1.19627
id1000452	1	626883	0.01545	0.90148	1	0.000216	1	0.00458	65	0.29629	2	0.97511
id1000478	1	634206	0.07503	0.7849	1	0.000899	1	0.02219	76	0.29576	2	1.0964
id1000482	1	635265	0.04382	0.83475	1	0.000536	1	0.01284	75	0.29303	2	0.99193
id1000503	1	645772	0.07503	0.7849	1	0.000899	1	0.02219	76	0.29576	2	1.0964
id1000506	1	646119	0.07503	0.7849	1	0.000899	1	0.02219	76	0.29576	2	1.0964
id1000542	1	654362	0.04399	0.83444	1	0.000528	1	0.01302	76	0.29588	2	1.09182
id1000547	1	656330	0.12524	0.72444	1	0.00156	1	0.03619	73	0.28897	2	1.07248
id1000556	1	657891	0.07503	0.7849	1	0.000899	1	0.02219	76	0.29576	2	1.0964
id1000568	1	716463	0.04382	0.83475	1	0.000536	1	0.01284	75	0.29303	2	0.99193
id1000585	1	721567	0.17017	0.68114	1	0.00205	1	0.04961	75	0.29156	2	1.16877
id1000589	1	721981	0.05765	0.8109	1	0.000691	1	0.01705	76	0.29582	2	1.09384
id1000590	1	722307	0.07076	0.79096	1	0.000853	1	0.02088	75	0.29505	2	1.18053
id1000595	1	722787	0.03068	0.86143	1	0.000382	1	0.00905	74	0.29502	2	0.93157
id1000603	1	723562	0.06824	0.79464	1	0.000838	1	0.02009	74	0.29434	2	1.1008
id1000618	1	726631	0.00975	0.92169	1	0.000137	1	0.00283	60	0.29018	2	1.63774
id1000660	1	740171	0.24219	0.62429	1	0.00333	1	0.06728	65	0.2778	2	1.06015
id1000661	1	740575	0.0336	0.85505	1	0.000409	1	0.01006	75	0.2994	2	1.05759
id1000662	1	740630	0.18819	0.66578	1	0.00247	1	0.05693	69	0.30254	2	1.09487
id1000665	1	741009	0.18028	0.67235	1	0.00217	1	0.05311	75	0.29462	2	1.19664
id1000668	1	741205	0.07503	0.7849	1	0.000899	1	0.02219	76	0.29576	2	1.0964
id1000673	1	742351	0.05897	0.80882	1	0.000747	1	0.01767	72	0.29967	2	1.04374
id1000685	1	743793	0.00129	0.97145	1	2.01e-05	1	0.000378	58	0.29262	2	0.92193
id1000686	1	743887	2.31818	0.10597	1	0.05612	2	0.65429	70	0.28224	3	1.18659
id1000711	1	789202	7.43e-05	0.99315	1	1e-06	1	2.39e-05	68	0.32195	2	1.0084
id1000719	1	793207	0.00138	0.97044	1	1.75e-05	1	0.000404	72	0.29227	2	1.04337
id1000721	1	841232	0.16829	0.68282	1	0.00206	1	0.05025	74	0.29859	2	1.17437
id1000723	1	841564	0.06093	0.8059	1	0.000949	1	0.01838	58	0.30166	2	0.93372
id1000759	1	851786	0.98476	0.32471	1	0.01337	1	0.29356	65	0.29811	2	1.28863
id1000770	1	852979	0.50227	0.48093	1	0.00655	1	0.15306	68	0.30473	2	1.32129
id1000771	1	853111	0.01299	0.90959	1	0.000168	1	0.00379	71	0.29213	2	0.89185
id1000776	1	854846	0.07299	0.78777	1	0.000888	1	0.02187	75	0.29968	2	1.07316
id1000783	1	857563	0.07299	0.78777	1	0.000888	1	0.02187	75	0.29968	2	1.07316
id1000801	1	860731	0.25933	0.61242	1	0.00418	1	0.0663	61	0.25567	2	0.1329
id1000846	1	923297	0.07503	0.7849	1	0.000899	1	0.02219	76	0.29576	2	1.0964
id1000848	1	923560	0.18028	0.67235	1	0.00217	1	0.05311	75	0.29462	2	1.19664
id1000852	1	923986	0.00447	0.94687	1	5.36e-05	1	0.00132	76	0.29603	2	1.08597
id1000854	1	924152	0.00447	0.94687	1	5.36e-05	1	0.00132	76	0.29603	2	1.08597
id1000855	1	924341	0.07076	0.79096	1	0.000853	1	0.02088	75	0.29505	2	1.18053
id1000856	1	924398	0.08883	0.76649	1	0.00108	1	0.02657	75	0.29907	2	1.11929
id1000857	1	924532	0.09589	0.75785	1	0.00147	1	0.02729	63	0.28463	2	0.29114
id1000858	1	924715	0.04177	0.83861	1	0.000507	1	0.01233	74	0.29519	2	1.23388
id1000866	1	927608	0.07076	0.79096	1	0.000853	1	0.02088	75	0.29505	2	1.18053
id1000875	1	929007	0.07503	0.7849	1	0.000899	1	0.02219	76	0.29576	2	1.0964
id1000876	1	929166	0.07076	0.79096	1	0.000853	1	0.02088	75	0.29505	2	1.18053
id1000881	1	961973	0.03372	0.8548	1	0.000418	1	0.01012	74	0.30011	2	0.99222
id1000886	1	1003600	0.07503	0.7849	1	0.000899	1	0.02219	76	0.29576	2	1.0964
id1000894	1	1004726	0.07503	0.7849	1	0.000899	1	0.02219	76	0.29576	2	1.0964
id1000911	1	1008219	0.07503	0.7849	1	0.000899	1	0.02219	76	0.29576	2	1.0964
id1000922	1	1009815	0.07503	0.7849	1	0.000899	1	0.02219	76	0.29576	2	1.0964
id1000923	1	1010064	0.07503	0.7849	1	0.000899	1	0.02219	76	0.29576	2	1.0964
ud1000059	1	1012640	0.0442	0.83405	1	0.00054	1	0.01305	75	0.29521	2	1.01509
id1000934	1	1039577	0.01644	0.89831	1	0.000201	1	0.00486	75	0.29532	2	1.01099
id1000940	1	1039823	0.0442	0.83405	1	0.00054	1	0.01305	75	0.29521	2	1.01509
id1000941	1	1040322	0.34067	0.56119	1	0.00409	1	0.10016	75	0.29399	2	1.22016
id1000947	1	1042817	0.6602	0.41906	1	0.00789	1	0.19328	75	0.29275	2	1.26672
id1000948	1	1042843	0.77464	0.38171	1	0.0096	1	0.23501	72	0.30338	2	1.31599
id1000955	1	1043946	0.60278	0.43999	1	0.00735	1	0.17483	74	0.29003	2	1.15431
id1000956	1	1044028	0.27174	0.6037	1	0.00328	1	0.08065	75	0.29678	2	1.17209
id1000960	1	1045699	0.07503	0.7849	1	0.000899	1	0.02219	76	0.29576	2	1.0964
id1000965	1	1052989	0.6602	0.41906	1	0.00789	1	0.19328	75	0.29275	2	1.26672
id1000967	1	1053413	0.6157	0.43519	1	0.00761	1	0.18231	73	0.2961	2	1.16295
id1000968	1	1053585	0.05845	0.80962	1	0.000713	1	0.01741	75	0.29793	2	1.03532
id1000977	1	1059903	5.22429	0.0281	1	0.11561	1	1.43762	37	0.27518	2	1.12681
id1000980	1	1072211	1.97051	0.16447	1	0.02305	1	0.56862	76	0.28857	2	1.36962
id1000987	1	1087665	3.59154	0.06259	1	0.04931	1	1.10073	64	0.30648	2	1.35508
id1000994	1	1090580	1.97051	0.16447	1	0.02305	1	0.56862	76	0.28857	2	1.36962
id1000996	1	1091901	1.35965	0.24724	1	0.01603	1	0.39545	76	0.29084	2	1.28303
id1001003	1	1094263	0.07343	0.78723	1	0.000949	1	0.02097	68	0.28563	2	1.33815
id1001006	1	1094743	1.35965	0.24724	1	0.01603	1	0.39545	76	0.29084	2	1.28303
id1001009	1	1095730	1.35965	0.24724	1	0.01603	1	0.39545	76	0.29084	2	1.28303
id1001017	1	1120616	0.49823	0.48259	1	0.00638	1	0.14262	71	0.28625	2	1.01426
id1001021	1	1121865	2.08473	0.15425	1	0.03255	1	0.61751	57	0.29621	2	1.0442
id1001022	1	1122165	0.37445	0.54254	1	0.00479	1	0.109	71	0.29109	2	1.03909
id1001024	1	1123463	1.74716	0.1906	1	0.02251	1	0.51068	69	0.29229	2	1.26164
id1001028	1	1124807	1.35965	0.24724	1	0.01603	1	0.39545	76	0.29084	2	1.28303
id1001042	1	1164771	0.32769	0.56871	1	0.00392	1	0.09659	76	0.29478	2	1.13361
id1001049	1	1166717	0.32769	0.56871	1	0.00392	1	0.09659	76	0.29478	2	1.13361
id1001055	1	1167821	0.32769	0.56871	1	0.00392	1	0.09659	76	0.29478	2	1.13361
id1001060	1	1169433	0.32769	0.56871	1	0.00392	1	0.09659	76	0.29478	2	1.13361
id1001062	1	1169531	0.32769	0.56871	1	0.00392	1	0.09659	76	0.29478	2	1.13361
id1001069	1	1172634	1.0181	0.31696	1	0.01453	1	0.29669	61	0.29141	2	1.31934
id1001073	1	1174585	0.32769	0.56871	1	0.00392	1	0.09659	76	0.29478	2	1.13361
id1001128	1	1401052	2.6142	0.11011	1	0.03036	1	0.72415	75	0.27701	2	1.53887
id1001153	1	1415064	2.91965	0.09188	1	0.03626	1	0.79661	71	0.27284	2	1.29956
id1001182	1	1444302	4.40141	0.03928	1	0.05081	1	1.22805	75	0.27901	2	1.62259
ud1000074	1	1444562	3.97591	0.05071	1	0.05591	1	1.07828	60	0.2712	2	1.50609
id1001200	1	1497091	1.38309	0.24374	1	0.019	1	0.33493	67	0.24216	2	0.70056
id1001206	1	1500351	0.3074	0.58107	1	0.00411	1	0.09346	69	0.30403	2	0.89388
id1001209	1	1501263	0.15204	0.69775	1	0.00194	1	0.0446	72	0.29338	2	0.9217
id1001218	1	1503278	0.7322	0.39493	1	0.00901	1	0.2173	74	0.29678	2	1.0745
id1001224	1	1504625	0.29843	0.74286	1	0.0072	2	0.08882	75	0.29763	3	0.78275
id1001229	1	1506081	0.84711	0.36032	1	0.01023	1	0.24932	75	0.29432	2	1.14945
id1001235	1	1509625	0.29843	0.74286	1	0.0072	2	0.08882	75	0.29763	3	0.78275
id1001262	1	1533575	2.33005	0.1311	1	0.0276	1	0.67262	75	0.28867	2	1.3611
id1001266	1	1535455	2.09563	0.15225	1	0.02668	1	0.59933	69	0.28599	2	1.36422
id1001275	1	1539706	1.33045	0.25244	1	0.016	1	0.38001	74	0.28562	2	1.30526
id1001276	1	1539860	1.98786	0.16281	1	0.02456	1	0.57469	73	0.2891	2	1.14687
id1001277	1	1540137	1.8502	0.17783	1	0.02185	1	0.53597	75	0.28968	2	1.4015
id1001278	1	1540484	2.33005	0.1311	1	0.0276	1	0.67262	75	0.28867	2	1.3611
id1001280	1	1541209	2.09045	0.15244	1	0.02532	1	0.59894	74	0.28651	2	1.22482
ud1000087	1	1565728	1.10755	0.29609	1	0.01362	1	0.3115	73	0.28125	2	1.16768
id1001286	1	1604769	0.04289	0.83649	1	0.000514	1	0.01269	76	0.29588	2	1.09165
id1001287	1	1605595	0.10454	0.74738	1	0.00136	1	0.03049	72	0.29165	2	0.71849
id1001290	1	1607497	0.76467	0.3847	1	0.00936	1	0.22797	74	0.29813	2	1.1532
id1001296	1	1641592	0.88531	0.34977	1	0.01069	1	0.26043	75	0.29417	2	1.155
id1001301	1	1670890	0.21153	0.64689	1	0.00253	1	0.06245	76	0.29523	2	1.11653
id1001307	1	1672666	1.36532	0.24653	1	0.01687	1	0.39145	71	0.28671	2	1.42056
id1001320	1	1678641	0.49319	0.48477	1	0.00633	1	0.14464	72	0.29326	2	0.86376
id1001332	1	1700427	0.73674	0.39341	1	0.00876	1	0.21601	76	0.2932	2	1.19332
id1001340	1	1704366	3.25344	0.07558	1	0.04018	1	0.90796	70	0.27908	2	1.5318
id1001356	1	1766057	0.96443	0.32927	1	0.01184	1	0.28262	74	0.29304	2	1.08939
id1001357	1	1767292	0.21324	0.64556	1	0.00255	1	0.06295	76	0.29522	2	1.11679
id1001366	1	1775122	2.90681	0.09271	1	0.03748	1	0.82996	69	0.28552	2	1.22171
id1001368	1	1775737	3.11359	0.08171	1	0.03651	1	0.8898	75	0.28578	2	1.46968
id1001370	1	1776012	4.14473	0.0455	1	0.05009	1	1.07262	71	0.25879	2	1.52051
id1001376	1	1777839	1.70672	0.18852	1	0.04039	2	0.49301	74	0.28886	3	1.01308
id1001377	1	1778006	2.87347	0.09437	1	0.03477	1	0.8015	72	0.27893	2	1.48302
id1001396	1	1836171	3.87813	0.05261	1	0.04503	1	1.09754	75	0.28301	2	1.57356
id1001423	1	1845277	3.87813	0.05261	1	0.04503	1	1.09754	75	0.28301	2	1.57356
id1001428	1	1848812	5.50244	0.02167	1	0.06269	1	1.52052	74	0.27634	2	1.90377
id1001430	1	1850165	3.60169	0.03209	1	0.07992	2	0.9858	75	0.27371	3	1.38074
id1001458	1	1871026	3.60169	0.03209	1	0.07992	2	0.9858	75	0.27371	3	1.38074
id1001464	1	1892584	3.86923	0.02516	1	0.0853	2	1.05218	75	0.27194	3	1.42499
id1001465	1	1893214	3.98328	0.04974	1	0.04826	1	1.13245	72	0.2843	2	1.49893
id1001478	1	1906037	7.08979	0.00948	1	0.0791	1	1.92797	75	0.27194	2	1.98877
id1001483	1	1938001	9.60914	0.00273	0.993	0.10402	1	2.53526	75	0.26384	2	2.29242
id1001500	1	1943340	6.35983	0.01379	1	0.0716	1	1.74498	75	0.27438	2	1.89728
id1001516	1	1965548	2.67167	0.10684	1	0.03453	1	0.74582	67	0.27916	2	1.4478
id1001539	1	1973376	3.18723	0.07821	1	0.03671	1	0.90559	76	0.28413	2	1.53811
id1001572	1	1978258	2.94949	0.09014	1	0.03562	1	0.85309	73	0.28923	2	1.41738
id1001588	1	1983125	5.13886	0.0081	1	0.10992	2	1.35583	75	0.26384	3	1.62743
id1001591	1	1983445	3.18723	0.07821	1	0.03671	1	0.90559	76	0.28413	2	1.53811
id1001599	1	1990638	8.82978	0.00406	1	0.10193	1	2.44634	70	0.27706	2	2.30289
wd1000121	1	2037657	7.80357	0.00661	1	0.08581	1	2.04236	75	0.26172	2	2.08546
id1001638	1	2057827	6.0095	0.01653	1	0.06683	1	1.64872	76	0.27435	2	1.90967
id1001645	1	2069677	5.65521	0.01999	1	0.06544	1	1.54776	74	0.27369	2	1.69923
id1001655	1	2073898	0.1216	0.72829	1	0.00152	1	0.0354	74	0.29115	2	0.8374
id1001662	1	2078005	2.23952	0.13866	1	0.02611	1	0.64403	76	0.28757	2	1.40732
id1001664	1	2078730	6.17701	0.0152	1	0.07043	1	1.71654	74	0.27789	2	1.90388
id1001665	1	2080456	5.63938	0.02015	1	0.06518	1	1.55556	74	0.27584	2	1.72586
id1001677	1	2098423	3.42123	0.03785	1	0.07625	2	0.94054	75	0.27491	3	1.35057
id1001678	1	2098804	5.03804	0.02787	1	0.05884	1	1.43678	72	0.28519	2	1.94148
id1001680	1	2099423	6.20083	0.01498	1	0.06994	1	1.70469	75	0.27491	2	1.87713
id1001681	1	2099471	3.42123	0.03785	1	0.07625	2	0.94054	75	0.27491	3	1.35057
id1001685	1	2101002	1.32274	0.25376	1	0.01567	1	0.38387	75	0.29021	2	1.36202
id1001688	1	2102204	0.80022	0.37401	1	0.00989	1	0.2415	72	0.30179	2	1.34384
id1001692	1	2112779	0.352	0.55498	1	0.00462	1	0.10531	67	0.29919	2	1.36277
id1001713	1	2118470	0.81085	0.37079	1	0.00979	1	0.22448	74	0.27685	2	1.22289
id1001714	1	2118765	0.61811	0.43429	1	0.00746	1	0.17848	73	0.28875	2	1.42821
id1001716	1	2119093	0.30566	0.73755	1	0.00737	2	0.09095	75	0.29757	3	0.78418
id1001729	1	2132023	1.17572	0.28166	1	0.01389	1	0.34277	76	0.29154	2	1.25669
id1001731	1	2134637	1.17572	0.28166	1	0.01389	1	0.34277	76	0.29154	2	1.25669
id1001734	1	2135874	0.0245	0.87603	1	0.0003	1	0.00718	75	0.2931	2	0.9891
id1001735	1	2136478	0.93534	0.33663	1	0.01135	1	0.27213	74	0.29094	2	1.22682
wd1000189	1	2237940	0.22477	0.63688	1	0.00283	1	0.0682	71	0.30341	2	1.28829
id1001740	1	2249164	1.26331	0.26466	1	0.01521	1	0.37296	74	0.29522	2	1.34045
id1001742	1	2249789	0.03183	0.85888	1	0.000382	1	0.00942	76	0.29592	2	1.09002
id1001754	1	2253725	0.02433	0.87647	1	0.000292	1	0.0072	76	0.29595	2	1.08891
id1001764	1	2258237	1.17572	0.28166	1	0.01389	1	0.34277	76	0.29154	2	1.25669
id1001768	1	2259273	1.14196	0.28871	1	0.01391	1	0.33967	74	0.29744	2	1.20189
id1001775	1	2261208	0.02433	0.87647	1	0.000292	1	0.0072	76	0.29595	2	1.08891
id1001779	1	2261920	0.00107	0.974	1	1.87e-05	1	0.000377	49	0.35148	2	1.48331
id1001795	1	2266965	0.03183	0.85888	1	0.000382	1	0.00942	76	0.29592	2	1.09002
id1001798	1	2267154	1.17572	0.28166	1	0.01389	1	0.34277	76	0.29154	2	1.25669
id1001810	1	2270427	1.17572	0.28166	1	0.01389	1	0.34277	76	0.29154	2	1.25669
id1001811	1	2270450	0.73709	0.39333	1	0.00893	1	0.21401	75	0.29034	2	1.09251
id1001821	1	2276961	0.03183	0.85888	1	0.000382	1	0.00942	76	0.29592	2	1.09002
id1001823	1	2277143	1.17572	0.28166	1	0.01389	1	0.34277	76	0.29154	2	1.25669
id1001839	1	2290936	0.74222	0.39181	1	0.00932	1	0.22386	72	0.30161	2	1.14713
id1001843	1	2292282	0.03183	0.85888	1	0.000382	1	0.00942	76	0.29592	2	1.09002
id1001845	1	2292904	1.10144	0.29751	1	0.01392	1	0.33152	71	0.30099	2	1.22572
id1001849	1	2293711	1.17572	0.28166	1	0.01389	1	0.34277	76	0.29154	2	1.25669
id1001851	1	2294836	0.000877	0.97645	1	1.05e-05	1	0.00026	76	0.29604	2	1.08544
id1001855	1	2296568	1.19413	0.278	1	0.0143	1	0.35256	75	0.29524	2	1.25647
ud1000129	1	2297298	1.06255	0.3059	1	0.01257	1	0.31023	76	0.29197	2	1.24042
ud1000132	1	2327387	0.03864	0.84469	1	0.000472	1	0.01141	75	0.29524	2	1.01427
id1001857	1	2328243	1.17572	0.28166	1	0.01389	1	0.34277	76	0.29154	2	1.25669
id1001858	1	2334213	0.03078	0.8612	1	0.000376	1	0.00909	75	0.29527	2	1.01311
id1001864	1	2355260	3.58884	0.06249	1	0.04392	1	0.88353	67	0.24619	2	1.81034
id1001870	1	2355895	0.51359	0.47612	1	0.00686	1	0.14226	66	0.27699	2	1.22361
id1001876	1	2357978	1.14568	0.28784	1	0.01354	1	0.33414	76	0.29165	2	1.25238
id1001891	1	2361701	2.37381	0.12817	1	0.03179	1	0.5886	66	0.24795	2	1.07411
id1001896	1	2362495	0.50712	0.47866	1	0.00616	1	0.14297	73	0.28192	2	1.31192
id1001905	1	2373616	0.00101	0.97473	1	1.21e-05	1	0.000299	76	0.29604	2	1.08546
id1001914	1	2379820	0.99088	0.32277	1	0.01197	1	0.29359	74	0.29629	2	1.30076
id1001916	1	2380475	0.55547	0.45839	1	0.00662	1	0.16325	76	0.2939	2	1.16694
id1001924	1	2383307	0.07441	0.78576	1	0.000892	1	0.02201	76	0.29576	2	1.09631
id1001927	1	2383808	0.06332	0.802	1	0.000759	1	0.01873	76	0.2958	2	1.09468
id1001936	1	2400362	0.04291	0.83647	1	0.000546	1	0.01256	73	0.29276	2	0.81984
id1001981	1	2569781	0.0635	0.80172	1	0.000761	1	0.01878	76	0.2958	2	1.0947
id1002045	1	2590115	0.11372	0.73687	1	0.00136	1	0.03362	76	0.2956	2	1.10212
id1002048	1	2591017	1.16782	0.28327	1	0.0138	1	0.3405	76	0.29157	2	1.25556
id1002058	1	2605844	0.68339	0.41108	1	0.00844	1	0.1979	74	0.28958	2	1.00866
id1002060	1	2606283	0.59382	0.44333	1	0.00707	1	0.17444	76	0.29375	2	1.17253
id1002080	1	2610666	0.51859	0.47365	1	0.00618	1	0.15249	76	0.29404	2	1.16155
id1002081	1	2611982	0.0635	0.80172	1	0.000761	1	0.01878	76	0.2958	2	1.0947
id1002097	1	2634501	0.15113	0.69856	1	0.00185	1	0.04422	75	0.29261	2	1.00762
id1002108	1	2674113	0.6001	0.44135	1	0.00865	1	0.16276	65	0.27121	2	0.5987
id1002120	1	2688263	0.63469	0.42816	1	0.00776	1	0.18399	75	0.2899	2	0.97949
id1002126	1	2701155	2.94971	0.08997	1	0.03407	1	0.84063	76	0.28499	2	1.50562
id1002143	1	2705338	0.23865	0.62665	1	0.00295	1	0.06835	73	0.28639	2	1.1277
id1002146	1	2705614	0.41011	0.52387	1	0.00499	1	0.11959	75	0.2916	2	1.0453
id1002153	1	2707476	0.63245	0.42897	1	0.0077	1	0.17417	75	0.27539	2	0.98411
id1002158	1	2725468	0.04995	0.82374	1	0.000599	1	0.01478	76	0.29585	2	1.0927
id1002159	1	2726187	0.31264	0.57771	1	0.00374	1	0.09218	76	0.29483	2	1.1314
id1002163	1	2727493	0.11025	0.74077	1	0.00132	1	0.03259	76	0.29562	2	1.10161
id1002165	1	2728045	0.83508	0.3637	1	0.00991	1	0.24453	76	0.29283	2	1.20758
id1002176	1	2769040	0.22954	0.63326	1	0.0028	1	0.0676	75	0.29449	2	1.04236
ud1000149	1	2772360	0.77648	0.381	1	0.00922	1	0.22755	76	0.29305	2	1.19908
id1002184	1	2800954	0.31379	0.57701	1	0.00375	1	0.09251	76	0.29483	2	1.13157
id1002201	1	2807609	0.00625	0.93731	1	0.00011	1	0.0018	52	0.28803	2	0.67523
ud1000154	1	2834562	0.47266	0.49411	1	0.00628	1	0.14745	68	0.31195	2	1.13569
id1002215	1	2844330	0.31379	0.57701	1	0.00375	1	0.09251	76	0.29483	2	1.13157
id1002227	1	2846327	0.2059	0.65129	1	0.00246	1	0.06079	76	0.29525	2	1.11571
id1002236	1	2848262	1.17696	0.28145	1	0.01411	1	0.3476	75	0.29534	2	1.24642
id1002237	1	2848338	0.27042	0.60469	1	0.00349	1	0.07884	70	0.29155	2	1.09942
id1002266	1	2863621	0.80858	0.37138	1	0.0096	1	0.23686	76	0.29293	2	1.20374
id1002267	1	2863898	0.00122	0.97217	1	1.47e-05	1	0.000363	76	0.29604	2	1.08549
id1002284	1	2894250	0.01822	0.89299	1	0.000223	1	0.00534	75	0.29313	2	0.98818
id1002300	1	2897613	0.23995	0.62565	1	0.00287	1	0.07081	76	0.29512	2	1.12072
id1002308	1	2899077	0.80858	0.37138	1	0.0096	1	0.23686	76	0.29293	2	1.20374
id1002311	1	2900116	1.17572	0.28166	1	0.01389	1	0.34277	76	0.29154	2	1.25669
id1002315	1	2919431	1.17572	0.28166	1	0.01389	1	0.34277	76	0.29154	2	1.25669
id1002330	1	2924187	1.18639	0.27955	1	0.01418	1	0.3497	75	0.29476	2	1.28086
id1002331	1	2924549	1.17572	0.28166	1	0.01389	1	0.34277	76	0.29154	2	1.25669
id1002334	1	2926858	1.17572	0.28166	1	0.01389	1	0.34277	76	0.29154	2	1.25669
id1002336	1	2963449	0.55298	0.45943	1	0.00671	1	0.16215	75	0.29323	2	1.08963
id1002366	1	2975692	1.11299	0.29482	1	0.0134	1	0.32396	75	0.29107	2	1.17054
id1002368	1	2977180	1.17572	0.28166	1	0.01389	1	0.34277	76	0.29154	2	1.25669
id1002395	1	3030868	0.16548	0.68535	1	0.00206	1	0.04584	73	0.27701	2	1.01504
id1002416	1	3052220	0.11385	0.73673	1	0.00136	1	0.03366	76	0.2956	2	1.10214
ud1000186	1	3058941	0.11385	0.73673	1	0.00136	1	0.03366	76	0.2956	2	1.10214
ud1000187	1	3086333	0.6189	0.43517	1	0.01175	1	0.17198	50	0.27788	2	0.37176
id1002426	1	3086655	0.16534	0.68543	1	0.00198	1	0.04884	76	0.2954	2	1.10973
id1002431	1	3088221	0.16534	0.68543	1	0.00198	1	0.04884	76	0.2954	2	1.10973
id1002446	1	3090666	1.17572	0.28166	1	0.01389	1	0.34277	76	0.29154	2	1.25669
id1002456	1	3093093	1.17572	0.28166	1	0.01389	1	0.34277	76	0.29154	2	1.25669
id1002477	1	3096543	0.14	0.70934	1	0.00171	1	0.04128	75	0.29484	2	1.0292
ud1000190	1	3130690	0.19972	0.65622	1	0.00239	1	0.05897	76	0.29527	2	1.1148
id1002495	1	3130962	0.33367	0.56521	1	0.00399	1	0.09835	76	0.29475	2	1.13448
id1002498	1	3134826	0.33848	0.5625	1	0.00421	1	0.10246	73	0.3027	2	1.12269
id1002509	1	3149027	1.39424	0.24268	1	0.02366	1	0.37682	56	0.27027	2	0.39582
id1002518	1	3180818	0.000901	0.97613	1	1.11e-05	1	0.000273	74	0.30336	2	1.10925
id1002529	1	3183395	0.000877	0.97645	1	1.05e-05	1	0.00026	76	0.29604	2	1.08544
id1002531	1	3183885	0.000877	0.97645	1	1.05e-05	1	0.00026	76	0.29604	2	1.08544
id1002547	1	3285074	3.05e-05	0.99562	1	6.67e-07	1	9.93e-06	42	0.32522	2	0.60887
id1002572	1	3316630	0.28789	0.59316	1	0.00346	1	0.0847	75	0.2942	2	1.21244
id1002625	1	3329369	0.000877	0.97645	1	1.05e-05	1	0.00026	76	0.29604	2	1.08544
id1002635	1	3332043	0.00106	0.97416	1	1.29e-05	1	0.000317	75	0.29972	2	1.05689
id1002641	1	3332734	0.14	0.70934	1	0.00171	1	0.04128	75	0.29484	2	1.0292
id1002647	1	3335235	0.36257	0.5489	1	0.00438	1	0.10794	75	0.29771	2	1.16114
id1002671	1	3340207	0.59382	0.44333	1	0.00707	1	0.17444	76	0.29375	2	1.17253
id1002705	1	3346735	0.00446	0.94696	1	5.44e-05	1	0.00132	75	0.29537	2	1.00922
id1002728	1	3351659	0.003	0.95643	1	3.68e-05	1	0.000881	75	0.29319	2	0.98595
id1002730	1	3352365	0.09129	0.76338	1	0.00111	1	0.02728	75	0.29879	2	1.12081
id1002732	1	3353477	0.000877	0.97645	1	1.05e-05	1	0.00026	76	0.29604	2	1.08544
id1002745	1	3361471	0.19972	0.65622	1	0.00239	1	0.05897	76	0.29527	2	1.1148
id1002749	1	3363353	0.28789	0.59316	1	0.00346	1	0.0847	75	0.2942	2	1.21244
id1002759	1	3369209	1.02003	0.31609	1	0.01349	1	0.29858	68	0.29272	2	1.11502
id1002760	1	3369228	0.14	0.70934	1	0.00171	1	0.04128	75	0.29484	2	1.0292
id1002770	1	3397754	0.38831	0.5351	1	0.00481	1	0.11531	74	0.29695	2	0.999
id1002773	1	3398048	0.12645	0.72314	1	0.00154	1	0.03757	75	0.29714	2	1.04357
id1002774	1	3398103	0.12645	0.72314	1	0.00154	1	0.03757	75	0.29714	2	1.04357
id1002776	1	3398228	0.08153	0.77604	1	0.00102	1	0.0223	73	0.27347	2	0.95264
id1002788	1	3400773	0.12645	0.72314	1	0.00154	1	0.03757	75	0.29714	2	1.04357
id1002793	1	3419119	0.30513	0.73796	1	0.00733	2	0.08884	73	0.29114	3	0.9973
id1002825	1	3434148	0.01261	0.9109	1	0.000153	1	0.00367	73	0.29114	2	1.34081
id1002826	1	3434442	0.12313	0.72666	1	0.0015	1	0.03597	74	0.29215	2	1.21872
id1002832	1	3446298	1.267	0.26392	1	0.01522	1	0.37085	75	0.2927	2	1.21021
id1002833	1	3446754	1.267	0.26392	1	0.01522	1	0.37085	75	0.2927	2	1.21021
id1002840	1	3461948	0.48794	0.61582	1	0.01171	2	0.1445	75	0.29614	3	0.81987
id1002852	1	3467850	0.42	0.51897	1	0.00528	1	0.12548	73	0.29876	2	0.98205
id1002857	1	3479097	0.93483	0.39718	1	0.02218	2	0.27362	75	0.2927	3	0.90595
id1002859	1	3479541	0.93483	0.39718	1	0.02218	2	0.27362	75	0.2927	3	0.90595
id1002863	1	3481990	0.96263	0.32977	1	0.01206	1	0.28351	73	0.29452	2	1.00258
id1002864	1	3482103	1.25984	0.26531	1	0.01542	1	0.37341	74	0.29639	2	1.14232
id1002873	1	3503090	0.48794	0.61582	1	0.01171	2	0.1445	75	0.29614	3	0.81987
id1002875	1	3503292	0.38024	0.53934	1	0.00462	1	0.1126	75	0.29614	2	1.08109
id1002888	1	3508893	1.56032	0.2155	1	0.01867	1	0.45495	75	0.29158	2	1.25226
id1002896	1	3527049	0.96238	0.38665	1	0.02282	2	0.28148	75	0.29249	3	0.9112
id1002899	1	3528691	0.87084	0.42285	1	0.0211	2	0.25283	74	0.29033	3	0.82556
id1002902	1	3529176	1.32167	0.25394	1	0.01586	1	0.38657	75	0.29249	2	1.21807
id1002906	1	3533720	0.96238	0.38665	1	0.02282	2	0.28148	75	0.29249	3	0.9112
id1002908	1	3533877	0.87384	0.35293	1	0.01062	1	0.25689	74	0.29397	2	1.22169
id1002912	1	3559767	2.64869	0.10783	1	0.03124	1	0.76147	75	0.28749	2	1.40552
id1002919	1	3569135	1.87266	0.17574	1	0.02518	1	0.53177	67	0.28396	2	1.04637
id1002920	1	3569488	1.53709	0.21925	1	0.01954	1	0.45201	69	0.29407	2	1.42004
id1002928	1	3572015	3.07979	0.08341	1	0.03639	1	0.88046	74	0.28588	2	1.52024
id1002930	1	3573350	3.05233	0.08574	1	0.04378	1	0.917	60	0.30043	2	1.46091
id1002941	1	3597160	2.5792	0.11248	1	0.03051	1	0.73107	75	0.28345	2	1.35104
id1002947	1	3615627	2.60606	0.0805	1	0.05926	2	0.731	75	0.2805	3	1.21087
id1002962	1	3637152	4.06072	0.04752	1	0.04795	1	1.13407	74	0.27928	2	1.49239
id1002966	1	3658950	3.3252	0.07226	1	0.0396	1	0.95467	74	0.2871	2	1.43134
id1002979	1	3663140	2.02353	0.13934	1	0.04669	2	0.57597	75	0.28464	3	1.10752
id1002985	1	3665220	1.84561	0.16513	1	0.04355	2	0.52628	74	0.28516	3	1.02323
id1003008	1	3679685	2.54126	0.11541	1	0.03281	1	0.7407	70	0.29147	2	1.08539
id1003026	1	3692489	3.42734	0.06806	1	0.04003	1	0.97554	75	0.28464	2	1.51256
id1003036	1	3695404	2.65665	0.10768	1	0.03431	1	0.80684	69	0.30371	2	1.28056
id1003050	1	3700291	3.42734	0.06806	1	0.04003	1	0.97554	75	0.28464	2	1.51256
id1003056	1	3711264	0.8711	0.35361	1	0.01033	1	0.25497	76	0.29269	2	1.21279
id1003089	1	3726651	2.17682	0.12052	1	0.05004	2	0.61721	75	0.28354	3	1.13501
id1003094	1	3728341	1.76251	0.18839	1	0.02142	1	0.51105	74	0.28995	2	1.2036
id1003108	1	3733953	0.8711	0.35361	1	0.01033	1	0.25497	76	0.29269	2	1.21279
id1003112	1	3735623	3.73151	0.05717	1	0.04341	1	1.05802	75	0.28354	2	1.55379
id1003114	1	3736131	3.73151	0.05717	1	0.04341	1	1.05802	75	0.28354	2	1.55379
id1003115	1	3736712	1.63579	0.20507	1	0.02079	1	0.48483	71	0.29639	2	1.13773
id1003132	1	3778147	0.87166	0.35349	1	0.01046	1	0.258	75	0.29598	2	1.23501
id1003138	1	3780918	3.35673	0.07095	1	0.03994	1	0.95324	74	0.28398	2	1.4247
id1003144	1	3801746	2.03867	0.15749	1	0.02424	1	0.59074	75	0.28977	2	1.32015
id1003156	1	3819261	3.73151	0.05717	1	0.04341	1	1.05802	75	0.28354	2	1.55379
id1003157	1	3819526	1.97662	0.14578	1	0.04654	2	0.55758	74	0.28209	3	1.02873
id1003168	1	3822585	3.7018	0.0582	1	0.04355	1	1.06147	74	0.28674	2	1.57634
id1003170	1	3823861	4.0899	0.04726	1	0.05389	1	1.15641	65	0.28275	2	1.54054
id1003171	1	3824930	0.6911	0.40843	1	0.00837	1	0.20228	75	0.29269	2	1.1097
id1003182	1	3828299	3.73627	0.05707	1	0.04426	1	1.06701	74	0.28558	2	1.48752
id1003191	1	3829435	3.35673	0.07095	1	0.03994	1	0.95324	74	0.28398	2	1.4247
id1003193	1	3829513	1.18971	0.27903	1	0.01512	1	0.33828	72	0.28434	2	0.94673
id1003200	1	3830323	3.73151	0.05717	1	0.04341	1	1.05802	75	0.28354	2	1.55379
id1003213	1	3834596	0.84656	0.36048	1	0.01018	1	0.25109	75	0.29659	2	1.20573
ud1000229	1	3848043	4.01414	0.04873	1	0.04645	1	1.14127	75	0.28431	2	1.6232
id1003225	1	3874081	2.29171	0.13451	1	0.02836	1	0.62911	71	0.27451	2	1.34783
id1003237	1	3878255	3.73151	0.05717	1	0.04341	1	1.05802	75	0.28354	2	1.55379
id1003245	1	3881082	3.73151	0.05717	1	0.04341	1	1.05802	75	0.28354	2	1.55379
id1003251	1	3919581	3.73151	0.05717	1	0.04341	1	1.05802	75	0.28354	2	1.55379
id1003253	1	3921118	1.97662	0.14578	1	0.04654	2	0.55758	74	0.28209	3	1.02873
id1003255	1	3923048	3.73151	0.05717	1	0.04341	1	1.05802	75	0.28354	2	1.55379
id1003256	1	3924288	3.73151	0.05717	1	0.04341	1	1.05802	75	0.28354	2	1.55379
id1003260	1	3926336	3.60651	0.06145	1	0.04264	1	1.03616	74	0.2873	2	1.51958
id1003261	1	3926693	2.17682	0.12052	1	0.05004	2	0.61721	75	0.28354	3	1.13501
id1003269	1	3940360	0.91432	0.34208	1	0.01117	1	0.26987	74	0.29516	2	1.16442
id1003271	1	3942155	3.73151	0.05717	1	0.04341	1	1.05802	75	0.28354	2	1.55379
id1003293	1	3966354	0.10083	0.75171	1	0.00121	1	0.02981	76	0.29565	2	1.10021
id1003312	1	3984666	0.09691	0.75643	1	0.00118	1	0.02838	75	0.29282	2	0.9997
id1003344	1	4004917	0.8711	0.35361	1	0.01033	1	0.25497	76	0.29269	2	1.21279
id1003376	1	4037343	0.95306	0.33208	1	0.01149	1	0.28011	75	0.29391	2	1.16484
id1003399	1	4091359	1.249	0.29269	1	0.0294	2	0.36262	75	0.29032	3	0.96528
id1003407	1	4096769	2.64319	0.10843	1	0.03204	1	0.68358	71	0.25862	2	1.4867
id1003423	1	4114249	0.95306	0.33208	1	0.01149	1	0.28011	75	0.29391	2	1.16484
id1003441	1	4125084	0.10083	0.75171	1	0.00121	1	0.02981	76	0.29565	2	1.10021
id1003465	1	4143766	1.05887	0.30682	1	0.01273	1	0.29713	74	0.28061	2	1.28464
id1003487	1	4153991	0.10083	0.75171	1	0.00121	1	0.02981	76	0.29565	2	1.10021
id1003496	1	4177640	0.51468	0.47535	1	0.00624	1	0.15215	75	0.29561	2	1.10086
id1003500	1	4180711	0.51468	0.47535	1	0.00624	1	0.15215	75	0.29561	2	1.10086
id1003505	1	4206703	0.48366	0.48901	1	0.00607	1	0.14439	72	0.29853	2	1.15176
id1003509	1	4208827	0.02065	0.88612	1	0.000248	1	0.00611	76	0.29597	2	1.08836
id1003517	1	4229753	0.44225	0.50814	1	0.00553	1	0.13345	73	0.30174	2	1.04152
id1003519	1	4233856	0.51576	0.47495	1	0.00642	1	0.15384	73	0.29828	2	1.09923
id1003532	1	4239811	0.30694	0.73661	1	0.0074	2	0.09133	75	0.29756	3	0.78443
id1003552	1	4257973	0.51468	0.47535	1	0.00624	1	0.15215	75	0.29561	2	1.10086
id1003559	1	4259452	0.55569	0.57602	1	0.01332	2	0.16427	75	0.29561	3	0.83305
id1003562	1	4260192	1.23287	0.2706	1	0.01503	1	0.34431	71	0.27927	2	1.53941
id1003571	1	4264985	0.51468	0.47535	1	0.00624	1	0.15215	75	0.29561	2	1.10086
id1003576	1	4267262	0.55569	0.57602	1	0.01332	2	0.16427	75	0.29561	3	0.83305
id1003578	1	4268162	0.51468	0.47535	1	0.00624	1	0.15215	75	0.29561	2	1.10086
id1003579	1	4268587	0.81188	0.44789	1	0.01933	2	0.2384	75	0.29364	3	0.88247
id1003593	1	4316129	2.43095	0.12323	1	0.02868	1	0.66369	74	0.27302	2	1.4683
id1003597	1	4318289	2.00138	0.16141	1	0.02456	1	0.58526	73	0.29243	2	1.2393
id1003612	1	4329799	2.18282	0.14369	1	0.02546	1	0.62818	76	0.28778	2	1.3994
id1003636	1	4380408	0.8711	0.35361	1	0.01033	1	0.25497	76	0.29269	2	1.21279
id1003645	1	4386570	0.8711	0.35361	1	0.01033	1	0.25497	76	0.29269	2	1.21279
id1003712	1	4422641	0.8487	0.35987	1	0.01025	1	0.25021	75	0.29482	2	1.15173
id1003729	1	4426330	0.88813	0.34905	1	0.01087	1	0.26268	74	0.29577	2	1.13592
id1003752	1	4490727	3.78365	0.05602	1	0.0481	1	1.07461	66	0.28402	2	1.79793
id1003789	1	4545468	0.8711	0.35361	1	0.01033	1	0.25497	76	0.29269	2	1.21279
id1003800	1	4582766	1.93503	0.16838	1	0.02323	1	0.56301	74	0.29095	2	1.35319
id1003802	1	4582879	2.75854	0.10195	1	0.04066	1	0.7274	60	0.26369	2	1.03346
id1003838	1	4645923	3.04473	0.0851	1	0.03573	1	0.87088	75	0.28603	2	1.46023
id1003851	1	4650167	1.75942	0.18934	1	0.0236	1	0.53987	65	0.30685	2	1.46312
id1003858	1	4676444	0.11401	0.73655	1	0.00137	1	0.0337	76	0.2956	2	1.10216
id1003869	1	4679517	0.3064	0.73701	1	0.00739	2	0.09117	75	0.29756	3	0.78432
id1003919	1	4752891	1.39302	0.24163	1	0.01671	1	0.40398	75	0.29	2	1.21055
id1003920	1	4753347	0.7571	0.38725	1	0.0097	1	0.21696	69	0.28657	2	1.29658
id1003947	1	4846525	3.48141	0.06597	1	0.04066	1	0.98275	75	0.28228	2	1.49994
id1003960	1	4853002	0.1532	0.69659	1	0.00183	1	0.04526	76	0.29545	2	1.10794
id1003974	1	4871587	0.5176	0.4742	1	0.00654	1	0.15828	72	0.3058	2	1.09797
id1003996	1	4890114	0.1532	0.69659	1	0.00183	1	0.04526	76	0.29545	2	1.10794
id1004001	1	4892118	0.1532	0.69659	1	0.00183	1	0.04526	76	0.29545	2	1.10794
id1004035	1	4948173	2.23361	0.13918	1	0.02604	1	0.64238	76	0.28759	2	1.4065
id1004041	1	4970993	0.54912	0.46096	1	0.00654	1	0.1614	76	0.29392	2	1.16601
id1004114	1	5093807	0.86869	0.35431	1	0.01049	1	0.25366	75	0.29201	2	1.13539
id1004122	1	5096113	0.86107	0.35638	1	0.01022	1	0.25206	76	0.29273	2	1.21134
id1004136	1	5098047	1.77971	0.18622	1	0.02096	1	0.51342	75	0.28848	2	1.4268
id1004146	1	5111154	0.59272	0.44385	1	0.00713	1	0.16907	73	0.28524	2	1.43722
id1004156	1	5129109	1.18904	0.27897	1	0.01405	1	0.34659	76	0.29149	2	1.2586
id1004157	1	5129286	1.33528	0.25159	1	0.01595	1	0.38843	74	0.2909	2	1.41321
id1004164	1	5133796	1.34564	0.24977	1	0.01626	1	0.38644	74	0.28717	2	1.26011
id1004166	1	5134346	0.86107	0.35638	1	0.01022	1	0.25206	76	0.29273	2	1.21134
id1004169	1	5135425	1.64933	0.203	1	0.01946	1	0.47662	75	0.28897	2	1.40839
id1004171	1	5162435	3.5972	0.06295	1	0.0558	1	1.02118	57	0.28388	2	1.06052
id1004198	1	5219589	0.55466	0.45878	1	0.00675	1	0.15885	74	0.2864	2	1.17737
id1004242	1	5325062	0.73617	0.39359	1	0.00875	1	0.21585	76	0.29321	2	1.19323
id1004290	1	5417069	0.00663	0.93531	1	7.96e-05	1	0.00196	76	0.29602	2	1.08629
id1004308	1	5435395	0.00325	0.95466	1	3.94e-05	1	0.000966	75	0.29682	2	1.134
id1004333	1	5476324	0.03427	0.85366	1	0.000441	1	0.01038	71	0.30278	2	1.01403
id1004393	1	5568860	0.36998	0.54485	1	0.0045	1	0.10958	75	0.29618	2	1.07958
id1004420	1	5633273	0.80129	0.37365	1	0.00989	1	0.22863	73	0.28532	2	1.14784
id1004423	1	5635088	2.0963	0.15182	1	0.02492	1	0.60238	75	0.28736	2	1.30975
id1004424	1	5635231	1.30487	0.25819	1	0.01936	1	0.39528	56	0.30293	2	1.72919
wd1000208	1	5647220	0.8115	0.37052	1	0.00964	1	0.2377	76	0.29292	2	1.20416
id1004433	1	5693751	0.8115	0.37052	1	0.00964	1	0.2377	76	0.29292	2	1.20416
id1004440	1	5698636	0.8115	0.37052	1	0.00964	1	0.2377	76	0.29292	2	1.20416
id1004468	1	5726642	2.03236	0.15808	1	0.02375	1	0.586	76	0.28834	2	1.37831
id1004471	1	5726977	2.03236	0.15808	1	0.02375	1	0.586	76	0.28834	2	1.37831
id1004479	1	5728668	3.3636	0.07062	1	0.03934	1	0.95092	75	0.28271	2	1.48402
id1004494	1	5766779	2.16555	0.14555	1	0.02749	1	0.60479	71	0.27928	2	1.08615
id1004497	1	5771346	2.61317	0.11048	1	0.03214	1	0.74801	70	0.28624	2	1.61709
id1004509	1	5794352	3.58536	0.06231	1	0.04352	1	1.03148	72	0.28769	2	1.49305
id1004548	1	5811323	2.03236	0.15808	1	0.02375	1	0.586	76	0.28834	2	1.37831
id1004562	1	5813572	2.03236	0.15808	1	0.02375	1	0.586	76	0.28834	2	1.37831
id1004576	1	5815301	2.03236	0.15808	1	0.02375	1	0.586	76	0.28834	2	1.37831
id1004591	1	5835866	2.03236	0.15808	1	0.02375	1	0.586	76	0.28834	2	1.37831
id1004592	1	5836074	1.16102	0.2849	1	0.01448	1	0.33931	71	0.29225	2	1.34311
id1004602	1	5839280	2.03236	0.15808	1	0.02375	1	0.586	76	0.28834	2	1.37831
id1004627	1	5894922	2.03236	0.15808	1	0.02375	1	0.586	76	0.28834	2	1.37831
id1004630	1	5897430	2.03236	0.15808	1	0.02375	1	0.586	76	0.28834	2	1.37831
id1004633	1	5898200	1.73929	0.1913	1	0.02089	1	0.49707	74	0.28579	2	1.32465
id1004634	1	5898486	3.60445	0.06175	1	0.0446	1	1.05196	70	0.29185	2	1.57723
id1004651	1	5911668	2.03236	0.15808	1	0.02375	1	0.586	76	0.28834	2	1.37831
id1004660	1	5944703	2.03236	0.15808	1	0.02375	1	0.586	76	0.28834	2	1.37831
id1004669	1	5976727	2.03236	0.15808	1	0.02375	1	0.586	76	0.28834	2	1.37831
id1004686	1	5982372	0.19742	0.65814	1	0.00253	1	0.0565	72	0.28619	2	0.86672
id1004691	1	6003489	0.32774	0.56868	1	0.00392	1	0.09661	76	0.29478	2	1.13362
id1004693	1	6004190	0.14121	0.70817	1	0.00175	1	0.04171	73	0.2954	2	1.13718
id1004698	1	6007069	0.24856	0.61955	1	0.00303	1	0.07264	75	0.29223	2	1.02183
id1004703	1	6009782	0.32774	0.56868	1	0.00392	1	0.09661	76	0.29478	2	1.13362
id1004725	1	6035816	0.32774	0.56868	1	0.00392	1	0.09661	76	0.29478	2	1.13362
id1004726	1	6036592	0.02844	0.86654	1	0.000342	1	0.00793	74	0.2789	2	1.27958
id1004753	1	6078616	0.32774	0.56868	1	0.00392	1	0.09661	76	0.29478	2	1.13362
id1004758	1	6098054	2.09014	0.15567	1	0.04198	1	0.74888	42	0.35829	2	1.39533
id1004759	1	6099057	0.32774	0.56868	1	0.00392	1	0.09661	76	0.29478	2	1.13362
id1004769	1	6102553	0.32774	0.56868	1	0.00392	1	0.09661	76	0.29478	2	1.13362
id1004773	1	6113636	0.326	0.56976	1	0.004	1	0.09617	74	0.29502	2	1.10284
id1004788	1	6118057	0.2853	0.59483	1	0.00347	1	0.08474	75	0.29703	2	1.06899
id1004789	1	6118830	0.32774	0.56868	1	0.00392	1	0.09661	76	0.29478	2	1.13362
id1004800	1	6131305	0.19882	0.65705	1	0.00261	1	0.05998	70	0.30166	2	0.94322
id1004806	1	6131896	0.24856	0.61955	1	0.00303	1	0.07264	75	0.29223	2	1.02183
id1004815	1	6135111	0.17832	0.67405	1	0.00222	1	0.05199	74	0.29155	2	0.9357
id1004817	1	6136479	0.29365	0.5895	1	0.00358	1	0.08727	75	0.29718	2	1.05498
id1004841	1	6195784	4.3436	0.0407	1	0.05342	1	1.17794	72	0.27119	2	1.26175
id1004843	1	6216693	1.94408	0.1677	1	0.0255	1	0.58423	69	0.30052	2	1.08663
id1004849	1	6219761	2.20494	0.14176	1	0.02618	1	0.63271	75	0.28695	2	1.32492
id1004853	1	6223858	0.73702	0.39335	1	0.0088	1	0.21555	75	0.29246	2	1.27786
id1004854	1	6224212	0.2252	0.63663	1	0.00303	1	0.06525	68	0.28976	2	0.93
id1004863	1	6245897	1.30283	0.25728	1	0.01537	1	0.3792	76	0.29106	2	1.27491
id1004865	1	6246721	0.90257	0.34541	1	0.01154	1	0.26824	69	0.29719	2	1.37242
id1004870	1	6248183	0.10233	0.75017	1	0.00158	1	0.03099	60	0.3029	2	0.74333
id1004872	1	6248553	1.23617	0.26976	1	0.01477	1	0.36424	75	0.29465	2	1.28291
id1004873	1	6249141	0.70729	0.40298	1	0.00841	1	0.20746	76	0.29332	2	1.18904
id1004874	1	6249695	1.23801	0.26946	1	0.01491	1	0.36779	74	0.29708	2	1.3407
id1004876	1	6267947	0.70729	0.40298	1	0.00841	1	0.20746	76	0.29332	2	1.18904
id1004877	1	6268180	0.21616	0.64333	1	0.00263	1	0.06367	75	0.29454	2	1.0404
id1004882	1	6277258	0.70729	0.40298	1	0.00841	1	0.20746	76	0.29332	2	1.18904
id1004903	1	6301750	0.27098	0.60423	1	0.00332	1	0.0815	74	0.30074	2	1.12871
id1004905	1	6324877	0.70729	0.40298	1	0.00841	1	0.20746	76	0.29332	2	1.18904
id1004938	1	6330042	1.16729	0.28362	1	0.01469	1	0.31713	71	0.27168	2	1.14993
id1004949	1	6332190	1.51017	0.22317	1	0.01875	1	0.44733	71	0.29621	2	1.41598
id1004951	1	6332303	0.25999	0.6116	1	0.00311	1	0.07671	76	0.29504	2	1.12366
id1004952	1	6332825	0.51114	0.47687	1	0.00621	1	0.14885	75	0.29121	2	1.05993
id1004960	1	6353162	1.38968	0.24224	1	0.01709	1	0.40747	74	0.29321	2	1.0739
id1004961	1	6354064	0.67702	0.41322	1	0.00807	1	0.19811	75	0.29262	2	1.30595
id1004972	1	6358102	0.96293	0.32965	1	0.01164	1	0.272	74	0.28247	2	1.23368
id1004975	1	6381052	1.53861	0.21864	1	0.0181	1	0.44646	76	0.29017	2	1.30854
id1004976	1	6382884	0.25999	0.6116	1	0.00311	1	0.07671	76	0.29504	2	1.12366
id1004985	1	6420369	0.20591	0.65136	1	0.00262	1	0.06256	72	0.30382	2	0.99074
id1004990	1	6424232	0.27256	0.60316	1	0.0033	1	0.08134	75	0.29842	2	1.14146
id1005007	1	6468766	4.36e-05	0.99475	1	5.23e-07	1	1.29e-05	76	0.29605	2	1.08532
id1005009	1	6493392	0.7454	0.39132	1	0.01064	1	0.24493	61	0.32859	2	1.49265
id1005013	1	6494458	0.88051	0.35103	1	0.01045	1	0.25769	76	0.29266	2	1.21415
id1005015	1	6494861	2.77452	0.09995	1	0.03273	1	0.76891	75	0.27713	2	1.35538
id1005029	1	6502036	0.88051	0.35103	1	0.01045	1	0.25769	76	0.29266	2	1.21415
id1005039	1	6506725	0.88051	0.35103	1	0.01045	1	0.25769	76	0.29266	2	1.21415
id1005049	1	6508922	0.45657	0.50146	1	0.00597	1	0.13722	70	0.30056	2	0.98099
id1005067	1	6524460	0.88051	0.35103	1	0.01045	1	0.25769	76	0.29266	2	1.21415
id1005075	1	6525987	0.88051	0.35103	1	0.01045	1	0.25769	76	0.29266	2	1.21415
id1005088	1	6533933	1.1173	0.29385	1	0.01321	1	0.32598	76	0.29176	2	1.2483
id1005102	1	6540463	1.00407	0.31978	1	0.0128	1	0.28646	70	0.2853	2	1.20547
id1005103	1	6542217	2.05159	0.15626	1	0.02449	1	0.60045	74	0.29268	2	1.42793
id1005122	1	6625922	0.79226	0.37626	1	0.00949	1	0.23351	75	0.29474	2	1.24853
id1005125	1	6628455	0.751	0.38893	1	0.0091	1	0.21801	75	0.29029	2	1.09451
id1005129	1	6630575	1.02719	0.31412	1	0.01263	1	0.29314	74	0.28538	2	1.04538
id1005134	1	6660627	0.3159	0.57574	1	0.00378	1	0.09313	76	0.29482	2	1.13188
id1005138	1	6663413	0.01084	0.91734	1	0.000133	1	0.00317	74	0.29235	2	1.06848
id1005141	1	6666544	0.55986	0.45666	1	0.0067	1	0.16412	75	0.29314	2	1.25214
id1005142	1	6667083	0.3159	0.57574	1	0.00378	1	0.09313	76	0.29482	2	1.13188
id1005144	1	6684669	3.69547	0.05852	1	0.04587	1	0.97783	72	0.2646	2	1.13384
id1005158	1	6691495	0.25478	0.61521	1	0.00306	1	0.07499	75	0.29433	2	1.20758
id1005162	1	6717533	0.66073	0.41884	1	0.00786	1	0.19392	76	0.2935	2	1.18227
id1005164	1	6717946	0.66073	0.41884	1	0.00786	1	0.19392	76	0.2935	2	1.18227
id1005170	1	6765662	0.00239	0.96116	1	2.86e-05	1	0.000707	76	0.29604	2	1.08566
id1005172	1	6785796	0.30385	0.58318	1	0.00389	1	0.08634	72	0.28414	2	0.85561
id1005176	1	6791688	1.11373	0.29466	1	0.01343	1	0.32176	75	0.28891	2	1.14639
id1005178	1	6793133	0.13408	0.71527	1	0.00161	1	0.03953	75	0.2948	2	1.18985
id1005200	1	6881038	0.30318	0.5837	1	0.00396	1	0.08849	68	0.29186	2	1.24447
id1005201	1	6881608	0.39052	0.53392	1	0.00473	1	0.11631	75	0.29784	2	1.11351
id1005216	1	6894356	0.64953	0.42279	1	0.00773	1	0.19066	76	0.29354	2	1.18064
id1005218	1	6895165	0.43427	0.51189	1	0.00518	1	0.12783	76	0.29436	2	1.14923
id1005238	1	6901826	0.43427	0.51189	1	0.00518	1	0.12783	76	0.29436	2	1.14923
id1005239	1	6902610	0.64953	0.42279	1	0.00773	1	0.19066	76	0.29354	2	1.18064
id1005251	1	6908222	0.64953	0.42279	1	0.00773	1	0.19066	76	0.29354	2	1.18064
id1005254	1	6909074	0.64953	0.42279	1	0.00773	1	0.19066	76	0.29354	2	1.18064
wd1000240	1	6915738	0.43427	0.51189	1	0.00518	1	0.12783	76	0.29436	2	1.14923
id1005261	1	6973428	0.15764	0.69245	1	0.00189	1	0.04657	76	0.29543	2	1.1086
id1005263	1	6974898	0.43427	0.51189	1	0.00518	1	0.12783	76	0.29436	2	1.14923
id1005264	1	6974988	0.43427	0.51189	1	0.00518	1	0.12783	76	0.29436	2	1.14923
id1005269	1	6977891	0.15764	0.69245	1	0.00189	1	0.04657	76	0.29543	2	1.1086
id1005271	1	6989751	1.07751	0.30425	1	0.01911	1	0.30117	50	0.2795	2	0.89086
id1005282	1	6995910	0.57347	0.45123	1	0.00683	1	0.1685	76	0.29383	2	1.16956
id1005287	1	7013248	0.46449	0.49763	1	0.00558	1	0.13746	75	0.29594	2	1.21235
dd1000009	1	7014262	0.54265	0.46387	1	0.00702	1	0.15907	68	0.29314	2	1.36652
dd1000015	1	7014955	0.57251	0.45192	1	0.00766	1	0.17336	67	0.3028	2	1.1724
id1005290	1	7015126	0.57347	0.45123	1	0.00683	1	0.1685	76	0.29383	2	1.16956
id1005292	1	7015465	0.91301	0.34235	1	0.01083	1	0.26708	76	0.29253	2	1.21885
dd1000032	1	7016241	0.38999	0.53449	1	0.00544	1	0.12847	65	0.32943	2	1.10347
id1005297	1	7016392	0.45632	0.50161	1	0.00618	1	0.12523	69	0.27444	2	0.65896
dd1000036	1	7016944	0.96703	0.32867	1	0.01194	1	0.28309	73	0.29274	2	1.17124
id1005300	1	7017159	0.43427	0.51189	1	0.00518	1	0.12783	76	0.29436	2	1.14923
id1005301	1	7017302	0.76281	0.38527	1	0.00919	1	0.21918	74	0.28733	2	1.29528
id1005302	1	7017406	0.1018	0.7506	1	0.00129	1	0.03073	72	0.30187	2	1.01655
id1005306	1	7017781	0.57347	0.45123	1	0.00683	1	0.1685	76	0.29383	2	1.16956
id1005308	1	7017962	0.20672	0.65121	1	0.00367	1	0.05686	53	0.27506	2	0.45195
dd1000052	1	7018045	0.41351	0.52224	1	0.00525	1	0.12134	72	0.29345	2	0.99119
id1005312	1	7019063	0.43427	0.51189	1	0.00518	1	0.12783	76	0.29436	2	1.14923
dd1000066	1	7019170	0.57347	0.45123	1	0.00683	1	0.1685	76	0.29383	2	1.16956
id1005313	1	7019261	0.43427	0.51189	1	0.00518	1	0.12783	76	0.29436	2	1.14923
id1005314	1	7019293	0.19039	0.66388	1	0.00241	1	0.0558	73	0.29309	2	0.87758
dd1000072	1	7019592	0.33626	0.56371	1	0.00402	1	0.09911	76	0.29474	2	1.13487
dd1000073	1	7019687	2.91275	0.09266	1	0.03735	1	0.77786	65	0.26706	2	1.73504
id1005315	1	7019970	0.32829	0.56838	1	0.004	1	0.09583	75	0.29192	2	1.03343
dd1000077	1	7020278	0.35019	0.556	1	0.00486	1	0.10514	67	0.30023	2	0.75367
id1005316	1	7020822	0.43427	0.51189	1	0.00518	1	0.12783	76	0.29436	2	1.14923
id1005320	1	7039168	0.50757	0.47837	1	0.00605	1	0.14927	76	0.29408	2	1.15994
id1005321	1	7039215	0.50757	0.47837	1	0.00605	1	0.14927	76	0.29408	2	1.15994
dd1000091	1	7039671	0.648	0.42348	1	0.00837	1	0.18731	72	0.28906	2	0.78848
id1005322	1	7040499	0.50757	0.47837	1	0.00605	1	0.14927	76	0.29408	2	1.15994
id1005323	1	7041008	0.12387	0.7259	1	0.00157	1	0.03735	72	0.3015	2	1.03422
id1005324	1	7041209	1.07084	0.30413	1	0.0131	1	0.30816	74	0.28778	2	1.11806
dd1000097	1	7041661	0.45921	0.50008	1	0.0055	1	0.13479	75	0.29353	2	1.23748
id1005325	1	7042098	0.50757	0.47837	1	0.00605	1	0.14927	76	0.29408	2	1.15994
dd1000104	1	7042704	0.33626	0.56371	1	0.00402	1	0.09911	76	0.29474	2	1.13487
dd1000108	1	7044190	0.65594	0.42052	1	0.0078	1	0.19253	76	0.29351	2	1.18157
id1005328	1	7044893	0.26211	0.61024	1	0.0033	1	0.07698	72	0.29368	2	1.08781
dd1000112	1	7045039	0.50757	0.47837	1	0.00605	1	0.14927	76	0.29408	2	1.15994
id1005330	1	7045445	0.50757	0.47837	1	0.00605	1	0.14927	76	0.29408	2	1.15994
id1005336	1	7046840	1.16126	0.28507	1	0.01524	1	0.33068	67	0.28476	2	1.31125
id1005337	1	7047000	0.3051	0.58237	1	0.00379	1	0.0888	74	0.29106	2	0.95411
id1005339	1	7049980	0.50757	0.47837	1	0.00605	1	0.14927	76	0.29408	2	1.15994
id1005341	1	7050425	0.40469	0.52664	1	0.00499	1	0.12047	74	0.2977	2	1.06482
dd1000141	1	7051183	0.68819	0.40987	1	0.00977	1	0.21095	64	0.30652	2	0.99202
dd1000142	1	7051206	0.61722	0.43481	1	0.0082	1	0.16805	68	0.27228	2	0.99299
dd1000149	1	7051945	1.03081	0.31342	1	0.01302	1	0.30358	71	0.2945	2	1.2011
id1005350	1	7052010	0.50757	0.47837	1	0.00605	1	0.14927	76	0.29408	2	1.15994
dd1000153	1	7053303	0.65594	0.42052	1	0.0078	1	0.19253	76	0.29351	2	1.18157
dd1000154	1	7053339	0.34643	0.55791	1	0.00417	1	0.10236	75	0.29546	2	1.18469
dd1000157	1	7053425	0.000911	0.97602	1	1.36e-05	1	0.000259	62	0.28423	2	0.71821
id1005351	1	7053453	0.50757	0.47837	1	0.00605	1	0.14927	76	0.29408	2	1.15994
dd1000173	1	7072810	2.26837	0.13798	1	0.03776	1	0.70022	53	0.30869	2	1.09249
id1005353	1	7086172	0.13864	0.71067	1	0.00166	1	0.04097	76	0.29551	2	1.10579
dd1000186	1	7087482	0.19538	0.65975	1	0.00238	1	0.05756	75	0.29462	2	1.03734
id1005357	1	7088520	0.3402	0.56151	1	0.0042	1	0.09729	73	0.28599	2	1.14218
id1005359	1	7089419	0.13864	0.71067	1	0.00166	1	0.04097	76	0.29551	2	1.10579
id1005361	1	7089760	0.23694	0.62782	1	0.00283	1	0.06993	76	0.29513	2	1.12027
dd1000200	1	7089814	0.23694	0.62782	1	0.00283	1	0.06993	76	0.29513	2	1.12027
id1005364	1	7090362	0.14999	0.69966	1	0.00182	1	0.04472	74	0.29816	2	1.24513
dd1000226	1	7093680	2.70939	0.10568	1	0.04542	1	0.84948	53	0.31353	2	1.04283
id1005372	1	7094007	0.14989	0.69972	1	0.0018	1	0.04429	76	0.29546	2	1.10745
id1005373	1	7094464	0.20166	0.65481	1	0.0027	1	0.06274	68	0.3111	2	1.06102
id1005374	1	7094548	0.14989	0.69972	1	0.0018	1	0.04429	76	0.29546	2	1.10745
id1005376	1	7094978	0.2361	0.62843	1	0.00282	1	0.06968	76	0.29513	2	1.12015
id1005378	1	7095872	0.2361	0.62843	1	0.00282	1	0.06968	76	0.29513	2	1.12015
id1005381	1	7096469	0.00923	0.92372	1	0.000115	1	0.00262	71	0.28321	2	1.29744
dd1000244	1	7096758	0.2361	0.62843	1	0.00282	1	0.06968	76	0.29513	2	1.12015
dd1000245	1	7096952	0.00215	0.96319	1	3.66e-05	1	0.00065	52	0.30238	2	1.02064
dd1000247	1	7097211	0.02006	0.88777	1	0.000254	1	0.00551	73	0.2748	2	0.83217
id1005383	1	7097252	0.56493	0.45463	1	0.00686	1	0.16114	75	0.28523	2	1.05149
id1005384	1	7097457	0.2361	0.62843	1	0.00282	1	0.06968	76	0.29513	2	1.12015
dd1000252	1	7097620	0.08004	0.77822	1	0.00123	1	0.02399	60	0.29979	2	0.73306
dd1000253	1	7097666	0.04654	0.82982	1	0.000598	1	0.01333	71	0.28646	2	0.98436
dd1000263	1	7099206	0.04956	0.82443	1	0.000595	1	0.0142	75	0.28647	2	1.1839
id1005390	1	7099748	0.2361	0.62843	1	0.00282	1	0.06968	76	0.29513	2	1.12015
id1005391	1	7099902	0.2361	0.62843	1	0.00282	1	0.06968	76	0.29513	2	1.12015
id1005393	1	7100263	0.2361	0.62843	1	0.00282	1	0.06968	76	0.29513	2	1.12015
id1005397	1	7102198	0.2361	0.62843	1	0.00282	1	0.06968	76	0.29513	2	1.12015
id1005400	1	7102974	0.14989	0.69972	1	0.0018	1	0.04429	76	0.29546	2	1.10745
dd1000288	1	7104134	0.2361	0.62843	1	0.00282	1	0.06968	76	0.29513	2	1.12015
dd1000291	1	7104332	0.2361	0.62843	1	0.00282	1	0.06968	76	0.29513	2	1.12015
id1005402	1	7104376	0.2361	0.62843	1	0.00282	1	0.06968	76	0.29513	2	1.12015
id1005403	1	7104434	0.2361	0.62843	1	0.00282	1	0.06968	76	0.29513	2	1.12015
id1005408	1	7105011	0.03388	0.85475	1	0.000657	1	0.01043	48	0.30787	2	0.54836
id1005412	1	7107452	0.18906	0.66526	1	0.00288	1	0.06385	60	0.33771	2	0.94795
id1005413	1	7107551	0.00989	0.92115	1	0.000167	1	0.00307	53	0.30998	2	0.96193
id1005415	1	7109351	0.10004	0.75268	1	0.00124	1	0.02991	74	0.29895	2	1.02205
dd1000321	1	7111246	0.02529	0.87418	1	0.00036	1	0.00701	61	0.27734	2	1.26971
dd1000326	1	7112699	0.36757	0.54648	1	0.00528	1	0.11606	64	0.31575	2	0.89563
id1005424	1	7114218	0.09196	0.76261	1	0.00122	1	0.02682	69	0.29163	2	0.9748
id1005427	1	7115655	0.49637	0.48331	1	0.00615	1	0.14706	74	0.29627	2	1.00096
id1005429	1	7116526	0.03635	0.84936	1	0.000463	1	0.01035	70	0.28466	2	1.20727
id1005432	1	7117239	0.00427	0.94812	1	6.1e-05	1	0.0013	63	0.3044	2	1.05003
id1005438	1	7121253	0.30376	0.58373	1	0.00479	1	0.09361	56	0.30816	2	1.14188
id1005439	1	7121846	0.2361	0.62843	1	0.00282	1	0.06968	76	0.29513	2	1.12015
id1005440	1	7122672	0.34868	0.55664	1	0.00423	1	0.10348	75	0.29677	2	1.098
dd1000360	1	7122887	0.2361	0.62843	1	0.00282	1	0.06968	76	0.29513	2	1.12015
dd1000365	1	7123287	0.2361	0.62843	1	0.00282	1	0.06968	76	0.29513	2	1.12015
dd1000366	1	7123319	0.14869	0.70111	1	0.0021	1	0.04422	62	0.29741	2	1.30509
dd1000367	1	7124136	0.2361	0.62843	1	0.00282	1	0.06968	76	0.29513	2	1.12015
id1005442	1	7124430	0.2361	0.62843	1	0.00282	1	0.06968	76	0.29513	2	1.12015
id1005443	1	7124455	0.23686	0.6279	1	0.00287	1	0.0707	75	0.29848	2	1.14136
dd1000372	1	7124476	0.2361	0.62843	1	0.00282	1	0.06968	76	0.29513	2	1.12015
dd1000373	1	7124591	0.21177	0.64673	1	0.0026	1	0.06404	74	0.30242	2	1.14453
id1005445	1	7124707	0.2361	0.62843	1	0.00282	1	0.06968	76	0.29513	2	1.12015
id1005446	1	7124812	0.22358	0.63796	1	0.00312	1	0.06832	63	0.3056	2	1.33782
id1005447	1	7124884	0.2361	0.62843	1	0.00282	1	0.06968	76	0.29513	2	1.12015
id1005449	1	7125017	0.10692	0.74459	1	0.0013	1	0.03154	75	0.29497	2	1.02433
id1005450	1	7125142	0.2361	0.62843	1	0.00282	1	0.06968	76	0.29513	2	1.12015
id1005452	1	7125284	0.2361	0.62843	1	0.00282	1	0.06968	76	0.29513	2	1.12015
id1005453	1	7125316	0.21102	0.64729	1	0.00256	1	0.06309	75	0.29898	2	1.1233
dd1000391	1	7125429	0.2361	0.62843	1	0.00282	1	0.06968	76	0.29513	2	1.12015
id1005455	1	7125471	0.02393	0.87756	1	0.000361	1	0.00682	63	0.28485	2	0.47802
dd1000393	1	7125819	0.00147	0.96948	1	1.81e-05	1	0.000411	72	0.27883	2	1.29271
dd1000394	1	7125855	0.24717	0.62053	1	0.003	1	0.07379	75	0.29855	2	1.08946
dd1000395	1	7125925	0.2361	0.62843	1	0.00282	1	0.06968	76	0.29513	2	1.12015
id1005456	1	7125977	0.46989	0.49544	1	0.0065	1	0.14421	66	0.30689	2	0.97109
id1005458	1	7126087	0.04956	0.82443	1	0.000595	1	0.0142	75	0.28647	2	1.1839
id1005460	1	7126147	0.2361	0.62843	1	0.00282	1	0.06968	76	0.29513	2	1.12015
id1005461	1	7126300	0.2361	0.62843	1	0.00282	1	0.06968	76	0.29513	2	1.12015
id1005462	1	7126342	0.01224	0.9122	1	0.000154	1	0.00352	72	0.28731	2	1.09099
id1005463	1	7126451	0.37195	0.54384	1	0.00468	1	0.10737	73	0.28867	2	0.93456
dd1000406	1	7126571	0.2361	0.62843	1	0.00282	1	0.06968	76	0.29513	2	1.12015
dd1000408	1	7126655	0.11248	0.73839	1	0.00154	1	0.03336	67	0.29655	2	0.91657
dd1000409	1	7126695	0.26184	0.61036	1	0.00318	1	0.07824	75	0.29881	2	1.10347
id1005464	1	7126717	0.2361	0.62843	1	0.00282	1	0.06968	76	0.29513	2	1.12015
id1005465	1	7126857	0.10692	0.74459	1	0.0013	1	0.03154	75	0.29497	2	1.02433
id1005473	1	7129176	0.65958	0.41924	1	0.00785	1	0.19359	76	0.2935	2	1.1821
id1005474	1	7130134	0.14989	0.69972	1	0.0018	1	0.04429	76	0.29546	2	1.10745
id1005481	1	7158106	0.2361	0.62843	1	0.00282	1	0.06968	76	0.29513	2	1.12015
id1005492	1	7160595	0.2361	0.62843	1	0.00282	1	0.06968	76	0.29513	2	1.12015
id1005493	1	7161051	0.2361	0.62843	1	0.00282	1	0.06968	76	0.29513	2	1.12015
id1005497	1	7161705	0.14989	0.69972	1	0.0018	1	0.04429	76	0.29546	2	1.10745
id1005499	1	7162088	0.23686	0.6279	1	0.00287	1	0.0707	75	0.29848	2	1.14136
id1005500	1	7162140	0.2361	0.62843	1	0.00282	1	0.06968	76	0.29513	2	1.12015
id1005501	1	7162400	0.2361	0.62843	1	0.00282	1	0.06968	76	0.29513	2	1.12015
id1005502	1	7162449	0.04195	0.83828	1	0.000501	1	0.01184	75	0.28237	2	1.22144
id1005503	1	7176403	0.2361	0.62843	1	0.00282	1	0.06968	76	0.29513	2	1.12015
id1005508	1	7177022	0.2361	0.62843	1	0.00282	1	0.06968	76	0.29513	2	1.12015
dd1000475	1	7177869	0.00712	0.9331	1	0.000124	1	0.00187	52	0.26217	2	0.71278
id1005512	1	7179443	1.08201	0.30173	1	0.01338	1	0.31128	72	0.28769	2	1.27347
id1005513	1	7179467	0.10308	0.74912	1	0.00134	1	0.02765	70	0.26825	2	0.89963
id1005517	1	7180419	0.0074	0.9317	1	9.53e-05	1	0.00213	70	0.2877	2	1.09857
dd1000505	1	7228348	0.12852	0.72097	1	0.00157	1	0.0379	75	0.29488	2	1.02751
id1005526	1	7228483	0.01611	0.89935	1	0.000194	1	0.00462	75	0.2866	2	1.17911
dd1000512	1	7229041	0.50289	0.48077	1	0.00709	1	0.1421	65	0.28258	2	0.84078
dd1000515	1	7230435	0.07067	0.79108	1	0.000847	1	0.0209	76	0.29577	2	1.09576
dd1000521	1	7231591	0.01321	0.90882	1	0.000172	1	0.00382	70	0.28937	2	1.00973
id1005534	1	7232260	0.10317	0.74896	1	0.00128	1	0.03096	74	0.3001	2	0.9712
dd1000538	1	7232925	0.11075	0.74029	1	0.00145	1	0.0348	70	0.31423	2	1.03207
dd1000539	1	7232957	0.07067	0.79108	1	0.000847	1	0.0209	76	0.29577	2	1.09576
id1005537	1	7234255	0.00826	0.92785	1	0.000103	1	0.00238	73	0.28829	2	1.08172
dd1000558	1	7236833	0.12046	0.72953	1	0.00151	1	0.03642	73	0.30236	2	1.02686
id1005541	1	7246956	0.05819	0.81004	1	0.000711	1	0.01718	75	0.29516	2	1.01715
id1005543	1	7247315	0.02096	0.88528	1	0.000251	1	0.0062	76	0.29597	2	1.08841
id1005544	1	7248068	0.02156	0.88365	1	0.00026	1	0.00631	75	0.29259	2	1.18201
id1005547	1	7250676	0.01759	0.89485	1	0.000219	1	0.00513	73	0.29182	2	1.05695
id1005548	1	7250886	0.000176	0.98944	1	2.18e-06	1	5.34e-05	73	0.30272	2	1.19058
id1005551	1	7252367	0.13239	0.7171	1	0.0017	1	0.03488	68	0.26348	2	1.31532
id1005552	1	7253306	0.07067	0.79108	1	0.000847	1	0.0209	76	0.29577	2	1.09576
dd1000580	1	7253402	0.02096	0.88528	1	0.000251	1	0.0062	76	0.29597	2	1.08841
id1005555	1	7267854	0.02096	0.88528	1	0.000251	1	0.0062	76	0.29597	2	1.08841
id1005558	1	7268016	0.00288	0.95733	1	3.55e-05	1	0.00086	74	0.29834	2	1.06629
dd1000593	1	7268466	0.17116	0.68025	1	0.00205	1	0.05056	76	0.29538	2	1.11059
id1005563	1	7269310	0.07067	0.79108	1	0.000847	1	0.0209	76	0.29577	2	1.09576
id1005564	1	7269507	0.10766	0.74374	1	0.00131	1	0.03223	75	0.29939	2	1.10787
id1005566	1	7269770	0.02096	0.88528	1	0.000251	1	0.0062	76	0.29597	2	1.08841
id1005567	1	7269797	0.02096	0.88528	1	0.000251	1	0.0062	76	0.29597	2	1.08841
dd1000607	1	7269917	0.07067	0.79108	1	0.000847	1	0.0209	76	0.29577	2	1.09576
id1005569	1	7270463	0.01909	0.89058	1	0.000301	1	0.006	58	0.31402	2	0.86242
dd1000612	1	7270977	0.00746	0.93142	1	9.9e-05	1	0.00223	68	0.29833	2	1.10061
id1005572	1	7271790	0.07067	0.79108	1	0.000847	1	0.0209	76	0.29577	2	1.09576
id1005574	1	7272628	0.07067	0.79108	1	0.000847	1	0.0209	76	0.29577	2	1.09576
id1005576	1	7273384	0.13662	0.71272	1	0.0017	1	0.03985	74	0.29172	2	0.92964
id1005577	1	7273624	0.13588	0.71348	1	0.0017	1	0.04098	73	0.30156	2	1.06898
id1005583	1	7275048	0.32209	0.57225	1	0.00434	1	0.1029	67	0.31948	2	1.14865
dd1000634	1	7286280	0.02096	0.88528	1	0.000251	1	0.0062	76	0.29597	2	1.08841
dd1000640	1	7287901	0.02096	0.88528	1	0.000251	1	0.0062	76	0.29597	2	1.08841
id1005588	1	7287994	0.05819	0.81004	1	0.000711	1	0.01718	75	0.29516	2	1.01715
id1005590	1	7289097	0.12675	0.72281	1	0.00152	1	0.03746	76	0.29555	2	1.10404
dd1000647	1	7289369	1.87702	0.17482	1	0.0224	1	0.54521	74	0.29046	2	1.42059
id1005592	1	7289656	0.07118	0.79035	1	0.00087	1	0.02085	75	0.29292	2	0.99593
id1005593	1	7290643	0.02096	0.88528	1	0.000251	1	0.0062	76	0.29597	2	1.08841
dd1000652	1	7290985	0.06949	0.79282	1	0.000874	1	0.02091	73	0.30086	2	0.98105
id1005594	1	7291438	0.02096	0.88528	1	0.000251	1	0.0062	76	0.29597	2	1.08841
id1005595	1	7292592	0.02096	0.88528	1	0.000251	1	0.0062	76	0.29597	2	1.08841
dd1000659	1	7293613	0.02096	0.88528	1	0.000251	1	0.0062	76	0.29597	2	1.08841
id1005601	1	7303938	0.02096	0.88528	1	0.000251	1	0.0062	76	0.29597	2	1.08841
id1005606	1	7305740	0.00104	0.97442	1	1.3e-05	1	0.000272	72	0.26256	2	1.02854
id1005607	1	7306061	0.07067	0.79108	1	0.000847	1	0.0209	76	0.29577	2	1.09576
dd1000682	1	7306169	0.07067	0.79108	1	0.000847	1	0.0209	76	0.29577	2	1.09576
id1005611	1	7306652	0.02096	0.88528	1	0.000251	1	0.0062	76	0.29597	2	1.08841
id1005612	1	7306673	0.12852	0.72097	1	0.00157	1	0.0379	75	0.29488	2	1.02751
id1005614	1	7307100	5.69677	0.01955	1	0.06431	1	1.53382	74	0.26924	2	1.96341
id1005623	1	7309679	0.02726	0.86931	1	0.000336	1	0.00807	74	0.29621	2	1.05879
dd1000716	1	7310440	0.13662	0.71272	1	0.0017	1	0.03985	74	0.29172	2	0.92964
id1005629	1	7330755	0.01346	0.90794	1	0.000162	1	0.00398	76	0.29599	2	1.0873
dd1000754	1	7334172	0.05986	0.80738	1	0.000718	1	0.01771	76	0.29581	2	1.09416
id1005649	1	7334953	0.0452	0.83222	1	0.000555	1	0.01369	74	0.30279	2	1.1283
id1005651	1	7335070	0.05986	0.80738	1	0.000718	1	0.01771	76	0.29581	2	1.09416
dd1000762	1	7335325	0.04776	0.82762	1	0.000591	1	0.01415	74	0.2964	2	1.01337
dd1000763	1	7335348	0.11974	0.73036	1	0.00157	1	0.03617	70	0.30207	2	0.96236
dd1000767	1	7336237	0.1042	0.74776	1	0.00129	1	0.03088	74	0.29632	2	1.01455
id1005656	1	7337618	0.05986	0.80738	1	0.000718	1	0.01771	76	0.29581	2	1.09416
dd1000775	1	7338097	0.00463	0.94597	1	7.41e-05	1	0.00126	58	0.27267	2	0.61615
dd1000776	1	7338560	0.1514	0.69833	1	0.00188	1	0.04641	73	0.30657	2	1.14259
id1005660	1	7338910	0.01346	0.90794	1	0.000162	1	0.00398	76	0.29599	2	1.0873
dd1000781	1	7338996	0.05986	0.80738	1	0.000718	1	0.01771	76	0.29581	2	1.09416
dd1000788	1	7339170	0.04895	0.82555	1	0.00064	1	0.01474	69	0.30117	2	1.13464
id1005664	1	7339193	0.04764	0.82782	1	0.000578	1	0.01426	75	0.29932	2	1.10792
id1005666	1	7339695	0.00685	0.93428	1	8.75e-05	1	0.0021	72	0.3064	2	0.96657
id1005670	1	7342412	0.02096	0.88528	1	0.000251	1	0.0062	76	0.29597	2	1.08841
id1005674	1	7345834	0.00403	0.94958	1	5.07e-05	1	0.00122	72	0.30414	2	1.11618
id1005680	1	7346405	0.02096	0.88528	1	0.000251	1	0.0062	76	0.29597	2	1.08841
dd1000829	1	7346422	0.02096	0.88528	1	0.000251	1	0.0062	76	0.29597	2	1.08841
dd1000830	1	7346446	0.05846	0.80964	1	0.000754	1	0.01775	71	0.30364	2	0.98914
dd1000831	1	7346480	0.02096	0.88528	1	0.000251	1	0.0062	76	0.29597	2	1.08841
id1005681	1	7348298	0.01346	0.90794	1	0.000162	1	0.00398	76	0.29599	2	1.0873
id1005682	1	7348780	0.01346	0.90794	1	0.000162	1	0.00398	76	0.29599	2	1.0873
id1005684	1	7349643	0.01346	0.90794	1	0.000162	1	0.00398	76	0.29599	2	1.0873
id1005687	1	7351578	2.66623	0.10664	1	0.03091	1	0.76258	76	0.28601	2	1.4666
id1005689	1	7351698	0.01346	0.90794	1	0.000162	1	0.00398	76	0.29599	2	1.0873
id1005691	1	7352717	0.01346	0.90794	1	0.000162	1	0.00398	76	0.29599	2	1.0873
id1005694	1	7353129	0.03693	0.84815	1	0.000469	1	0.01033	71	0.27971	2	1.07685
dd1000852	1	7353620	0.01346	0.90794	1	0.000162	1	0.00398	76	0.29599	2	1.0873
dd1000853	1	7353994	0.11765	0.73263	1	0.00155	1	0.03586	70	0.3048	2	0.89164
id1005695	1	7354765	0.00108	0.97386	1	1.33e-05	1	0.000308	73	0.28529	2	1.15582
id1005697	1	7354869	0.01346	0.90794	1	0.000162	1	0.00398	76	0.29599	2	1.0873
id1005698	1	7355027	0.01346	0.90794	1	0.000162	1	0.00398	76	0.29599	2	1.0873
id1005699	1	7355142	0.01346	0.90794	1	0.000162	1	0.00398	76	0.29599	2	1.0873
id1005700	1	7355326	0.0129	0.90988	1	0.000159	1	0.00392	74	0.30391	2	1.05882
dd1000865	1	7365070	0.19509	0.65999	1	0.00236	1	0.05834	75	0.29904	2	1.12092
dd1000868	1	7365280	0.34459	0.55893	1	0.00412	1	0.10155	76	0.29471	2	1.13609
id1005705	1	7365821	0.34459	0.55893	1	0.00412	1	0.10155	76	0.29471	2	1.13609
id1005715	1	7367238	0.35305	0.55423	1	0.00442	1	0.10602	73	0.30029	2	1.02048
dd1000911	1	7368346	0.30783	0.58086	1	0.00412	1	0.09312	67	0.30252	2	1.15818
id1005725	1	7368452	0.34459	0.55893	1	0.00412	1	0.10155	76	0.29471	2	1.13609
id1005728	1	7368756	0.34459	0.55893	1	0.00412	1	0.10155	76	0.29471	2	1.13609
id1005731	1	7369246	0.34459	0.55893	1	0.00412	1	0.10155	76	0.29471	2	1.13609
dd1000922	1	7369300	0.37173	0.5439	1	0.00451	1	0.11073	75	0.29789	2	1.09796
id1005744	1	7371869	0.25697	0.61372	1	0.00315	1	0.07772	74	0.30246	2	1.13438
dd1001020	1	7393441	2.14321	0.14762	1	0.02643	1	0.57239	71	0.26707	2	1.34929
id1005779	1	7394143	2.10233	0.15154	1	0.02619	1	0.61023	70	0.29026	2	1.49006
id1005782	1	7403960	0.24979	0.61869	1	0.00304	1	0.07354	75	0.29441	2	1.04533
id1005787	1	7405843	0.34459	0.55893	1	0.00412	1	0.10155	76	0.29471	2	1.13609
id1005789	1	7406108	0.93854	0.33573	1	0.01113	1	0.27446	76	0.29244	2	1.22254
id1005790	1	7407390	0.2352	0.62909	1	0.00281	1	0.06942	76	0.29513	2	1.12002
dd1001055	1	7409412	0.44908	0.50515	1	0.00617	1	0.12887	65	0.28697	2	1.11949
id1005796	1	7411375	0.37008	0.54505	1	0.00494	1	0.10187	66	0.27525	2	1.22982
dd1001062	1	7411442	0.35916	0.55083	1	0.00447	1	0.10914	73	0.30387	2	1.1057
id1005800	1	7420797	0.54899	0.46104	1	0.00655	1	0.15623	75	0.28458	2	1.25491
id1005801	1	7420828	0.23227	0.63127	1	0.00285	1	0.07026	74	0.3025	2	1.13559
id1005805	1	7422127	0.34459	0.55893	1	0.00412	1	0.10155	76	0.29471	2	1.13609
dd1001078	1	7422503	0.02918	0.86484	1	0.00036	1	0.0084	73	0.28779	2	1.17455
id1005807	1	7422652	0.22347	0.63778	1	0.0027	1	0.06636	75	0.29694	2	1.16502
id1005811	1	7424230	0.34459	0.55893	1	0.00412	1	0.10155	76	0.29471	2	1.13609
id1005812	1	7424623	0.34459	0.55893	1	0.00412	1	0.10155	76	0.29471	2	1.13609
id1005814	1	7425196	0.24979	0.61869	1	0.00304	1	0.07354	75	0.29441	2	1.04533
id1005815	1	7426472	0.8532	0.35861	1	0.01026	1	0.25303	75	0.29657	2	1.20671
id1005818	1	7428285	0.34459	0.55893	1	0.00412	1	0.10155	76	0.29471	2	1.13609
id1005826	1	7439349	0.2352	0.62909	1	0.00281	1	0.06942	76	0.29513	2	1.12002
dd1001122	1	7440043	0.55064	0.46041	1	0.00681	1	0.16361	74	0.29713	2	1.01368
id1005839	1	7442930	0.34459	0.55893	1	0.00412	1	0.10155	76	0.29471	2	1.13609
id1005840	1	7442996	0.34459	0.55893	1	0.00412	1	0.10155	76	0.29471	2	1.13609
id1005848	1	7443892	0.34459	0.55893	1	0.00412	1	0.10155	76	0.29471	2	1.13609
id1005849	1	7444031	0.12157	0.72839	1	0.00157	1	0.03603	70	0.29636	2	1.10788
id1005852	1	7444654	0.32465	0.5706	1	0.00409	1	0.09823	72	0.30256	2	1.11283
id1005854	1	7444781	0.54899	0.46104	1	0.00655	1	0.15623	75	0.28458	2	1.25491
id1005856	1	7444942	0.34459	0.55893	1	0.00412	1	0.10155	76	0.29471	2	1.13609
id1005857	1	7444964	0.34459	0.55893	1	0.00412	1	0.10155	76	0.29471	2	1.13609
id1005859	1	7445064	0.34459	0.55893	1	0.00412	1	0.10155	76	0.29471	2	1.13609
dd1001163	1	7445238	0.00336	0.95394	1	4.13e-05	1	0.000974	73	0.28993	2	1.22263
dd1001164	1	7445257	0.2292	0.63351	1	0.0028	1	0.067	75	0.2923	2	1.01901
dd1001170	1	7446287	0.24979	0.61869	1	0.00304	1	0.07354	75	0.29441	2	1.04533
dd1001171	1	7446351	1.05612	0.30736	1	0.0125	1	0.30838	76	0.29199	2	1.2395
id1005869	1	7460215	0.31654	0.57537	1	0.00384	1	0.09446	75	0.29841	2	1.10983
id1005870	1	7460310	0.47179	0.49434	1	0.00586	1	0.14136	73	0.29962	2	1.11531
id1005873	1	7462149	0.34459	0.55893	1	0.00412	1	0.10155	76	0.29471	2	1.13609
dd1001205	1	7462201	0.2352	0.62909	1	0.00281	1	0.06942	76	0.29513	2	1.12002
dd1001208	1	7462568	0.00861	0.92634	1	0.000103	1	0.00243	75	0.28249	2	1.21673
dd1001212	1	7463356	0.70664	0.40338	1	0.00903	1	0.21846	71	0.30916	2	1.11932
dd1001214	1	7463780	0.2352	0.62909	1	0.00281	1	0.06942	76	0.29513	2	1.12002
id1005876	1	7464139	0.2352	0.62909	1	0.00281	1	0.06942	76	0.29513	2	1.12002
id1005877	1	7464173	0.01928	0.88994	1	0.000231	1	0.00571	76	0.29597	2	1.08816
id1005880	1	7465166	0.34459	0.55893	1	0.00412	1	0.10155	76	0.29471	2	1.13609
dd1001227	1	7465280	0.2292	0.63351	1	0.0028	1	0.067	75	0.2923	2	1.01901
dd1001228	1	7465355	0.42521	0.51634	1	0.00516	1	0.12633	75	0.29711	2	1.09445
id1005882	1	7465499	0.03919	0.84369	1	0.000561	1	0.01183	65	0.30197	2	0.74226
dd1001233	1	7474871	0.2352	0.62909	1	0.00281	1	0.06942	76	0.29513	2	1.12002
id1005887	1	7476101	0.53744	0.46588	1	0.0068	1	0.16153	72	0.30056	2	1.05045
dd1001250	1	7476695	0.2352	0.62909	1	0.00281	1	0.06942	76	0.29513	2	1.12002
dd1001255	1	7477136	0.2352	0.62909	1	0.00281	1	0.06942	76	0.29513	2	1.12002
id1005896	1	7477693	0.34459	0.55893	1	0.00412	1	0.10155	76	0.29471	2	1.13609
id1005897	1	7478130	0.34459	0.55893	1	0.00412	1	0.10155	76	0.29471	2	1.13609
id1005898	1	7478585	0.24979	0.61869	1	0.00304	1	0.07354	75	0.29441	2	1.04533
id1005899	1	7479046	0.43587	0.51114	1	0.00524	1	0.12863	75	0.29511	2	1.19783
id1005906	1	7494564	0.05568	0.8141	1	0.000688	1	0.01663	74	0.29858	2	1.0378
id1005907	1	7496023	0.34459	0.55893	1	0.00412	1	0.10155	76	0.29471	2	1.13609
id1005908	1	7496080	0.94779	0.33341	1	0.01143	1	0.27906	75	0.29444	2	1.16615
id1005914	1	7497929	0.34459	0.55893	1	0.00412	1	0.10155	76	0.29471	2	1.13609
dd1001295	1	7498153	0.34459	0.55893	1	0.00412	1	0.10155	76	0.29471	2	1.13609
id1005921	1	7511549	0.44999	0.5044	1	0.00541	1	0.13242	75	0.29428	2	1.2082
id1005942	1	7545416	0.35371	0.55437	1	0.00582	1	0.11139	57	0.3149	2	0.60076
id1005947	1	7572554	0.61014	0.43716	1	0.00726	1	0.17919	76	0.29369	2	1.1749
id1005967	1	7576832	0.70038	0.40528	1	0.00833	1	0.20545	76	0.29334	2	1.18804
id1005968	1	7577372	1.08914	0.29997	1	0.01289	1	0.31788	76	0.29186	2	1.24425
id1006020	1	7684559	0.20337	0.65331	1	0.00248	1	0.05947	75	0.2924	2	1.01524
id1006104	1	7740681	0.63105	0.42944	1	0.00751	1	0.18528	76	0.29361	2	1.17795
id1006124	1	7773236	0.30501	0.58238	1	0.00365	1	0.08994	76	0.29486	2	1.13028
id1006149	1	7804821	0.63674	0.42748	1	0.00791	1	0.19115	73	0.30021	2	1.12151
id1006248	1	8052079	2.97907	0.08847	1	0.03502	1	0.84636	75	0.2841	2	1.43174
id1006289	1	8173333	0.03354	0.85517	1	0.000402	1	0.00993	76	0.29592	2	1.09027
id1006309	1	8273837	0.31751	0.57476	1	0.00379	1	0.09361	76	0.29482	2	1.13211
id1006314	1	8300011	1.18546	0.27973	1	0.01418	1	0.34989	75	0.29515	2	1.2667
id1006322	1	8360311	5.78252	0.01876	1	0.0683	1	1.52958	72	0.26452	2	1.67534
id1006358	1	8407715	0.05815	0.81009	1	0.000697	1	0.0172	76	0.29582	2	1.09391
id1006616	1	8788900	1.13392	0.2904	1	0.01375	1	0.31114	74	0.27439	2	1.16026
wd1000321	1	8856035	5.82324	0.01852	1	0.07145	1	1.624	68	0.27888	2	1.88274
id1006777	1	9081759	1.01471	0.3171	1	0.01254	1	0.29163	73	0.2874	2	1.13418
id1006912	1	9259075	0.00127	0.9717	1	1.52e-05	1	0.000375	76	0.29604	2	1.0855
id1006943	1	9298222	0.00127	0.9717	1	1.52e-05	1	0.000375	76	0.29604	2	1.0855
id1006954	1	9304852	0.00127	0.9717	1	1.52e-05	1	0.000375	76	0.29604	2	1.0855
id1007022	1	9397390	2.45126	0.12194	1	0.03111	1	0.67038	70	0.27348	2	1.2012
id1007048	1	9422580	0.18197	0.67089	1	0.00218	1	0.05374	76	0.29534	2	1.11218
id1007050	1	9422917	0.18197	0.67089	1	0.00218	1	0.05374	76	0.29534	2	1.11218
id1007084	1	9474659	0.12538	0.72432	1	0.00161	1	0.03766	71	0.30035	2	0.99693
id1007272	1	9815262	0.000772	0.97791	1	9.45e-06	1	0.000233	74	0.30205	2	1.15692
wd1000425	1	10447445	0.03093	0.86087	1	0.000371	1	0.00915	76	0.29593	2	1.08989
id1007822	1	10936185	0.36548	0.54728	1	0.00436	1	0.10768	76	0.29463	2	1.13915
id1007828	1	10938319	0.36258	0.54889	1	0.00441	1	0.1074	75	0.29621	2	1.07849
id1007933	1	11020446	3.32277	0.07226	1	0.0382	1	0.94249	76	0.28365	2	1.55655
id1007956	1	11091226	5.21398	0.02528	1	0.05981	1	1.42336	74	0.27299	2	1.79905
id1007969	1	11097010	4.24827	0.04271	1	0.04828	1	1.19111	76	0.28037	2	1.68086
id1007973	1	11108483	4.34452	0.04053	1	0.05019	1	1.21305	75	0.27921	2	1.61509
id1008001	1	11210244	3.1464	0.0801	1	0.03626	1	0.89445	76	0.28428	2	1.53254
id1008031	1	11259217	0.0015	0.9692	1	1.95e-05	1	0.000466	71	0.30997	2	0.92533
id1008068	1	11320652	0.00457	0.9463	1	5.59e-05	1	0.00134	75	0.29318	2	0.98618
id1008109	1	11360616	0.0763	0.78314	1	0.000932	1	0.02274	75	0.29804	2	1.02272
id1008115	1	11361441	0.01954	0.88921	1	0.000234	1	0.00578	76	0.29597	2	1.0882
id1008122	1	11372974	0.01954	0.88921	1	0.000234	1	0.00578	76	0.29597	2	1.0882
id1008134	1	11375983	0.12859	0.7209	1	0.00154	1	0.038	76	0.29555	2	1.10431
id1008137	1	11376832	0.11821	0.73195	1	0.00144	1	0.03486	75	0.29492	2	1.02599
id1008152	1	11452144	0.01954	0.88921	1	0.000234	1	0.00578	76	0.29597	2	1.0882
wd1000630	1	11465292	0.15271	0.69707	1	0.00185	1	0.04563	75	0.29881	2	1.12882
id1008265	1	11804210	0.00758	0.93086	1	9.09e-05	1	0.00224	76	0.29602	2	1.08643
id1008267	1	11804962	0.21412	0.64488	1	0.00256	1	0.06321	76	0.29522	2	1.11692
id1008313	1	11857298	0.21412	0.64488	1	0.00256	1	0.06321	76	0.29522	2	1.11692
id1008381	1	11976866	3.17773	0.07864	1	0.0366	1	0.903	76	0.28417	2	1.53681
id1008384	1	11977547	1.29454	0.25879	1	0.01527	1	0.37683	76	0.29109	2	1.27372
id1008440	1	12210731	0.42733	0.51598	1	0.00682	1	0.14929	56	0.34935	2	1.15942
id1008482	1	12336880	2.73085	0.10261	1	0.03167	1	0.75533	75	0.27659	2	1.55446
id1008485	1	12337955	0.2934	0.5897	1	0.00364	1	0.08896	73	0.30319	2	1.15315
id1008502	1	12419847	5.75429	0.01912	1	0.07062	1	1.65783	70	0.2881	2	1.65347
id1008522	1	12546938	1.3377	0.25106	1	0.01578	1	0.38917	76	0.29093	2	1.2799
id1008526	1	12548763	1.3377	0.25106	1	0.01578	1	0.38917	76	0.29093	2	1.2799
ud1000573	1	12588134	1.3377	0.25106	1	0.01578	1	0.38917	76	0.29093	2	1.2799
id1008537	1	12589887	1.3377	0.25106	1	0.01578	1	0.38917	76	0.29093	2	1.2799
id1008539	1	12590368	1.97139	0.1646	1	0.02437	1	0.57953	72	0.29397	2	1.30531
id1008541	1	12590710	1.3377	0.25106	1	0.01578	1	0.38917	76	0.29093	2	1.2799
id1008544	1	12591000	1.3377	0.25106	1	0.01578	1	0.38917	76	0.29093	2	1.2799
id1008550	1	12591542	1.19341	0.27814	1	0.01435	1	0.35025	75	0.29349	2	1.20174
id1008551	1	12591782	1.3377	0.25106	1	0.01578	1	0.38917	76	0.29093	2	1.2799
id1008552	1	12591878	1.3377	0.25106	1	0.01578	1	0.38917	76	0.29093	2	1.2799
id1008560	1	12592883	1.31071	0.25591	1	0.01564	1	0.38572	75	0.29428	2	1.29887
id1008581	1	12655429	0.32671	0.56929	1	0.0039	1	0.09631	76	0.29478	2	1.13346
id1008601	1	12661350	1.3377	0.25106	1	0.01578	1	0.38917	76	0.29093	2	1.2799
id1008616	1	12668376	1.3377	0.25106	1	0.01578	1	0.38917	76	0.29093	2	1.2799
id1008635	1	12672996	1.36373	0.24659	1	0.01637	1	0.39563	75	0.29011	2	1.20638
id1008676	1	12707875	0.03989	0.84223	1	0.000478	1	0.0118	76	0.29589	2	1.09121
id1008679	1	12709552	0.03989	0.84223	1	0.000478	1	0.0118	76	0.29589	2	1.09121
id1008739	1	12808630	0.46083	0.4993	1	0.0055	1	0.1356	76	0.29426	2	1.15311
id1008757	1	12871458	0.0134	0.90814	1	0.000161	1	0.00397	76	0.29599	2	1.08729
id1008763	1	12873867	0.000449	0.98316	1	5.49e-06	1	0.000132	75	0.29319	2	0.98557
id1008765	1	12876327	0.15656	0.69345	1	0.00187	1	0.04625	76	0.29544	2	1.10844
id1008782	1	12924411	0.32917	0.56801	1	0.00427	1	0.09586	69	0.29123	2	1.18845
id1008791	1	13144414	0.10069	0.75191	1	0.00127	1	0.03021	73	0.30003	2	0.96178
id1008794	1	13148042	0.02441	0.87635	1	0.000355	1	0.00745	64	0.30509	2	0.7326
id1008808	1	13217522	0.99604	0.32249	1	0.01521	1	0.32528	57	0.32658	2	1.38679
id1008855	1	13270381	0.71982	0.39887	1	0.00856	1	0.2111	76	0.29327	2	1.19086
id1008872	1	13296547	0.49756	0.48279	1	0.00621	1	0.14413	74	0.28968	2	0.89177
ud1000598	1	13338092	0.000812	0.97734	1	1.01e-05	1	0.000238	74	0.29308	2	0.93127
id1008877	1	13338365	0.00811	0.92848	1	9.73e-05	1	0.0024	76	0.29602	2	1.08651
id1008904	1	13343652	0.0164	0.89846	1	0.000211	1	0.00491	72	0.29924	2	0.8675
id1008912	1	13388850	0.14293	0.70643	1	0.00171	1	0.04224	76	0.29549	2	1.10643
id1008916	1	13390071	0.64939	0.42284	1	0.00773	1	0.19062	76	0.29354	2	1.18062
ud1000606	1	13429671	0.35937	0.55066	1	0.00438	1	0.10622	75	0.29558	2	1.05492
id1008931	1	13516107	0.02418	0.87683	1	0.00029	1	0.00716	76	0.29595	2	1.08889
id1008949	1	13527384	0.14293	0.70643	1	0.00171	1	0.04224	76	0.29549	2	1.10643
id1008960	1	13530416	0.43143	0.51361	1	0.00595	1	0.12179	65	0.28231	2	1.05382
id1008962	1	13551259	0.02418	0.87683	1	0.00029	1	0.00716	76	0.29595	2	1.08889
id1008989	1	13562414	0.14293	0.70643	1	0.00171	1	0.04224	76	0.29549	2	1.10643
id1008993	1	13562989	0.000157	0.99005	1	2.14e-06	1	5.01e-05	66	0.31969	2	1.17803
id1008996	1	13563845	0.00152	0.96905	1	1.85e-05	1	0.000444	75	0.29319	2	0.98573
id1008998	1	13565259	0.02671	0.87062	1	0.000326	1	0.00797	75	0.29824	2	1.01533
id1009007	1	13712312	0.10603	0.74562	1	0.00129	1	0.03157	75	0.29773	2	1.06204
id1009103	1	13797356	0.31404	0.57686	1	0.00375	1	0.09259	76	0.29483	2	1.1316
id1009153	1	13879089	0.37389	0.54279	1	0.00477	1	0.09935	73	0.26572	2	0.70991
id1009267	1	14036220	0.05294	0.81864	1	0.000635	1	0.01566	76	0.29584	2	1.09314
id1009283	1	14060124	0.05294	0.81864	1	0.000635	1	0.01566	76	0.29584	2	1.09314
id1009324	1	14169135	0.18339	0.66978	1	0.00234	1	0.05567	71	0.30357	2	1.13594
id1009334	1	14170975	0.28647	0.59405	1	0.00342	1	0.08449	76	0.29494	2	1.12755
id1009338	1	14171664	0.26084	0.61111	1	0.00329	1	0.07404	72	0.28384	2	1.03187
id1009343	1	14219830	0.25706	0.61379	1	0.00342	1	0.07669	68	0.29833	2	1.05626
id1009666	1	14508006	0.55204	0.45981	1	0.00665	1	0.16394	75	0.29697	2	1.18914
id1009682	1	14529921	2.95134	0.08988	1	0.03409	1	0.84107	76	0.28498	2	1.50585
id1009686	1	14530283	2.95134	0.08988	1	0.03409	1	0.84107	76	0.28498	2	1.50585
id1009717	1	14595046	3.20145	0.07761	1	0.03727	1	0.91934	75	0.28716	2	1.56568
id1009731	1	14620807	0.54409	0.46301	1	0.00648	1	0.15993	76	0.29394	2	1.16528
id1009735	1	14621551	0.54409	0.46301	1	0.00648	1	0.15993	76	0.29394	2	1.16528
id1009743	1	14625421	0.45366	0.5027	1	0.00552	1	0.13092	74	0.28859	2	1.18865
id1009746	1	14626329	0.88949	0.34905	1	0.01176	1	0.26637	66	0.29946	2	1.44255
id1009748	1	14626750	0.61514	0.43558	1	0.00819	1	0.19317	68	0.31403	2	1.12234
id1009754	1	14627368	0.54409	0.46301	1	0.00648	1	0.15993	76	0.29394	2	1.16528
id1009763	1	14629182	0.54409	0.46301	1	0.00648	1	0.15993	76	0.29394	2	1.16528
id1009987	1	15149897	2.03914	0.15739	1	0.02383	1	0.58791	76	0.28831	2	1.37926
id1009990	1	15158530	3.7241	0.05736	1	0.0426	1	1.05101	76	0.28222	2	1.61081
id1010078	1	15391877	1.06207	0.30601	1	0.01257	1	0.31009	76	0.29197	2	1.24035
id1010211	1	15692907	4.47921	0.03767	1	0.0524	1	1.25484	74	0.28015	2	1.60912
id1010249	1	15886506	0.18993	0.66449	1	0.0027	1	0.0582	62	0.30645	2	1.28069
id1010403	1	16484021	2.03914	0.15739	1	0.02383	1	0.58791	76	0.28831	2	1.37926
id1010652	1	17606402	2.86806	0.09445	1	0.03317	1	0.8182	76	0.28528	2	1.49441
id1010747	1	17768460	1.50672	0.22353	1	0.01788	1	0.42393	74	0.28136	2	1.44135
id1010760	1	17794869	2.86806	0.09445	1	0.03317	1	0.8182	76	0.28528	2	1.49441
id1010769	1	17795432	2.03914	0.15739	1	0.02383	1	0.58791	76	0.28831	2	1.37926
id1010777	1	17800114	2.03914	0.15739	1	0.02383	1	0.58791	76	0.28831	2	1.37926
id1010801	1	17907537	2.03914	0.15739	1	0.02383	1	0.58791	76	0.28831	2	1.37926
id1010811	1	17937357	4.69146	0.03345	1	0.05303	1	1.30814	76	0.27883	2	1.73938
id1010817	1	17940120	4.32491	0.04102	1	0.04976	1	1.16334	74	0.26899	2	1.73671
id1010830	1	17961448	2.98756	0.08808	1	0.03579	1	0.83925	74	0.28091	2	1.32933
id1010861	1	18045959	4.83239	0.03119	1	0.05731	1	1.33961	71	0.27721	2	1.84658
id1011049	1	18355413	5.72261	0.01965	1	0.07491	1	1.3601	65	0.23767	2	1.35436
id1011057	1	18372416	5.3492	0.02348	1	0.06046	1	1.48554	75	0.27771	2	1.87074
id1011077	1	18400420	0.01392	0.90642	1	0.000183	1	0.00409	70	0.29353	2	0.91268
id1011082	1	18405508	5.58851	0.02082	1	0.06492	1	1.52126	71	0.27221	2	2.05269
id1011104	1	18454675	0.24695	0.62067	1	0.00295	1	0.07287	76	0.29509	2	1.12175
id1011127	1	18461390	7.69954	0.00697	1	0.08455	1	2.08555	75	0.27087	2	2.17596
id1011140	1	18465207	5.44263	0.02241	1	0.06465	1	1.46856	73	0.26983	2	1.50977
id1011148	1	18530103	7.54764	0.0075	1	0.08239	1	2.0326	76	0.2693	2	2.10161
id1011153	1	18532649	6.7069	0.01156	1	0.07602	1	1.8375	74	0.27397	2	1.94823
id1011160	1	18536127	7.54764	0.0075	1	0.08239	1	2.0326	76	0.2693	2	2.10161
ud1000830	1	18536283	6.89243	0.01049	1	0.07714	1	1.86458	75	0.27053	2	1.94085
ud1000837	1	18572751	8.361	0.00508	1	0.09394	1	2.19547	71	0.26258	2	2.36363
id1011169	1	18594370	7.54764	0.0075	1	0.08239	1	2.0326	76	0.2693	2	2.10161
id1011175	1	18596417	7.54764	0.0075	1	0.08239	1	2.0326	76	0.2693	2	2.10161
id1011190	1	18613112	7.54764	0.0075	1	0.08239	1	2.0326	76	0.2693	2	2.10161
id1011193	1	18614803	6.7069	0.01156	1	0.07602	1	1.8375	74	0.27397	2	1.94823
id1011200	1	18617319	7.54764	0.0075	1	0.08239	1	2.0326	76	0.2693	2	2.10161
id1011201	1	18617448	4.06089	0.04742	1	0.04626	1	1.14123	76	0.28103	2	1.65593
id1011209	1	18638413	2.67405	0.10613	1	0.031	1	0.76474	76	0.28598	2	1.46768
id1011218	1	18669840	2.04153	0.15732	1	0.02485	1	0.59427	73	0.29109	2	1.33131
id1011269	1	18690064	1.26533	0.26485	1	0.01748	1	0.37441	64	0.2959	2	1.23958
id1011313	1	18721307	0.32319	0.57157	1	0.00441	1	0.09087	68	0.28115	2	0.74799
id1011318	1	18765643	2.63814	0.10852	1	0.03093	1	0.76308	75	0.28925	2	1.48755
id1011337	1	18816859	1.5619	0.21561	1	0.02016	1	0.45663	69	0.29235	2	1.23745
id1011345	1	18821881	0.339	0.56213	1	0.00405	1	0.09992	76	0.29473	2	1.13527
id1011349	1	18846597	0.09464	0.75921	1	0.00116	1	0.02792	75	0.29502	2	1.02252
id1011351	1	18850104	1.22973	0.27096	1	0.01452	1	0.35826	76	0.29133	2	1.26444
id1011358	1	18889209	1.45776	0.23108	1	0.01755	1	0.39712	75	0.27242	2	1.09559
id1011386	1	18919232	1.22973	0.27096	1	0.01452	1	0.35826	76	0.29133	2	1.26444
id1011401	1	18924871	1.5325	0.21965	1	0.01825	1	0.43536	74	0.28409	2	1.41419
id1011431	1	19027398	4.84777	0.03093	1	0.05691	1	1.25481	71	0.25884	2	1.83626
id1011451	1	19126067	4.04936	0.04773	1	0.04613	1	1.13816	76	0.28107	2	1.65439
id1011483	1	19203381	0.61514	0.4353	1	0.00732	1	0.18065	76	0.29367	2	1.17563
id1011487	1	19205187	0.46874	0.49579	1	0.00607	1	0.13972	71	0.29808	2	0.93347
id1011513	1	19245044	0.4334	0.51245	1	0.00532	1	0.11806	71	0.27241	2	1.42636
id1011542	1	19292332	0.60547	0.43898	1	0.00745	1	0.17978	74	0.29692	2	1.07726
id1011553	1	19304628	0.57969	0.44885	1	0.00711	1	0.17187	74	0.29648	2	1.11542
ud1000881	1	19347297	0.44037	0.50912	1	0.00568	1	0.1213	70	0.27544	2	1.02797
id1011568	1	19354113	0.61514	0.4353	1	0.00732	1	0.18065	76	0.29367	2	1.17563
id1011569	1	19354374	0.61514	0.4353	1	0.00732	1	0.18065	76	0.29367	2	1.17563
id1011570	1	19354723	0.61514	0.4353	1	0.00732	1	0.18065	76	0.29367	2	1.17563
id1011578	1	19384773	0.61514	0.4353	1	0.00732	1	0.18065	76	0.29367	2	1.17563
id1011587	1	19397470	0.5196	0.47325	1	0.0062	1	0.14793	75	0.28469	2	1.25076
id1011591	1	19399952	1.40283	0.23994	1	0.01653	1	0.40778	76	0.29068	2	1.2892
id1011666	1	19643614	0.02551	0.87364	1	0.000362	1	0.00752	61	0.29491	2	1.39936
id1011679	1	19875242	0.06559	0.79869	1	0.000939	1	0.0177	64	0.26979	2	0.79298
id1012034	1	21017260	4.1717	0.04462	1	0.04766	1	1.16711	75	0.27977	2	1.75364
id1012457	1	22010731	0.37605	0.54155	1	0.00449	1	0.11078	76	0.29459	2	1.1407
id1012466	1	22012366	0.08911	0.76613	1	0.00107	1	0.02635	76	0.2957	2	1.09848
id1012547	1	22087591	1.32995	0.25253	1	0.01588	1	0.37344	74	0.28079	2	1.3665
id1012575	1	22142260	0.07015	0.79184	1	0.000841	1	0.02075	76	0.29577	2	1.09568
id1012723	1	22417749	1.11766	0.29386	1	0.01397	1	0.30897	74	0.27644	2	0.83179
id1012727	1	22445722	0.21339	0.64551	1	0.00273	1	0.06207	72	0.29085	2	0.89738
id1012735	1	22451808	2.23944	0.13909	1	0.02787	1	0.64784	69	0.28929	2	1.64117
id1012742	1	22469176	3.08357	0.08328	1	0.03724	1	0.89021	73	0.28869	2	1.41582
id1012744	1	22493100	2.03437	0.15975	1	0.03425	1	0.63219	52	0.31075	2	1.15006
id1012757	1	22495894	2.87494	0.09412	1	0.03352	1	0.82472	75	0.28686	2	1.54427
id1012758	1	22495925	0.14148	0.70814	1	0.00203	1	0.04037	60	0.28534	2	1.38347
id1012763	1	22497132	3.0236	0.08616	1	0.03552	1	0.85852	75	0.28394	2	1.43782
id1012764	1	22500357	2.8586	0.09498	1	0.03306	1	0.8156	76	0.28532	2	1.49311
id1012766	1	22537342	2.8586	0.09498	1	0.03306	1	0.8156	76	0.28532	2	1.49311
id1012795	1	22556037	2.8586	0.09498	1	0.03306	1	0.8156	76	0.28532	2	1.49311
id1012817	1	22562540	2.8586	0.09498	1	0.03306	1	0.8156	76	0.28532	2	1.49311
id1012821	1	22562941	2.8586	0.09498	1	0.03306	1	0.8156	76	0.28532	2	1.49311
ud1001003	1	22562964	2.8586	0.09498	1	0.03306	1	0.8156	76	0.28532	2	1.49311
ud1001004	1	22590318	0.36525	0.54741	1	0.00436	1	0.10761	76	0.29463	2	1.13912
id1012822	1	22590556	0.36525	0.54741	1	0.00436	1	0.10761	76	0.29463	2	1.13912
id1012834	1	22593677	0.36525	0.54741	1	0.00436	1	0.10761	76	0.29463	2	1.13912
id1012836	1	22594197	0.36525	0.54741	1	0.00436	1	0.10761	76	0.29463	2	1.13912
id1012838	1	22594661	0.35941	0.55064	1	0.00434	1	0.1071	75	0.29799	2	1.15956
id1012847	1	22618871	0.49602	0.48344	1	0.00603	1	0.14448	75	0.29127	2	1.05775
id1012854	1	22621111	0.36525	0.54741	1	0.00436	1	0.10761	76	0.29463	2	1.13912
id1012864	1	22625023	0.36525	0.54741	1	0.00436	1	0.10761	76	0.29463	2	1.13912
ud1001009	1	22644764	0.29518	0.58857	1	0.00359	1	0.08262	73	0.27989	2	1.2995
id1012875	1	22652919	0.49602	0.48344	1	0.00603	1	0.14448	75	0.29127	2	1.05775
id1012889	1	22720907	0.36525	0.54741	1	0.00436	1	0.10761	76	0.29463	2	1.13912
id1012894	1	22724109	0.36525	0.54741	1	0.00436	1	0.10761	76	0.29463	2	1.13912
id1012899	1	22726678	0.36525	0.54741	1	0.00436	1	0.10761	76	0.29463	2	1.13912
id1012900	1	22726700	0.36525	0.54741	1	0.00436	1	0.10761	76	0.29463	2	1.13912
id1012906	1	22742296	0.36525	0.54741	1	0.00436	1	0.10761	76	0.29463	2	1.13912
id1012913	1	22744377	0.00869	0.92598	1	0.000106	1	0.0025	75	0.28735	2	0.97217
id1012917	1	22744990	0.32871	0.56816	1	0.00405	1	0.09885	74	0.30073	2	1.07184
id1012929	1	22748480	0.48797	0.48702	1	0.00602	1	0.14405	74	0.29521	2	1.05016
id1012944	1	22772996	0.36525	0.54741	1	0.00436	1	0.10761	76	0.29463	2	1.13912
id1012945	1	22773030	0.40019	0.52948	1	0.00606	1	0.09765	58	0.244	2	0.98596
id1012946	1	22773133	0.36525	0.54741	1	0.00436	1	0.10761	76	0.29463	2	1.13912
id1012947	1	22773169	0.10334	0.7488	1	0.00135	1	0.03106	71	0.30061	2	0.866
id1012957	1	22774858	0.36525	0.54741	1	0.00436	1	0.10761	76	0.29463	2	1.13912
id1012962	1	22778453	0.36525	0.54741	1	0.00436	1	0.10761	76	0.29463	2	1.13912
id1012971	1	22780110	0.36525	0.54741	1	0.00436	1	0.10761	76	0.29463	2	1.13912
id1012983	1	22783735	0.36525	0.54741	1	0.00436	1	0.10761	76	0.29463	2	1.13912
id1012984	1	22783990	0.01882	0.89131	1	0.000261	1	0.00532	65	0.28261	2	0.99541
id1012987	1	22799803	0.54169	0.46406	1	0.00656	1	0.16059	74	0.29646	2	1.27536
id1012994	1	22804393	0.39124	0.53362	1	0.00491	1	0.12021	72	0.30726	2	1.18386
id1012997	1	22805891	0.36525	0.54741	1	0.00436	1	0.10761	76	0.29463	2	1.13912
id1013001	1	22806870	0.33935	0.56195	1	0.0041	1	0.10124	75	0.29834	2	1.14702
id1013003	1	22807039	0.69761	0.40624	1	0.00837	1	0.20601	75	0.2953	2	1.2349
id1013004	1	22807092	0.000337	0.9854	1	4.27e-06	1	9.38e-05	71	0.27797	2	1.11198
id1013045	1	22835306	0.52518	0.47102	1	0.00674	1	0.16054	71	0.30568	2	1.06426
id1013059	1	22837265	0.36525	0.54741	1	0.00436	1	0.10761	76	0.29463	2	1.13912
id1013064	1	22838151	0.38582	0.53646	1	0.00501	1	0.10461	72	0.27112	2	0.68357
id1013065	1	22838168	0.36525	0.54741	1	0.00436	1	0.10761	76	0.29463	2	1.13912
id1013067	1	22838482	0.36525	0.54741	1	0.00436	1	0.10761	76	0.29463	2	1.13912
id1013069	1	22839805	0.36525	0.54741	1	0.00436	1	0.10761	76	0.29463	2	1.13912
id1013070	1	22839838	0.36525	0.54741	1	0.00436	1	0.10761	76	0.29463	2	1.13912
id1013081	1	22867208	0.26079	0.61119	1	0.00337	1	0.07618	70	0.2921	2	1.08933
id1013082	1	22867251	0.00925	0.92362	1	0.000112	1	0.00274	75	0.29601	2	1.14336
id1013105	1	22883306	0.24874	0.61946	1	0.00307	1	0.07267	73	0.29215	2	1.17
id1013106	1	22883894	0.01439	0.90483	1	0.000173	1	0.00426	76	0.29599	2	1.08744
id1013116	1	22905041	0.23801	0.62709	1	0.00292	1	0.07059	74	0.29661	2	1.10092
id1013118	1	22905419	0.40046	0.5288	1	0.00487	1	0.11883	74	0.29672	2	1.22393
id1013130	1	22922974	0.42033	0.51875	1	0.00508	1	0.12537	75	0.29827	2	1.14288
id1013139	1	22924486	0.2588	0.61242	1	0.0031	1	0.07636	76	0.29504	2	1.12349
id1013146	1	22928430	0.44372	0.50738	1	0.00536	1	0.13215	75	0.29782	2	1.16394
id1013148	1	22928858	1.58495	0.21195	1	0.01885	1	0.46499	75	0.29338	2	1.33036
id1013153	1	22929870	1.80929	0.183	1	0.02264	1	0.49571	69	0.27398	2	1.49342
id1013154	1	22929898	0.01439	0.90483	1	0.000173	1	0.00426	76	0.29599	2	1.08744
id1013158	1	22949857	0.01744	0.8953	1	0.000213	1	0.00515	75	0.29532	2	1.01114
id1013166	1	22953399	0.01439	0.90483	1	0.000173	1	0.00426	76	0.29599	2	1.08744
id1013176	1	22955382	0.01439	0.90483	1	0.000173	1	0.00426	76	0.29599	2	1.08744
id1013188	1	22987973	1.64172	0.20399	1	0.01928	1	0.47575	76	0.28979	2	1.32318
id1013190	1	22988408	0.01439	0.90483	1	0.000173	1	0.00426	76	0.29599	2	1.08744
id1013207	1	22990348	0.01439	0.90483	1	0.000173	1	0.00426	76	0.29599	2	1.08744
id1013212	1	22991338	0.0511	0.82178	1	0.000624	1	0.01523	75	0.29814	2	1.01897
id1013213	1	22991375	0.11636	0.73397	1	0.00143	1	0.03349	75	0.28781	2	0.91682
id1013214	1	22991409	1.64172	0.20399	1	0.01928	1	0.47575	76	0.28979	2	1.32318
id1013218	1	22992471	4.77285	0.03199	1	0.05389	1	1.3295	76	0.27855	2	1.75006
id1013233	1	23000610	0.18556	0.66798	1	0.00243	1	0.05609	69	0.30225	2	1.11579
id1013238	1	23003552	0.14197	0.70738	1	0.0017	1	0.04195	76	0.29549	2	1.10629
id1013242	1	23004257	0.04596	0.83083	1	0.000561	1	0.01357	75	0.29521	2	1.01535
id1013250	1	23006683	3.229	0.07637	1	0.03733	1	0.91426	75	0.28314	2	1.62722
id1013254	1	23007229	0.06955	0.7927	1	0.000834	1	0.02057	76	0.29578	2	1.0956
id1013258	1	23009711	3.229	0.07637	1	0.03733	1	0.91426	75	0.28314	2	1.62722
id1013280	1	23083104	0.16206	0.68842	1	0.00197	1	0.04803	74	0.29635	2	1.245
id1013290	1	23184803	0.69678	0.40648	1	0.00829	1	0.2044	76	0.29336	2	1.18751
id1013296	1	23192945	0.69678	0.40648	1	0.00829	1	0.2044	76	0.29336	2	1.18751
id1013305	1	23197030	1.71848	0.19384	1	0.02017	1	0.4975	76	0.2895	2	1.33406
id1013306	1	23197185	1.39916	0.24055	1	0.01649	1	0.40673	76	0.2907	2	1.28867
id1013309	1	23197371	0.26373	0.60906	1	0.00315	1	0.07781	76	0.29502	2	1.12421
id1013311	1	23198628	2.57728	0.11267	1	0.03194	1	0.67357	74	0.26135	2	0.87348
id1013317	1	23247140	0.69678	0.40648	1	0.00829	1	0.2044	76	0.29336	2	1.18751
id1013318	1	23283337	5.80006	0.01848	1	0.06627	1	1.55187	75	0.26756	2	1.67601
id1013319	1	23283596	5.54677	0.0211	1	0.06203	1	1.53041	76	0.27591	2	1.85051
id1013320	1	23283744	5.54677	0.0211	1	0.06203	1	1.53041	76	0.27591	2	1.85051
id1013321	1	23283783	0.56699	0.45378	1	0.00675	1	0.16661	76	0.29385	2	1.16862
id1013328	1	23288052	7.34687	0.00832	1	0.0811	1	1.99516	75	0.27157	2	2.11763
id1013330	1	23290726	0.03415	0.85391	1	0.000428	1	0.00968	72	0.28351	2	1.10152
id1013331	1	23290980	1.57821	0.21292	1	0.01877	1	0.46295	75	0.29334	2	1.33226
id1013332	1	23291062	0.75489	0.3877	1	0.0092	1	0.21543	75	0.28538	2	1.00779
id1013335	1	23314458	1.41186	0.23871	1	0.01712	1	0.3768	71	0.26688	2	1.5289
ud1001043	1	23314736	1.69444	0.197	1	0.01998	1	0.48936	75	0.2888	2	1.41477
id1013339	1	23335959	1.23591	0.26981	1	0.01485	1	0.36252	75	0.29332	2	1.20788
id1013341	1	23336230	0.16527	0.68551	1	0.00199	1	0.0487	75	0.29468	2	1.19444
id1013342	1	23336302	0.47422	0.49318	1	0.0057	1	0.13985	75	0.29491	2	1.21275
id1013343	1	23336377	5.54677	0.0211	1	0.06203	1	1.53041	76	0.27591	2	1.85051
id1013354	1	23337182	1.69444	0.197	1	0.01998	1	0.48936	75	0.2888	2	1.41477
id1013362	1	23337928	1.36037	0.24712	1	0.01604	1	0.39565	76	0.29084	2	1.28313
id1013372	1	23339082	1.26312	0.2648	1	0.01593	1	0.3531	72	0.27955	2	1.02142
id1013377	1	23340043	0.35099	0.55531	1	0.00419	1	0.10343	76	0.29469	2	1.13703
id1013380	1	23340392	0.79919	0.37449	1	0.01049	1	0.24527	68	0.3069	2	1.25611
id1013384	1	23340826	0.000482	0.98255	1	5.89e-06	1	0.000138	73	0.28559	2	1.25673
id1013385	1	23340988	1.364	0.24655	1	0.01645	1	0.37203	75	0.27275	2	1.08304
id1013402	1	23360455	2.85508	0.09529	1	0.03453	1	0.80169	74	0.28079	2	1.22054
id1013404	1	23360716	1.30345	0.25717	1	0.01538	1	0.37938	76	0.29106	2	1.275
id1013416	1	23362875	1.58372	0.21247	1	0.01997	1	0.47331	69	0.29886	2	1.53702
id1013420	1	23365278	1.02413	0.31535	1	0.01449	1	0.30528	64	0.29809	2	0.99367
id1013422	1	23366407	1.69444	0.197	1	0.01998	1	0.48936	75	0.2888	2	1.41477
id1013432	1	23400905	0.35705	0.55197	1	0.00442	1	0.10277	74	0.28783	2	0.98331
id1013446	1	23437724	4.51586	0.03764	1	0.06239	1	1.3758	61	0.30466	2	1.73364
id1013452	1	23438713	1.95233	0.16775	1	0.03035	1	0.5259	57	0.26937	2	0.98655
id1013453	1	23438740	0.18843	0.66547	1	0.00226	1	0.05388	75	0.28594	2	1.20374
id1013465	1	23440206	0.69678	0.40648	1	0.00829	1	0.2044	76	0.29336	2	1.18751
id1013474	1	23512138	0.38916	0.53466	1	0.00483	1	0.11314	74	0.29073	2	0.96628
id1013489	1	23517183	0.70165	0.405	1	0.00874	1	0.20928	72	0.29827	2	1.22978
id1013490	1	23517262	0.49049	0.48606	1	0.00653	1	0.1415	69	0.28848	2	0.88758
id1013527	1	23573514	9.41e-05	0.99229	1	1.16e-06	1	2.75e-05	73	0.29225	2	1.13694
id1013535	1	23574595	0.38842	0.53507	1	0.00488	1	0.11442	73	0.29459	2	0.97005
id1013546	1	23578087	1.91596	0.17035	1	0.02243	1	0.55327	76	0.28877	2	1.36194
id1013556	1	23580752	0.69678	0.40648	1	0.00829	1	0.2044	76	0.29336	2	1.18751
id1013563	1	23581854	0.56699	0.45378	1	0.00675	1	0.16661	76	0.29385	2	1.16862
id1013566	1	23582698	1.91596	0.17035	1	0.02243	1	0.55327	76	0.28877	2	1.36194
id1013568	1	23582985	0.38207	0.53837	1	0.00458	1	0.11227	75	0.29383	2	1.22622
id1013571	1	23584784	0.69678	0.40648	1	0.00829	1	0.2044	76	0.29336	2	1.18751
id1013576	1	23608587	0.69678	0.40648	1	0.00829	1	0.2044	76	0.29336	2	1.18751
id1013605	1	23630948	0.6318	0.43018	1	0.01058	1	0.20581	54	0.32574	2	0.92846
id1013613	1	23632442	0.71238	0.40267	1	0.0122	1	0.25408	50	0.35667	2	1.49462
id1013628	1	23639187	6.06272	0.01631	1	0.07265	1	1.71295	69	0.28254	2	2.04172
id1013644	1	23650385	0.13935	0.71001	1	0.00175	1	0.03967	73	0.28467	2	0.9114
id1013670	1	23656579	0.07604	0.78348	1	0.000912	1	0.02249	76	0.29575	2	1.09655
id1013676	1	23667996	1.83856	0.18012	1	0.0262	1	0.42507	61	0.2312	2	1.06148
id1013677	1	23671388	0.09396	0.76014	1	0.00122	1	0.02499	68	0.26594	2	1.17633
id1013679	1	23671744	0.66669	0.41676	1	0.00793	1	0.19566	76	0.29347	2	1.18314
id1013682	1	23672560	0.66669	0.41676	1	0.00793	1	0.19566	76	0.29347	2	1.18314
id1013693	1	23675484	1.71848	0.19384	1	0.02017	1	0.4975	76	0.2895	2	1.33406
id1013696	1	23675998	0.88083	0.35174	1	0.01308	1	0.23006	60	0.26119	2	0.96093
id1013722	1	23716170	1.16192	0.28452	1	0.014	1	0.33547	75	0.28872	2	1.15325
id1013731	1	23717825	0.48024	0.49043	1	0.00573	1	0.14128	76	0.29419	2	1.15595
id1013744	1	23729702	1.39763	0.24081	1	0.01647	1	0.40629	76	0.2907	2	1.28846
id1013755	1	23732295	1.20175	0.27648	1	0.01445	1	0.34938	75	0.29073	2	1.18325
id1013777	1	23746565	0.83384	0.36409	1	0.00991	1	0.2364	75	0.28351	2	1.295
id1013778	1	23749375	0.45656	0.50132	1	0.00547	1	0.13402	75	0.29354	2	1.2371
id1013779	1	23773003	0.000103	0.99194	1	1.42e-06	1	2.61e-05	63	0.25396	2	1.19195
id1013788	1	23785583	0.09148	0.76315	1	0.00114	1	0.02669	74	0.29179	2	0.89755
id1013801	1	23787207	1.74601	0.19148	1	0.02666	1	0.58356	59	0.33422	2	1.08351
id1013808	1	23788067	1.70589	0.19762	1	0.03161	1	0.60948	49	0.35728	2	0.88606
id1013814	1	23790449	1.75513	0.18926	1	0.02068	1	0.50649	75	0.28858	2	1.42333
id1013848	1	23834964	3.09275	0.08308	1	0.03763	1	0.8139	69	0.26316	2	1.73442
id1013851	1	23836811	4.31277	0.04121	1	0.04897	1	1.20822	76	0.28015	2	1.68942
id1013852	1	23837467	4.31277	0.04121	1	0.04897	1	1.20822	76	0.28015	2	1.68942
id1013855	1	23838143	3.89885	0.0521	1	0.04602	1	1.1264	73	0.28891	2	1.69333
id1013870	1	23848387	4.31277	0.04121	1	0.04897	1	1.20822	76	0.28015	2	1.68942
id1013874	1	23848781	0.58124	0.44819	1	0.00692	1	0.17077	76	0.2938	2	1.17069
id1013912	1	23856339	2.02554	0.15882	1	0.02359	1	0.55722	75	0.2751	2	1.49412
id1013918	1	23857489	2.3293	0.13117	1	0.02735	1	0.6729	75	0.28888	2	1.46822
id1013920	1	23858193	2.5125	0.1171	1	0.02919	1	0.72001	76	0.28657	2	1.44532
id1013926	1	23859131	2.5125	0.1171	1	0.02919	1	0.72001	76	0.28657	2	1.44532
id1013942	1	23879607	0.23999	0.62563	1	0.00287	1	0.07082	76	0.29512	2	1.12072
id1013943	1	23879894	0.00975	0.92161	1	0.000118	1	0.0029	75	0.29782	2	1.13322
id1013945	1	23880076	1.86569	0.17605	1	0.02241	1	0.52474	75	0.28126	2	1.16245
id1013951	1	23882858	2.19406	0.14323	1	0.02774	1	0.61811	67	0.28172	2	1.70231
id1013954	1	23883395	4.31277	0.04121	1	0.04897	1	1.20822	76	0.28015	2	1.68942
id1013956	1	23885010	0.05674	0.81237	1	0.00068	1	0.01678	76	0.29583	2	1.0937
id1013961	1	23885674	0.07725	0.78181	1	0.000926	1	0.02285	76	0.29575	2	1.09673
id1013967	1	23888150	0.39865	0.53014	1	0.00597	1	0.13559	61	0.34013	2	0.98021
id1013975	1	23913010	4.31277	0.04121	1	0.04897	1	1.20822	76	0.28015	2	1.68942
id1013981	1	23914194	3.28821	0.07433	1	0.04263	1	0.98909	66	0.3008	2	1.67385
id1014018	1	23919020	0.30681	0.58151	1	0.00429	1	0.09312	66	0.3035	2	0.83618
id1014025	1	23931490	0.41623	0.52096	1	0.00551	1	0.12594	69	0.30257	2	0.99358
id1014034	1	23933239	0.99422	0.3221	1	0.0123	1	0.28462	71	0.28627	2	1.40691
id1014036	1	23934525	0.45154	0.50364	1	0.00539	1	0.13289	76	0.2943	2	1.15175
id1014052	1	23940026	1.27308	0.26274	1	0.01503	1	0.37068	76	0.29117	2	1.27065
id1014053	1	23940067	1.27308	0.26274	1	0.01503	1	0.37068	76	0.29117	2	1.27065
id1014057	1	23940838	1.43012	0.23596	1	0.01941	1	0.41825	67	0.29246	2	0.97894
id1014074	1	23949353	0.45154	0.50364	1	0.00539	1	0.13289	76	0.2943	2	1.15175
id1014089	1	23955634	0.46692	0.49651	1	0.00566	1	0.13899	75	0.29768	2	1.12206
id1014091	1	23968579	0.83634	0.36437	1	0.01351	1	0.23931	56	0.28614	2	0.84517
id1014105	1	23973341	0.70608	0.40365	1	0.00928	1	0.21804	69	0.3088	2	1.09476
id1014109	1	23973849	1.06894	0.30451	1	0.01287	1	0.31369	75	0.29346	2	1.18163
id1014110	1	23973913	0.25421	0.61561	1	0.00306	1	0.07482	75	0.29433	2	1.2075
id1014113	1	23974064	0.06051	0.80636	1	0.000726	1	0.0179	76	0.29581	2	1.09426
id1014120	1	24018141	0.29362	0.5896	1	0.00374	1	0.08838	71	0.30098	2	1.14348
id1014127	1	24022223	0.05878	0.80944	1	0.00106	1	0.02175	49	0.36997	2	1.15759
id1014128	1	24022333	0.10323	0.74907	1	0.00148	1	0.03164	62	0.30649	2	1.19049
id1014144	1	24055495	0.45154	0.50364	1	0.00539	1	0.13289	76	0.2943	2	1.15175
id1014149	1	24057897	0.45154	0.50364	1	0.00539	1	0.13289	76	0.2943	2	1.15175
id1014158	1	24074660	1.27308	0.26274	1	0.01503	1	0.37068	76	0.29117	2	1.27065
id1014164	1	24078850	0.98551	0.32408	1	0.01195	1	0.28653	74	0.29074	2	1.23402
id1014179	1	24105387	0.00218	0.96285	1	2.69e-05	1	0.000655	73	0.29978	2	1.25199
id1014205	1	24163175	1.68575	0.19842	1	0.02127	1	0.46923	70	0.27835	2	1.28896
id1014223	1	24188654	2.31598	0.13231	1	0.02717	1	0.64174	74	0.27709	2	1.55654
id1014225	1	24188788	0.03325	0.85581	1	0.000406	1	0.00982	75	0.29526	2	1.01347
id1014226	1	24189002	1.30936	0.2563	1	0.01619	1	0.36316	72	0.27736	2	1.2332
id1014244	1	24193821	0.50011	0.48164	1	0.00611	1	0.1432	75	0.28634	2	0.97168
id1014246	1	24194356	0.92243	0.33997	1	0.01126	1	0.27223	74	0.29512	2	1.1656
id1014248	1	24194719	0.85869	0.3572	1	0.01088	1	0.26161	72	0.30466	2	1.05712
id1014260	1	24242277	0.43921	0.50968	1	0.00565	1	0.13164	70	0.29973	2	1.16093
id1014265	1	24244726	0.03172	0.85914	1	0.000404	1	0.0093	73	0.29309	2	0.80841
id1014268	1	24245518	0.06051	0.80636	1	0.000726	1	0.0179	76	0.29581	2	1.09426
id1014279	1	24269201	0.45154	0.50364	1	0.00539	1	0.13289	76	0.2943	2	1.15175
id1014287	1	24269901	0.52859	0.46953	1	0.00658	1	0.16048	73	0.30361	2	1.1164
id1014302	1	24275703	0.12605	0.72381	1	0.00187	1	0.03745	60	0.29714	2	1.09319
id1014303	1	24275830	1.25417	0.26633	1	0.01502	1	0.37003	75	0.29504	2	1.25763
id1014304	1	24292482	0.52006	0.47303	1	0.0062	1	0.15292	76	0.29403	2	1.16177
id1014313	1	24295299	0.45154	0.50364	1	0.00539	1	0.13289	76	0.2943	2	1.15175
id1014314	1	24295611	0.93972	0.33659	1	0.01531	1	0.33385	55	0.35527	2	1.13513
id1014344	1	24316976	0.03272	0.85697	1	0.000422	1	0.00986	72	0.30149	2	0.84056
id1014360	1	24341832	0.09725	0.75602	1	0.00117	1	0.02807	75	0.28867	2	1.19141
id1014372	1	24356982	0.26175	0.6104	1	0.00313	1	0.07723	76	0.29503	2	1.12392
id1014379	1	24359058	0.61597	0.4352	1	0.00782	1	0.18165	70	0.2949	2	1.29921
id1014382	1	24362213	0.02484	0.87521	1	0.000309	1	0.00729	72	0.29343	2	1.23816
id1014413	1	24373897	0.34412	0.55922	1	0.00418	1	0.10213	75	0.2968	2	1.07769
id1014414	1	24373975	0.2384	0.62679	1	0.00289	1	0.07125	75	0.29887	2	1.12738
id1014425	1	24376323	0.26175	0.6104	1	0.00313	1	0.07723	76	0.29503	2	1.12392
id1014426	1	24376817	0.06501	0.79943	1	0.00078	1	0.01923	76	0.29579	2	1.09492
id1014444	1	24381137	0.06501	0.79943	1	0.00078	1	0.01923	76	0.29579	2	1.09492
id1014453	1	24394014	0.32576	0.5699	1	0.00397	1	0.09281	74	0.2849	2	1.14409
id1014487	1	24430472	0.6437	0.42491	1	0.0078	1	0.19041	75	0.2958	2	1.10655
id1014489	1	24430990	0.6326	0.42888	1	0.00753	1	0.18573	76	0.2936	2	1.17818
id1014501	1	24434869	0.10868	0.74257	1	0.0013	1	0.03111	75	0.28625	2	1.19235
id1014513	1	24448033	0.54273	0.46363	1	0.00663	1	0.16362	74	0.30148	2	1.17815
id1014523	1	24452387	1.73853	0.19128	1	0.0204	1	0.50318	76	0.28943	2	1.3369
id1014524	1	24452533	1.73853	0.19128	1	0.0204	1	0.50318	76	0.28943	2	1.3369
id1014530	1	24477013	0.000364	0.98483	1	4.72e-06	1	0.000106	71	0.29209	2	0.89477
id1014533	1	24478108	1.30653	0.25661	1	0.01541	1	0.38026	76	0.29104	2	1.27544
id1014535	1	24483500	0.45365	0.50283	1	0.00594	1	0.13654	70	0.30098	2	0.96604
ud1001116	1	24508977	1.30653	0.25661	1	0.01541	1	0.38026	76	0.29104	2	1.27544
id1014557	1	24555836	1.36257	0.24705	1	0.01798	1	0.38831	70	0.28498	2	0.82213
id1014565	1	24558522	0.12074	0.72933	1	0.00163	1	0.03462	66	0.28672	2	1.13462
id1014567	1	24558887	2.89745	0.0931	1	0.03451	1	0.81087	71	0.27986	2	1.81367
id1014568	1	24559289	0.39658	0.53077	1	0.00482	1	0.11742	75	0.29608	2	1.0835
id1014570	1	24560200	1.46177	0.23103	1	0.01968	1	0.42234	65	0.28893	2	1.34276
id1014577	1	24570515	0.909	0.34344	1	0.01098	1	0.26529	75	0.29185	2	1.14121
id1014579	1	24571279	1.30653	0.25661	1	0.01541	1	0.38026	76	0.29104	2	1.27544
id1014588	1	24575847	0.89109	0.34826	1	0.01072	1	0.25024	74	0.28083	2	1.27795
id1014598	1	24577994	1.30653	0.25661	1	0.01541	1	0.38026	76	0.29104	2	1.27544
id1014603	1	24578323	0.39658	0.53077	1	0.00482	1	0.11742	75	0.29608	2	1.0835
id1014609	1	24579923	0.74222	0.39174	1	0.00899	1	0.2119	74	0.28549	2	1.22091
id1014615	1	24584267	0.55182	0.4599	1	0.00669	1	0.16304	75	0.29547	2	1.10631
id1014630	1	24592332	0.39658	0.53077	1	0.00482	1	0.11742	75	0.29608	2	1.0835
id1014631	1	24592384	0.11471	0.73584	1	0.00149	1	0.03369	71	0.2937	2	0.88462
id1014634	1	24594026	0.57441	0.56549	1	0.01376	2	0.16972	75	0.29547	3	0.83669
id1014639	1	24595570	2.67173	0.10639	1	0.03133	1	0.76161	74	0.28506	2	1.60852
id1014646	1	24596323	0.06744	0.7959	1	0.000932	1	0.01835	67	0.27208	2	0.73354
id1014661	1	24614293	1.30653	0.25661	1	0.01541	1	0.38026	76	0.29104	2	1.27544
id1014678	1	24616059	1.30653	0.25661	1	0.01541	1	0.38026	76	0.29104	2	1.27544
id1014699	1	24631538	0.67857	0.41269	1	0.00821	1	0.20016	75	0.29497	2	1.12487
id1014708	1	24634050	1.30653	0.25661	1	0.01541	1	0.38026	76	0.29104	2	1.27544
wd1001676	1	24674610	0.0235	0.8786	1	0.000284	1	0.00664	73	0.28277	2	1.3963
id1014742	1	24694501	0.4852	0.48829	1	0.00597	1	0.13674	73	0.28183	2	1.16673
id1014743	1	24694830	0.0069	0.93403	1	8.74e-05	1	0.00193	72	0.28046	2	0.96937
id1014746	1	24695705	0.47524	0.49274	1	0.00576	1	0.13217	74	0.2781	2	1.17673
wd1001682	1	24719691	1.30653	0.25661	1	0.01541	1	0.38026	76	0.29104	2	1.27544
id1014765	1	24763512	0.95066	0.33434	1	0.01571	1	0.26942	49	0.2834	2	1.63267
id1014772	1	24783624	0.000164	0.98982	1	3.04e-06	1	3.74e-05	54	0.22787	2	3.56e-05
id1014784	1	24785732	0.26175	0.6104	1	0.00313	1	0.07723	76	0.29503	2	1.12392
id1014795	1	24787546	0.00551	0.94107	1	7.66e-05	1	0.00165	64	0.29987	2	1.18616
id1014796	1	24811593	0.26175	0.6104	1	0.00313	1	0.07723	76	0.29503	2	1.12392
id1014806	1	24813586	0.26175	0.6104	1	0.00313	1	0.07723	76	0.29503	2	1.12392
id1014808	1	24814233	0.01909	0.8905	1	0.000237	1	0.0057	73	0.29841	2	1.13447
id1014819	1	24817911	0.07501	0.78496	1	0.000932	1	0.02216	73	0.29541	2	1.10297
id1014820	1	24818763	0.29795	0.74321	1	0.00719	2	0.08868	75	0.29763	3	0.78266
id1014824	1	24819821	0.15733	0.69277	1	0.00194	1	0.04743	74	0.30149	2	1.06566
id1014829	1	24857840	0.21035	0.6478	1	0.00252	1	0.0621	76	0.29523	2	1.11636
id1014834	1	24859801	2.38e-05	0.99612	1	2.93e-07	1	7.22e-06	74	0.30321	2	1.11349
id1014841	1	24892119	0.10312	0.74902	1	0.00128	1	0.0306	74	0.2967	2	0.98735
id1014846	1	24892577	0.00839	0.92731	1	0.000117	1	0.00257	64	0.30593	2	1.16551
id1014853	1	24896113	0.00843	0.9271	1	0.000111	1	0.00256	71	0.30309	2	0.79515
id1014866	1	24911042	0.16334	0.68735	1	0.00221	1	0.04322	69	0.26463	2	0.64293
id1014867	1	24911729	0.06775	0.79537	1	0.000836	1	0.02041	74	0.30134	2	1.05757
id1014882	1	24919687	0.04082	0.84043	1	0.00049	1	0.01208	76	0.29589	2	1.09135
id1014888	1	24946338	0.0863	0.76976	1	0.00108	1	0.0261	73	0.30247	2	1.03899
id1014895	1	24979655	0.00367	0.95184	1	4.47e-05	1	0.00104	74	0.28419	2	1.15335
id1014899	1	24981455	0.00242	0.96092	1	2.9e-05	1	0.000715	76	0.29604	2	1.08567
id1014908	1	24986253	1.16263	0.28433	1	0.01374	1	0.33901	76	0.29159	2	1.25481
id1014909	1	24986384	0.47354	0.49349	1	0.00575	1	0.14006	75	0.29577	2	1.09482
id1014919	1	25004092	0.16658	0.68434	1	0.00203	1	0.04947	75	0.29698	2	1.04952
id1014925	1	25006466	0.94229	0.33477	1	0.01117	1	0.27555	76	0.29242	2	1.22308
id1014929	1	25008803	1.63745	0.20509	1	0.02069	1	0.45411	67	0.27733	2	1.68454
id1014956	1	25061830	1.11901	0.29353	1	0.01346	1	0.32817	75	0.29327	2	1.18887
id1014957	1	25062045	0.34944	0.55628	1	0.00447	1	0.10542	72	0.30169	2	0.94143
id1014962	1	25062322	1.08629	0.30069	1	0.01323	1	0.31989	74	0.29448	2	1.18943
id1014964	1	25062534	0.9714	0.38327	1	0.02303	2	0.28406	75	0.29242	3	0.91291
id1014965	1	25062635	1.11901	0.29353	1	0.01346	1	0.32817	75	0.29327	2	1.18887
id1014967	1	25063210	0.45191	0.5035	1	0.00549	1	0.1337	75	0.29586	2	1.09164
id1014980	1	25071126	0.4626	0.49856	1	0.00583	1	0.13493	73	0.29167	2	0.91724
id1014982	1	25071319	1.11901	0.29353	1	0.01346	1	0.32817	75	0.29327	2	1.18887
id1014987	1	25075383	0.22288	0.63827	1	0.0028	1	0.06685	73	0.29995	2	0.9821
id1014989	1	25131835	0.92758	0.33872	1	0.01157	1	0.28051	72	0.30242	2	1.23379
id1014992	1	25134688	0.23129	0.63195	1	0.00277	1	0.06827	76	0.29515	2	1.11944
id1015001	1	25137963	0.97361	0.327	1	0.01193	1	0.28042	74	0.28802	2	1.09255
id1015006	1	25138835	1.08349	0.3015	1	0.0142	1	0.31256	70	0.28847	2	0.90883
id1015010	1	25147898	0.49561	0.48391	1	0.00683	1	0.16092	66	0.3247	2	1.07126
id1015016	1	25150961	0.462	0.49887	1	0.00574	1	0.13044	72	0.28233	2	1.19743
id1015018	1	25151884	0.064	0.80098	1	0.000782	1	0.01875	75	0.29295	2	0.99488
id1015026	1	25180414	0.31073	0.57889	1	0.00378	1	0.09211	75	0.29641	2	1.07084
id1015032	1	25182719	0.06807	0.7949	1	0.000863	1	0.01996	73	0.29325	2	0.85976
id1015045	1	25187339	9.94e-06	0.99749	1	1.22e-07	1	2.95e-06	74	0.29691	2	1.10738
id1015056	1	25227445	0.3605	0.69853	1	0.00868	2	0.10712	75	0.29714	3	0.79495
id1015060	1	25228931	0.03111	0.86049	1	0.000382	1	0.00923	74	0.29679	2	1.11199
id1015061	1	25228978	0.3516	0.55515	1	0.00452	1	0.10685	69	0.30388	2	1.34438
id1015077	1	25235140	0.02055	0.88639	1	0.000251	1	0.00612	75	0.29756	2	1.02784
id1015078	1	25235650	0.24746	0.62034	1	0.00307	1	0.07266	74	0.29362	2	0.96168
id1015118	1	25319171	0.04227	0.83769	1	0.000543	1	0.0127	70	0.30035	2	1.1764
id1015145	1	25393358	0.02857	0.86627	1	0.000379	1	0.0085	69	0.29748	2	0.94146
id1015221	1	25447188	0.01959	0.88909	1	0.000255	1	0.00542	70	0.27675	2	0.93345
id1015234	1	25469876	0.28293	0.59634	1	0.00338	1	0.08345	76	0.29495	2	1.12703
id1015238	1	25470957	0.1891	0.6649	1	0.00226	1	0.05584	76	0.29531	2	1.11323
id1015254	1	25589292	0.01786	0.89404	1	0.000214	1	0.00529	76	0.29598	2	1.08795
id1015257	1	25638404	0.26517	0.6081	1	0.00319	1	0.07804	75	0.29429	2	1.2091
id1015276	1	25676167	0.85437	0.35828	1	0.01015	1	0.24216	75	0.28343	2	1.29788
id1015277	1	25676581	0.16652	0.6844	1	0.00204	1	0.04858	74	0.29174	2	1.09118
id1015291	1	25768623	0.87398	0.35282	1	0.01037	1	0.2558	76	0.29268	2	1.21321
id1015292	1	25786055	0.87483	0.35262	1	0.01058	1	0.25354	75	0.28982	2	1.11228
id1015294	1	25790042	0.01097	0.91685	1	0.000134	1	0.00327	75	0.2976	2	1.02642
id1015301	1	25865238	0.87398	0.35282	1	0.01037	1	0.2558	76	0.29268	2	1.21321
wd1001725	1	25880733	0.87398	0.35282	1	0.01037	1	0.2558	76	0.29268	2	1.21321
id1015303	1	25920219	0.87398	0.35282	1	0.01037	1	0.2558	76	0.29268	2	1.21321
id1015306	1	25922460	0.87398	0.35282	1	0.01037	1	0.2558	76	0.29268	2	1.21321
id1015307	1	25923203	0.00545	0.94136	1	6.81e-05	1	0.00161	73	0.29636	2	1.03032
id1015310	1	25996025	0.91713	0.34131	1	0.01107	1	0.26764	75	0.29182	2	1.14238
id1015315	1	25997322	0.8944	0.34736	1	0.01099	1	0.26281	74	0.29384	2	1.08122
id1015327	1	26002852	0.87398	0.35282	1	0.01037	1	0.2558	76	0.29268	2	1.21321
id1015339	1	26034806	0.87398	0.35282	1	0.01037	1	0.2558	76	0.29268	2	1.21321
id1015355	1	26072369	0.87398	0.35282	1	0.01037	1	0.2558	76	0.29268	2	1.21321
id1015364	1	26100948	0.87398	0.35282	1	0.01037	1	0.2558	76	0.29268	2	1.21321
id1015366	1	26102315	0.63255	0.42923	1	0.00832	1	0.17357	67	0.2744	2	1.23829
id1015377	1	26113521	3.66826	0.05932	1	0.04318	1	1.05231	74	0.28687	2	1.57176
id1015381	1	26119047	3.71459	0.05773	1	0.04322	1	1.05345	75	0.2836	2	1.55151
id1015382	1	26119186	3.71459	0.05773	1	0.04322	1	1.05345	75	0.2836	2	1.55151
id1015386	1	26159554	0.87398	0.35282	1	0.01037	1	0.2558	76	0.29268	2	1.21321
id1015389	1	26183037	3.92082	0.05236	1	0.05701	1	1.17487	59	0.29965	2	1.46479
id1015392	1	26192421	0.87398	0.35282	1	0.01037	1	0.2558	76	0.29268	2	1.21321
id1015394	1	26196424	1.13502	0.29027	1	0.0141	1	0.33329	72	0.29364	2	1.24656
id1015395	1	26197434	0.14508	0.70454	1	0.00199	1	0.04209	64	0.29009	2	1.31435
id1015406	1	26292132	0.84939	0.35968	1	0.01022	1	0.25192	75	0.29658	2	1.20615
id1015408	1	26293627	0.87398	0.35282	1	0.01037	1	0.2558	76	0.29268	2	1.21321
id1015417	1	26338023	0.87398	0.35282	1	0.01037	1	0.2558	76	0.29268	2	1.21321
id1015436	1	26377034	0.87398	0.35282	1	0.01037	1	0.2558	76	0.29268	2	1.21321
id1015437	1	26395025	0.87398	0.35282	1	0.01037	1	0.2558	76	0.29268	2	1.21321
id1015441	1	26402164	1.01998	0.3159	1	0.01269	1	0.29282	72	0.28708	2	1.20233
id1015450	1	26448107	0.13149	0.71791	1	0.0016	1	0.03907	75	0.29712	2	1.04432
id1015452	1	26450136	0.29676	0.74409	1	0.00716	2	0.08833	75	0.29764	3	0.78242
id1015458	1	26454061	0.36259	0.69709	1	0.00873	2	0.10773	75	0.29712	3	0.79536
id1015467	1	26462662	0.21323	0.64562	1	0.00269	1	0.06353	73	0.29794	2	0.92095
id1015478	1	26530574	2.26413	0.13655	1	0.02638	1	0.6509	76	0.28748	2	1.41076
id1015482	1	26531732	1.33547	0.25165	1	0.01645	1	0.40114	72	0.30037	2	1.37674
id1015495	1	26586791	0.87398	0.35282	1	0.01037	1	0.2558	76	0.29268	2	1.21321
id1015497	1	26587890	0.87398	0.35282	1	0.01037	1	0.2558	76	0.29268	2	1.21321
id1015539	1	26655667	1.69456	0.19698	1	0.02024	1	0.49323	75	0.29107	2	1.2714
id1015541	1	26699190	7.45222	0.00787	1	0.08144	1	2.00919	76	0.26961	2	2.08991
id1015544	1	26700154	1.72132	0.19352	1	0.02055	1	0.50084	75	0.29096	2	1.27521
id1015546	1	26702685	0.01771	0.8945	1	0.000213	1	0.00523	75	0.29526	2	1.1727
id1015551	1	26704776	4.97379	0.02899	1	0.06048	1	1.36924	69	0.27529	2	1.82178
id1015555	1	26706338	1.60243	0.20948	1	0.01916	1	0.46697	75	0.29142	2	1.25827
id1015566	1	26721048	1.60243	0.20948	1	0.01916	1	0.46697	75	0.29142	2	1.25827
id1015567	1	26721199	1.48465	0.22692	1	0.01811	1	0.43206	74	0.29102	2	1.16411
id1015578	1	26726556	1.87317	0.17531	1	0.02296	1	0.55187	73	0.29462	2	1.26211
id1015591	1	26731900	5.78471	0.01867	1	0.06649	1	1.57565	74	0.27238	2	1.77013
id1015594	1	26760173	2.45978	0.121	1	0.02909	1	0.70889	75	0.28819	2	1.37923
ud1001198	1	26761545	2.28005	0.13542	1	0.02801	1	0.66264	72	0.29063	2	1.36413
id1015607	1	26785948	1.84159	0.17906	1	0.02264	1	0.50582	71	0.27467	2	1.4214
id1015608	1	26786040	0.43931	0.50949	1	0.00534	1	0.12901	75	0.29367	2	1.07307
id1015610	1	26786641	0.92672	0.33881	1	0.01118	1	0.27246	75	0.29401	2	1.16102
id1015617	1	26796169	0.38814	0.53517	1	0.00472	1	0.11493	75	0.29611	2	1.08225
id1015624	1	26798407	0.38814	0.53517	1	0.00472	1	0.11493	75	0.29611	2	1.08225
id1015627	1	26799067	0.15798	0.69218	1	0.002	1	0.04654	73	0.29458	2	0.86628
id1015638	1	26829843	0.57742	0.44974	1	0.00703	1	0.16409	74	0.28418	2	1.15586
id1015647	1	26833341	0.05878	0.8092	1	0.000808	1	0.01631	65	0.27745	2	1.07723
id1015654	1	26873110	1.62378	0.20645	1	0.01908	1	0.47066	76	0.28985	2	1.32064
id1015655	1	26874027	1.44837	0.23257	1	0.01736	1	0.41973	75	0.28979	2	1.21842
id1015656	1	26874148	1.62378	0.20645	1	0.01908	1	0.47066	76	0.28985	2	1.32064
id1015685	1	26893978	1.45058	0.23238	1	0.01791	1	0.43848	72	0.30228	2	1.35903
id1015687	1	26921799	0.10335	0.74874	1	0.00126	1	0.03049	75	0.29498	2	1.02381
id1015688	1	26922152	0.09727	0.75598	1	0.00117	1	0.02876	76	0.29567	2	1.09969
id1015694	1	26923741	6.32727	0.01445	1	0.08312	1	1.64851	63	0.26054	2	1.70982
id1015707	1	26926617	1.49873	0.2247	1	0.01776	1	0.435	75	0.29025	2	1.35949
id1015711	1	26927877	1.45502	0.23152	1	0.01715	1	0.40916	75	0.28121	2	1.38138
id1015721	1	26975267	3.63499	0.06041	1	0.04147	1	0.9795	75	0.26947	2	1.70527
id1015722	1	26975619	1.62378	0.20645	1	0.01908	1	0.47066	76	0.28985	2	1.32064
id1015726	1	27012000	1.35427	0.24817	1	0.01597	1	0.39391	76	0.29086	2	1.28226
id1015742	1	27051041	0.34899	0.70654	1	0.00841	2	0.10373	75	0.29723	3	0.79269
id1015749	1	27053640	0.27188	0.60363	1	0.00337	1	0.08042	74	0.29577	2	0.98829
id1015762	1	27058342	0.45461	0.50228	1	0.00562	1	0.13574	73	0.29858	2	1.18702
id1015764	1	27058639	4.4454	0.01512	1	0.09979	2	1.20467	72	0.27099	3	1.54412
id1015767	1	27082764	2.21239	0.1411	1	0.02592	1	0.63466	75	0.28687	2	1.48742
id1015770	1	27083820	0.86678	0.35483	1	0.01049	1	0.25123	75	0.28985	2	1.11113
id1015789	1	27102056	0.87006	0.35389	1	0.01032	1	0.25466	76	0.2927	2	1.21264
id1015794	1	27103550	0.87006	0.35389	1	0.01032	1	0.25466	76	0.2927	2	1.21264
id1015811	1	27172557	0.87398	0.35282	1	0.01037	1	0.2558	76	0.29268	2	1.21321
id1015816	1	27176039	0.87398	0.35282	1	0.01037	1	0.2558	76	0.29268	2	1.21321
id1015823	1	27177993	0.85169	0.35903	1	0.01028	1	0.25109	75	0.29481	2	1.15216
id1015889	1	27419941	2.29942	0.13393	1	0.02863	1	0.63704	70	0.27704	2	1.4284
id1015917	1	27499023	0.9291	0.33819	1	0.01121	1	0.27316	75	0.294	2	1.16136
id1015931	1	27557040	0.01214	0.91258	1	0.000148	1	0.00361	75	0.29759	2	1.02659
id1015932	1	27557189	0.02405	0.87719	1	0.000299	1	0.00714	74	0.29673	2	0.95289
id1015948	1	27596592	0.03085	0.86105	1	0.00037	1	0.00913	76	0.29593	2	1.08987
id1015957	1	27602559	0.08673	0.76918	1	0.00104	1	0.02565	76	0.29571	2	1.09813
id1016026	1	27689871	0.00527	0.94232	1	6.95e-05	1	0.0015	72	0.28417	2	0.54285
id1016040	1	27697947	0.02493	0.87497	1	0.000305	1	0.00736	75	0.29529	2	1.01224
id1016144	1	27842870	0.31152	0.73328	1	0.00751	2	0.09268	75	0.29752	3	0.78533
id1016148	1	27844371	0.31152	0.73328	1	0.00751	2	0.09268	75	0.29752	3	0.78533
id1016151	1	27845509	0.03016	0.86261	1	0.000368	1	0.00897	75	0.29752	2	1.02927
id1016211	1	27895614	0.15178	0.69793	1	0.00182	1	0.04485	76	0.29546	2	1.10773
id1016215	1	27897432	0.19672	0.65866	1	0.0024	1	0.05796	75	0.29461	2	1.03754
id1016233	1	27938910	0.53542	0.46659	1	0.00638	1	0.1574	76	0.29398	2	1.16401
id1016239	1	27941126	0.39761	0.53024	1	0.00483	1	0.11683	75	0.29383	2	1.06698
id1016280	1	27984547	0.0158	0.9003	1	0.00019	1	0.00468	76	0.29599	2	1.08765
id1016294	1	28015858	0.01435	0.90498	1	0.000175	1	0.00424	75	0.29533	2	1.01068
id1016300	1	28018037	0.04463	0.83325	1	0.000545	1	0.01318	75	0.29521	2	1.01515
id1016305	1	28054350	0.207	0.65043	1	0.00248	1	0.06112	76	0.29524	2	1.11587
id1016330	1	28058036	6.94e-05	0.99338	1	8.69e-07	1	2.1e-05	73	0.30283	2	1.02595
id1016343	1	28061615	0.00988	0.92111	1	0.00012	1	0.00296	75	0.29954	2	1.09934
id1016348	1	28080453	0.13138	0.71801	1	0.00157	1	0.03883	76	0.29554	2	1.10472
id1016369	1	28086572	0.08164	0.77587	1	0.000979	1	0.02414	76	0.29573	2	1.09738
id1016381	1	28088267	0.28665	0.59394	1	0.00343	1	0.08454	76	0.29493	2	1.12758
id1016383	1	28089055	0.31807	0.57447	1	0.00394	1	0.09489	74	0.29832	2	0.99956
id1016390	1	28091603	0.2154	0.64412	1	0.00306	1	0.06871	65	0.319	2	0.84695
id1016403	1	28096704	0.08164	0.77587	1	0.000979	1	0.02414	76	0.29573	2	1.09738
id1016404	1	28100654	0.08164	0.77587	1	0.000979	1	0.02414	76	0.29573	2	1.09738
id1016407	1	28105486	0.08164	0.77587	1	0.000979	1	0.02414	76	0.29573	2	1.09738
id1016414	1	28114171	1.99204	0.16226	1	0.02371	1	0.5732	75	0.28774	2	1.29516
id1016425	1	28118838	0.07782	0.78109	1	0.00101	1	0.02358	70	0.30294	2	1.06479
id1016427	1	28120371	2.53698	0.11536	1	0.02946	1	0.7268	76	0.28648	2	1.44871
id1016433	1	28139338	0.28665	0.59394	1	0.00343	1	0.08454	76	0.29493	2	1.12758
id1016438	1	28141507	0.08164	0.77587	1	0.000979	1	0.02414	76	0.29573	2	1.09738
id1016451	1	28165557	1.99204	0.16226	1	0.02371	1	0.5732	75	0.28774	2	1.29516
id1016461	1	28169314	0.99796	0.32097	1	0.01182	1	0.29161	76	0.29221	2	1.23112
id1016463	1	28171210	2.54642	0.11475	1	0.02961	1	0.72718	75	0.28557	2	1.57048
id1016466	1	28187541	0.03234	0.85777	1	0.0004	1	0.00974	74	0.3012	2	1.0456
id1016467	1	28187667	1.5631	0.21569	1	0.0214	1	0.4601	65	0.29435	2	1.18488
id1016470	1	28189750	0.86016	0.35667	1	0.01033	1	0.25486	75	0.29629	2	1.22383
id1016484	1	28193532	0.88342	0.35104	1	0.01331	1	0.25833	60	0.29242	2	0.93422
id1016487	1	28234465	1.45392	0.23164	1	0.01712	1	0.42235	76	0.29049	2	1.29648
id1016493	1	28237580	0.08005	0.77807	1	0.00107	1	0.02452	69	0.30635	2	0.86265
id1016494	1	28237848	1.45392	0.23164	1	0.01712	1	0.42235	76	0.29049	2	1.29648
id1016510	1	28261986	0.00243	0.96082	1	2.91e-05	1	0.000719	76	0.29604	2	1.08567
id1016513	1	28263901	0.5588	0.45725	1	0.00721	1	0.17552	70	0.31411	2	1.18445
id1016515	1	28264477	0.24517	0.62201	1	0.00308	1	0.07148	72	0.29153	2	1.10364
id1016516	1	28264731	0.9456	0.33393	1	0.01121	1	0.2765	76	0.29241	2	1.22356
id1016526	1	28269166	0.01359	0.90771	1	0.000277	1	0.00532	45	0.39167	2	0.78557
id1016527	1	28269602	1.12936	0.29132	1	0.01359	1	0.33173	75	0.29373	2	1.19248
id1016535	1	28282599	1.80328	0.18331	1	0.02114	1	0.52148	76	0.28919	2	1.34605
id1016537	1	28282776	0.00221	0.96263	1	2.69e-05	1	0.000663	75	0.29996	2	1.07295
id1016538	1	28282914	1.80328	0.18331	1	0.02114	1	0.52148	76	0.28919	2	1.34605
id1016553	1	28309272	0.18408	0.66915	1	0.00233	1	0.04994	73	0.27131	2	0.79459
id1016563	1	28316138	0.87353	0.35302	1	0.01074	1	0.25629	74	0.2934	2	1.07622
id1016570	1	28318987	0.92274	0.40189	1	0.0219	2	0.27017	75	0.29279	3	0.90365
id1016572	1	28319692	0.70479	0.40388	1	0.00867	1	0.20373	74	0.28906	2	1.0542
id1016573	1	28321293	0.24399	0.62282	1	0.0031	1	0.06683	73	0.27391	2	0.77771
id1016578	1	28322262	1.23659	0.26983	1	0.01555	1	0.37077	72	0.29983	2	1.13097
id1016592	1	28347259	0.80238	0.37329	1	0.00978	1	0.23772	74	0.29627	2	1.1892
id1016596	1	28348858	1.817	0.18178	1	0.0217	1	0.51139	74	0.28145	2	1.37066
id1016604	1	28353271	1.9105	0.17112	1	0.0234	1	0.55049	73	0.28814	2	1.2447
id1016608	1	28366590	1.01441	0.36754	1	0.02402	2	0.2963	75	0.29209	3	0.92107
id1016624	1	28372894	1.14104	0.289	1	0.01447	1	0.33638	72	0.2948	2	1.00848
id1016625	1	28398499	0.75678	0.3874	1	0.00974	1	0.21583	68	0.2852	2	1.3829
id1016633	1	28404146	1.02679	0.31413	1	0.01216	1	0.29993	76	0.2921	2	1.23527
id1016634	1	28404399	1.86369	0.17623	1	0.02183	1	0.53853	76	0.28896	2	1.35458
id1016635	1	28405218	3.41014	0.06874	1	0.03991	1	0.95636	75	0.28045	2	1.46369
id1016653	1	28425236	0.61398	0.43573	1	0.00731	1	0.18031	76	0.29367	2	1.17546
id1016654	1	28425313	1.45127	0.23283	1	0.02034	1	0.43753	63	0.30148	2	1.25763
id1016655	1	28425631	0.35526	0.55335	1	0.00528	1	0.11912	61	0.33531	2	1.06307
id1016662	1	28428497	5.18511	0.02571	1	0.06119	1	1.45468	73	0.28055	2	1.64665
id1016669	1	28453305	0.63565	0.42791	1	0.00801	1	0.19095	72	0.3004	2	1.10876
id1016672	1	28456204	0.63755	0.42715	1	0.00781	1	0.18887	74	0.29625	2	1.12392
id1016674	1	28477615	0.3294	0.56777	1	0.00414	1	0.09896	73	0.30043	2	0.97543
id1016682	1	28479804	0.63617	0.42759	1	0.00757	1	0.18677	76	0.29359	2	1.1787
id1016689	1	28483508	2.75756	0.10103	1	0.03311	1	0.7832	74	0.28402	2	1.31695
id1016690	1	28483872	0.00892	0.92503	1	0.000115	1	0.00258	71	0.2889	2	0.96081
id1016692	1	28484429	0.47711	0.49184	1	0.00569	1	0.14037	76	0.2942	2	1.15549
id1016693	1	28484596	0.63617	0.42759	1	0.00757	1	0.18677	76	0.29359	2	1.1787
id1016696	1	28485835	0.47711	0.49184	1	0.00569	1	0.14037	76	0.2942	2	1.15549
id1016697	1	28485984	0.13707	0.71235	1	0.00178	1	0.03854	69	0.28115	2	1.13993
ud1001237	1	28519044	1.48398	0.22702	1	0.0178	1	0.43582	74	0.29369	2	1.37381
id1016702	1	28530396	0.85468	0.35942	1	0.01386	1	0.2827	53	0.33077	2	1.43168
id1016710	1	28533482	3.62205	0.06113	1	0.04514	1	1.08631	70	0.29992	2	1.53486
id1016715	1	28537489	1.63717	0.20494	1	0.02088	1	0.49517	70	0.30246	2	1.27407
id1016719	1	28538131	1.48969	0.22654	1	0.01919	1	0.41235	67	0.2768	2	1.47345
id1016723	1	28538876	0.06946	0.79285	1	0.000863	1	0.0206	74	0.29658	2	0.95838
id1016741	1	28564004	0.0107	0.91793	1	0.000146	1	0.00307	68	0.28702	2	0.72215
id1016746	1	28564665	0.8089	0.37172	1	0.01114	1	0.25325	66	0.31308	2	1.03857
id1016784	1	28578038	0.76198	0.3855	1	0.00921	1	0.22452	75	0.29465	2	1.13704
id1016790	1	28592492	0.84599	0.36064	1	0.01015	1	0.25048	75	0.29608	2	1.23125
id1016791	1	28593220	0.22276	0.6383	1	0.00267	1	0.06576	76	0.29518	2	1.11819
id1016797	1	28594313	0.69625	0.40701	1	0.00925	1	0.20556	67	0.29523	2	1.22291
id1016801	1	28594965	0.41728	0.52108	1	0.00734	1	0.1257	53	0.30123	2	0.58549
id1016806	1	28596239	0.11851	0.73162	1	0.00145	1	0.03495	75	0.29492	2	1.02604
id1016825	1	28598570	0.30765	0.58075	1	0.00368	1	0.09071	76	0.29485	2	1.13067
id1016842	1	28613228	1.16886	0.28305	1	0.01381	1	0.3408	76	0.29156	2	1.25571
id1016858	1	28617096	0.69088	0.40854	1	0.0085	1	0.20338	74	0.29439	2	1.06632
id1016862	1	28618364	1.16886	0.28305	1	0.01381	1	0.3408	76	0.29156	2	1.25571
id1016878	1	28660539	1.09833	0.2987	1	0.01606	1	0.30745	62	0.27993	2	0.89193
id1016883	1	28671182	0.01433	0.90502	1	0.000172	1	0.00424	76	0.29599	2	1.08743
id1016884	1	28671735	0.01433	0.90502	1	0.000172	1	0.00424	76	0.29599	2	1.08743
id1016886	1	28674008	1.44132	0.23365	1	0.01697	1	0.41876	76	0.29054	2	1.29469
id1016888	1	28674714	0.01433	0.90502	1	0.000172	1	0.00424	76	0.29599	2	1.08743
id1016901	1	28691225	0.01673	0.89742	1	0.000201	1	0.00495	76	0.29598	2	1.08779
id1016919	1	28726858	0.03576	0.85053	1	0.000436	1	0.01038	75	0.29031	2	1.01818
id1016923	1	28727641	1.44132	0.23365	1	0.01697	1	0.41876	76	0.29054	2	1.29469
id1016950	1	28735989	0.04438	0.8338	1	0.000597	1	0.0128	66	0.28851	2	1.20679
id1016956	1	28736788	0.01433	0.90502	1	0.000172	1	0.00424	76	0.29599	2	1.08743
id1016974	1	28741442	0.01433	0.90502	1	0.000172	1	0.00424	76	0.29599	2	1.08743
id1016983	1	28773260	0.01433	0.90502	1	0.000172	1	0.00424	76	0.29599	2	1.08743
id1016997	1	28799153	0.01433	0.90502	1	0.000172	1	0.00424	76	0.29599	2	1.08743
id1017000	1	28801321	0.00479	0.94501	1	6.02e-05	1	0.00138	72	0.28829	2	1.09522
id1017003	1	28802022	0.03782	0.84634	1	0.000462	1	0.01127	75	0.29801	2	1.03225
id1017004	1	28802931	1.32995	0.25248	1	0.01593	1	0.39153	75	0.29439	2	1.24919
id1017018	1	28832756	0.01433	0.90502	1	0.000172	1	0.00424	76	0.29599	2	1.08743
id1017028	1	28880299	0.30765	0.58075	1	0.00368	1	0.09071	76	0.29485	2	1.13067
id1017035	1	28882361	0.24053	0.62526	1	0.00291	1	0.07183	75	0.29862	2	1.13378
id1017049	1	28894805	0.22276	0.6383	1	0.00267	1	0.06576	76	0.29518	2	1.11819
id1017053	1	28895701	0.45696	0.50113	1	0.00555	1	0.13416	75	0.2936	2	1.07564
id1017065	1	28917779	0.13292	0.71647	1	0.00166	1	0.04018	73	0.30228	2	1.04943
id1017077	1	28921743	0.22276	0.6383	1	0.00267	1	0.06576	76	0.29518	2	1.11819
id1017083	1	28923484	0.38984	0.53441	1	0.00512	1	0.12067	70	0.30954	2	0.94789
id1017095	1	28924811	0.5131	0.47602	1	0.00624	1	0.14942	75	0.2912	2	1.06022
id1017103	1	28945015	0.01555	0.90119	1	0.000231	1	0.00468	59	0.30081	2	1.23583
id1017111	1	28947012	0.17982	0.67281	1	0.00232	1	0.05342	71	0.29707	2	0.97119
id1017112	1	28947304	0.07588	0.78377	1	0.000989	1	0.02345	71	0.30902	2	0.88452
id1017115	1	29047807	0.64265	0.42535	1	0.00797	1	0.19459	73	0.3028	2	1.15478
id1017117	1	29049432	0.58342	0.44734	1	0.00695	1	0.1714	76	0.29379	2	1.17101
id1017119	1	29050962	0.76715	0.38386	1	0.00911	1	0.22484	76	0.29309	2	1.19773
id1017129	1	29054533	0.72682	0.3967	1	0.00881	1	0.21021	73	0.28921	2	1.37367
id1017132	1	29056247	0.58342	0.44734	1	0.00695	1	0.1714	76	0.29379	2	1.17101
id1017141	1	29071821	0.34262	0.56008	1	0.00411	1	0.10072	75	0.29399	2	1.22045
id1017145	1	29073856	0.76715	0.38386	1	0.00911	1	0.22484	76	0.29309	2	1.19773
id1017154	1	29111874	0.31028	0.57917	1	0.00378	1	0.09127	75	0.29417	2	1.0542
id1017157	1	29112605	0.76715	0.38386	1	0.00911	1	0.22484	76	0.29309	2	1.19773
id1017158	1	29112697	0.58342	0.44734	1	0.00695	1	0.1714	76	0.29379	2	1.17101
id1017162	1	29116879	0.76715	0.38386	1	0.00911	1	0.22484	76	0.29309	2	1.19773
id1017163	1	29117207	0.76715	0.38386	1	0.00911	1	0.22484	76	0.29309	2	1.19773
id1017170	1	29120371	1.03724	0.31197	1	0.01297	1	0.29707	70	0.2864	2	1.43034
id1017171	1	29120656	0.58342	0.44734	1	0.00695	1	0.1714	76	0.29379	2	1.17101
id1017178	1	29122484	4.20074	0.04438	1	0.0539	1	1.11178	66	0.26466	2	1.5797
id1017189	1	29153170	1.59201	0.21095	1	0.0188	1	0.46039	75	0.28919	2	1.40028
id1017193	1	29153866	0.09743	0.75586	1	0.00127	1	0.02953	71	0.3031	2	0.90362
id1017194	1	29154319	0.31689	0.57523	1	0.00401	1	0.09534	72	0.30085	2	1.048
id1017205	1	29185139	0.58342	0.44734	1	0.00695	1	0.1714	76	0.29379	2	1.17101
id1017219	1	29187939	0.46019	0.50015	1	0.00678	1	0.12813	60	0.27844	2	1.09848
id1017224	1	29190245	0.76715	0.38386	1	0.00911	1	0.22484	76	0.29309	2	1.19773
id1017225	1	29190274	0.58342	0.44734	1	0.00695	1	0.1714	76	0.29379	2	1.17101
ud1001267	1	29193368	2.72126	0.10315	1	0.03153	1	0.77777	76	0.28581	2	1.4742
ud1001269	1	29217570	0.31028	0.57917	1	0.00378	1	0.09127	75	0.29417	2	1.0542
id1017240	1	29220871	0.58342	0.44734	1	0.00695	1	0.1714	76	0.29379	2	1.17101
id1017245	1	29223395	0.58342	0.44734	1	0.00695	1	0.1714	76	0.29379	2	1.17101
id1017265	1	29239745	1.29494	0.25871	1	0.01528	1	0.37694	76	0.29109	2	1.27378
id1017266	1	29242050	1.03204	0.3129	1	0.01222	1	0.30144	76	0.29208	2	1.23603
id1017272	1	29267044	1.03204	0.3129	1	0.01222	1	0.30144	76	0.29208	2	1.23603
id1017284	1	29272122	1.50635	0.22354	1	0.01805	1	0.4362	75	0.28957	2	1.22666
id1017288	1	29272724	1.03204	0.3129	1	0.01222	1	0.30144	76	0.29208	2	1.23603
id1017301	1	29274699	0.07628	0.7833	1	0.00109	1	0.0249	64	0.3264	2	0.99028
id1017313	1	29304332	0.82683	0.36606	1	0.00982	1	0.24215	76	0.29286	2	1.20638
id1017318	1	29306128	1.07117	0.30401	1	0.01291	1	0.31195	75	0.29123	2	1.16454
id1017321	1	29306702	1.29494	0.25871	1	0.01528	1	0.37694	76	0.29109	2	1.27378
id1017323	1	29309915	2.32847	0.13129	1	0.02745	1	0.65459	74	0.28112	2	1.5238
id1017334	1	29315157	0.94281	0.33464	1	0.01118	1	0.2757	76	0.29242	2	1.22316
id1017338	1	29322985	2.55654	0.11404	1	0.02981	1	0.73013	75	0.28559	2	1.53515
id1017340	1	29323931	2.10222	0.1512	1	0.02455	1	0.6056	76	0.28808	2	1.38811
id1017347	1	29326580	0.61982	0.43381	1	0.00795	1	0.18006	69	0.29051	2	1.3077
id1017354	1	29376484	0.54631	0.46245	1	0.0072	1	0.14485	66	0.26515	2	1.31169
id1017362	1	29378086	0.8696	0.3541	1	0.01071	1	0.25119	74	0.28886	2	1.03531
id1017364	1	29378297	0.62436	0.43189	1	0.00743	1	0.18333	76	0.29363	2	1.17698
id1017365	1	29378339	0.95014	0.33282	1	0.01147	1	0.27715	75	0.29169	2	1.14714
id1017380	1	29411107	0.732	0.39511	1	0.00901	1	0.21105	71	0.28832	2	1.47661
id1017385	1	29412928	0.80789	0.37158	1	0.00959	1	0.23666	76	0.29293	2	1.20364
id1017391	1	29440517	0.7807	0.37975	1	0.00944	1	0.22967	75	0.29418	2	1.13761
id1017395	1	29441167	1.20014	0.27675	1	0.01418	1	0.34977	76	0.29144	2	1.2602
id1017408	1	29444710	1.20014	0.27675	1	0.01418	1	0.34977	76	0.29144	2	1.2602
id1017419	1	29447585	0.68575	0.41024	1	0.00828	1	0.20345	75	0.29668	2	1.15708
id1017422	1	29447964	0.72064	0.3986	1	0.00857	1	0.21134	76	0.29327	2	1.19098
id1017425	1	29479421	1.53845	0.21866	1	0.0181	1	0.44642	76	0.29017	2	1.30852
id1017430	1	29481432	0.8201	0.36809	1	0.01003	1	0.24236	74	0.29553	2	1.15067
id1017431	1	29481605	0.63227	0.429	1	0.00752	1	0.18564	76	0.2936	2	1.17813
id1017439	1	29483515	0.75046	0.38909	1	0.00908	1	0.21948	75	0.29246	2	1.1183
id1017448	1	29487501	1.20014	0.27675	1	0.01418	1	0.34977	76	0.29144	2	1.2602
id1017455	1	29509599	1.39155	0.24182	1	0.0164	1	0.40456	76	0.29072	2	1.28759
id1017456	1	29509862	0.54732	0.46176	1	0.00665	1	0.15546	74	0.28405	2	1.17542
id1017463	1	29511507	0.02744	0.86889	1	0.000339	1	0.00813	74	0.29648	2	1.01036
id1017472	1	29512148	0.80873	0.37134	1	0.0096	1	0.2369	76	0.29293	2	1.20376
id1017480	1	29535882	0.67739	0.4131	1	0.0082	1	0.1983	75	0.29274	2	1.10771
id1017483	1	29536518	0.80873	0.37134	1	0.0096	1	0.2369	76	0.29293	2	1.20376
id1017493	1	29538475	0.75458	0.3878	1	0.00914	1	0.22288	75	0.29537	2	1.12279
id1017500	1	29540228	0.38831	0.53508	1	0.00473	1	0.11326	75	0.29169	2	1.04214
id1017502	1	29557152	0.40825	0.52538	1	0.0065	1	0.12577	58	0.30809	2	0.73817
id1017504	1	29559793	0.37367	0.54283	1	0.00446	1	0.11008	76	0.2946	2	1.14035
id1017530	1	29565162	0.80873	0.37134	1	0.0096	1	0.2369	76	0.29293	2	1.20376
id1017539	1	29602599	0.80873	0.37134	1	0.0096	1	0.2369	76	0.29293	2	1.20376
id1017544	1	29604930	0.05778	0.81084	1	0.000875	1	0.01865	61	0.32274	2	0.81699
id1017550	1	29608783	0.64112	0.42636	1	0.00964	1	0.19007	62	0.29647	2	0.66747
id1017558	1	29641560	0.37367	0.54283	1	0.00446	1	0.11008	76	0.2946	2	1.14035
id1017559	1	29642099	0.80873	0.37134	1	0.0096	1	0.2369	76	0.29293	2	1.20376
id1017567	1	29644594	0.37367	0.54283	1	0.00446	1	0.11008	76	0.2946	2	1.14035
id1017585	1	29651653	0.80873	0.37134	1	0.0096	1	0.2369	76	0.29293	2	1.20376
id1017586	1	29651924	0.82181	0.36752	1	0.00976	1	0.24069	76	0.29288	2	1.20566
id1017609	1	29655944	0.37367	0.54283	1	0.00446	1	0.11008	76	0.2946	2	1.14035
id1017611	1	29656586	0.37367	0.54283	1	0.00446	1	0.11008	76	0.2946	2	1.14035
id1017618	1	29736884	0.73568	0.39514	1	0.01341	1	0.24919	50	0.33872	2	0.82607
id1017629	1	29741293	0.81616	0.36916	1	0.00969	1	0.23905	76	0.2929	2	1.20484
id1017681	1	29774512	0.81616	0.36916	1	0.00969	1	0.23905	76	0.2929	2	1.20484
id1017699	1	29779006	1.41333	0.23826	1	0.01677	1	0.41067	75	0.29057	2	1.34733
id1017714	1	29781956	0.57873	0.44917	1	0.00689	1	0.17004	76	0.29381	2	1.17033
id1017754	1	29806624	0.03715	0.84768	1	0.000454	1	0.01089	75	0.29305	2	0.99095
id1017762	1	29808036	0.4844	0.48856	1	0.00578	1	0.1425	76	0.29417	2	1.15656
id1017777	1	29823170	0.86952	0.35421	1	0.01085	1	0.26631	72	0.30627	2	1.24718
id1017779	1	29823678	0.38907	0.53494	1	0.00544	1	0.1189	66	0.3056	2	0.83467
id1017780	1	29825985	0.57873	0.44917	1	0.00689	1	0.17004	76	0.29381	2	1.17033
id1017781	1	29826010	0.22455	0.63695	1	0.00269	1	0.06628	76	0.29517	2	1.11845
id1017783	1	29827601	0.93628	0.33631	1	0.0111	1	0.27381	76	0.29244	2	1.22221
id1017785	1	29828647	0.2746	0.60181	1	0.00334	1	0.08082	75	0.29431	2	1.04897
id1017791	1	29830669	0.48524	0.48821	1	0.00586	1	0.14461	75	0.29801	2	1.15249
id1017796	1	29869106	0.54532	0.46254	1	0.00655	1	0.16125	75	0.29571	2	1.2124
id1017798	1	29869853	0.07822	0.7805	1	0.00094	1	0.02258	75	0.28874	2	1.18866
id1017810	1	29872113	3.14327	0.08036	1	0.03692	1	0.8628	74	0.27449	2	1.52908
id1017829	1	29924311	2.21111	0.14116	1	0.02578	1	0.63609	76	0.28768	2	1.40335
id1017831	1	29924713	0.4844	0.48856	1	0.00578	1	0.1425	76	0.29417	2	1.15656
id1017836	1	29926000	1.0826	0.30141	1	0.01281	1	0.316	76	0.29189	2	1.24331
id1017849	1	29952729	1.88065	0.1743	1	0.02202	1	0.54332	76	0.2889	2	1.35697
id1017856	1	29954963	2.96521	0.08943	1	0.03657	1	0.85199	71	0.28733	2	1.45006
id1017864	1	29968863	1.88065	0.1743	1	0.02202	1	0.54332	76	0.2889	2	1.35697
id1017896	1	29995097	0.4844	0.48856	1	0.00578	1	0.1425	76	0.29417	2	1.15656
id1017902	1	29996502	0.47515	0.49275	1	0.00573	1	0.14138	75	0.29754	2	1.1767
id1017907	1	29997570	0.4844	0.48856	1	0.00578	1	0.1425	76	0.29417	2	1.15656
id1017914	1	30012939	0.2176	0.64224	1	0.00265	1	0.06498	74	0.29862	2	1.21415
id1017917	1	30014868	0.05382	0.81726	1	0.000756	1	0.01732	66	0.32187	2	0.83426
id1017919	1	30016587	0.32982	0.5675	1	0.00408	1	0.09765	74	0.29607	2	0.99864
id1017934	1	30021456	0.95288	0.33208	1	0.01129	1	0.27861	76	0.29238	2	1.22461
id1017963	1	30037111	4.89471	0.02994	1	0.05518	1	1.36139	76	0.27813	2	1.766
id1017973	1	30048108	0.38391	0.5374	1	0.00467	1	0.11282	75	0.29388	2	1.06497
id1017994	1	30075048	1.01858	0.31606	1	0.01206	1	0.29756	76	0.29213	2	1.23409
id1018003	1	30078979	1.01858	0.31606	1	0.01206	1	0.29756	76	0.29213	2	1.23409
id1018011	1	30082381	3.93157	0.051	1	0.04486	1	1.10668	76	0.28149	2	1.63865
id1018014	1	30090152	4.0269	0.04834	1	0.04589	1	1.13216	76	0.28115	2	1.65139
id1018016	1	30091465	3.1781	0.07868	1	0.03731	1	0.89393	75	0.28128	2	1.43247
id1018026	1	30095598	4.0269	0.04834	1	0.04589	1	1.13216	76	0.28115	2	1.65139
id1018033	1	30099211	4.0269	0.04834	1	0.04589	1	1.13216	76	0.28115	2	1.65139
id1018038	1	30137230	1.18918	0.27894	1	0.01405	1	0.34663	76	0.29149	2	1.25862
id1018057	1	30143871	1.14963	0.28706	1	0.01376	1	0.33933	75	0.29517	2	1.26607
id1018087	1	30177584	1.18918	0.27894	1	0.01405	1	0.34663	76	0.29149	2	1.25862
id1018098	1	30180881	1.12769	0.29208	1	0.01475	1	0.3013	67	0.26718	2	1.26428
id1018108	1	30183993	1.06536	0.30582	1	0.0144	1	0.33102	65	0.31072	2	1.39664
id1018114	1	30191215	1.18918	0.27894	1	0.01405	1	0.34663	76	0.29149	2	1.25862
id1018136	1	30232790	1.18918	0.27894	1	0.01405	1	0.34663	76	0.29149	2	1.25862
id1018154	1	30237391	1.09685	0.29861	1	0.0142	1	0.3205	69	0.2922	2	1.20457
id1018162	1	30239104	1.18918	0.27894	1	0.01405	1	0.34663	76	0.29149	2	1.25862
id1018186	1	30259251	1.18918	0.27894	1	0.01405	1	0.34663	76	0.29149	2	1.25862
id1018208	1	30277466	1.18918	0.27894	1	0.01405	1	0.34663	76	0.29149	2	1.25862
id1018264	1	30372127	0.97216	0.32727	1	0.01152	1	0.28417	76	0.29231	2	1.22739
id1018308	1	30412800	0.16959	0.68172	1	0.00216	1	0.04991	71	0.29431	2	1.08668
id1018345	1	30498826	0.76303	0.38513	1	0.00907	1	0.22365	76	0.2931	2	1.19713
id1018372	1	30547272	1.10562	0.29641	1	0.01314	1	0.32178	75	0.29104	2	1.33098
id1018389	1	30598263	0.29534	0.58841	1	0.00353	1	0.0871	76	0.2949	2	1.12886
id1018396	1	30600450	0.59548	0.4429	1	0.0078	1	0.16471	70	0.2766	2	0.87563
id1018610	1	30854999	1.20332	0.27665	1	0.01623	1	0.34856	66	0.28966	2	1.18153
id1018629	1	30873502	3.39789	0.06928	1	0.03994	1	0.96743	74	0.28471	2	1.57737
id1018643	1	30894512	3.97357	0.04991	1	0.04585	1	1.0935	74	0.27519	2	1.74325
id1018763	1	31110017	1.379	0.24409	1	0.01685	1	0.41091	73	0.29797	2	1.31813
id1018940	1	31402025	2.19303	0.14479	1	0.03763	1	0.61891	51	0.28222	2	1.02706
id1019054	1	31577649	0.27568	0.60108	1	0.0033	1	0.08132	76	0.29498	2	1.12597
id1019146	1	31651011	1.66319	0.20114	1	0.01988	1	0.48063	75	0.28898	2	1.24887
id1019150	1	31662509	1.77496	0.18675	1	0.02081	1	0.51348	76	0.28929	2	1.34205
id1019162	1	31666036	1.77496	0.18675	1	0.02081	1	0.51348	76	0.28929	2	1.34205
id1019165	1	31666254	1.77496	0.18675	1	0.02081	1	0.51348	76	0.28929	2	1.34205
id1019177	1	31669240	1.77496	0.18675	1	0.02081	1	0.51348	76	0.28929	2	1.34205
id1019214	1	31689583	1.77496	0.18675	1	0.02081	1	0.51348	76	0.28929	2	1.34205
id1019218	1	31689753	0.45872	0.50031	1	0.0055	1	0.13465	75	0.29353	2	1.23741
id1019220	1	31689908	1.77496	0.18675	1	0.02081	1	0.51348	76	0.28929	2	1.34205
id1019227	1	31711170	1.09387	0.29916	1	0.01361	1	0.31165	71	0.28491	2	1.3361
id1019229	1	31711770	1.61752	0.20797	1	0.02154	1	0.48206	65	0.29802	2	1.50201
id1019230	1	31712151	2.52897	0.11615	1	0.03096	1	0.73297	72	0.28983	2	1.40165
id1019232	1	31712332	1.77496	0.18675	1	0.02081	1	0.51348	76	0.28929	2	1.34205
id1019249	1	31715950	3.08	0.08412	1	0.04139	1	0.92098	63	0.29902	2	1.70626
id1019252	1	31733901	2.35831	0.12883	1	0.02757	1	0.67525	75	0.28633	2	1.50771
id1019272	1	31760357	2.34516	0.12983	1	0.0273	1	0.67349	76	0.28719	2	1.42206
id1019277	1	31764995	0.4737	0.49341	1	0.00568	1	0.13902	75	0.29348	2	1.2396
id1019279	1	31766070	0.01456	0.90428	1	0.000175	1	0.00431	76	0.29599	2	1.08746
id1019284	1	31801663	0.27687	0.60033	1	0.00342	1	0.0819	74	0.2958	2	1.03563
id1019292	1	31804079	0.20105	0.65516	1	0.00245	1	0.05923	75	0.2946	2	1.03818
id1019297	1	31805452	1.09818	0.29803	1	0.01305	1	0.31965	75	0.29107	2	1.32991
id1019318	1	31810076	1.08389	0.30122	1	0.01318	1	0.31763	74	0.29305	2	1.21138
id1019332	1	31830232	1.09818	0.29803	1	0.01305	1	0.31965	75	0.29107	2	1.32991
id1019336	1	31832377	1.09818	0.29803	1	0.01305	1	0.31965	75	0.29107	2	1.32991
id1019344	1	31835099	0.24471	0.62225	1	0.00293	1	0.07221	76	0.2951	2	1.12142
id1019351	1	31857905	0.27428	0.60204	1	0.00328	1	0.07698	74	0.28065	2	1.34149
id1019373	1	31875791	0.55553	0.45837	1	0.00662	1	0.16327	76	0.2939	2	1.16694
id1019374	1	31875840	0.55553	0.45837	1	0.00662	1	0.16327	76	0.2939	2	1.16694
id1019377	1	31877493	0.15622	0.69378	1	0.00188	1	0.04604	75	0.29472	2	1.19311
id1019385	1	31920386	2.38526	0.12669	1	0.02788	1	0.68273	75	0.28623	2	1.51145
id1019393	1	31926603	2.38526	0.12669	1	0.02788	1	0.68273	75	0.28623	2	1.51145
id1019401	1	31938065	2.38526	0.12669	1	0.02788	1	0.68273	75	0.28623	2	1.51145
id1019436	1	31974248	2.48882	0.11892	1	0.02962	1	0.70404	74	0.28288	2	1.41892
id1019442	1	31975536	0.57874	0.44919	1	0.00703	1	0.16839	75	0.29095	2	1.0697
id1019446	1	31977228	2.37454	0.12759	1	0.02806	1	0.68707	74	0.28935	2	1.53859
id1019459	1	31982382	2.38526	0.12669	1	0.02788	1	0.68273	75	0.28623	2	1.51145
id1019471	1	31990397	2.34411	0.13002	1	0.02776	1	0.6797	74	0.28996	2	1.51607
id1019498	1	32018805	0.86336	0.35574	1	0.01024	1	0.25272	76	0.29272	2	1.21167
id1019512	1	32023741	2.38526	0.12669	1	0.02788	1	0.68273	75	0.28623	2	1.51145
id1019524	1	32029878	0.86336	0.35574	1	0.01024	1	0.25272	76	0.29272	2	1.21167
id1019539	1	32034479	2.38526	0.12669	1	0.02788	1	0.68273	75	0.28623	2	1.51145
id1019551	1	32052789	2.44663	0.1221	1	0.02951	1	0.70136	73	0.28666	2	1.42182
id1019584	1	32077763	2.38526	0.12669	1	0.02788	1	0.68273	75	0.28623	2	1.51145
id1019588	1	32079968	0.86336	0.35574	1	0.01024	1	0.25272	76	0.29272	2	1.21167
id1019599	1	32098049	0.00105	0.97421	1	1.33e-05	1	0.00032	72	0.30391	2	1.05378
id1019603	1	32099096	0.97887	0.3257	1	0.01204	1	0.28235	74	0.28844	2	1.05088
id1019609	1	32110596	0.86336	0.35574	1	0.01024	1	0.25272	76	0.29272	2	1.21167
id1019615	1	32112281	2.38526	0.12669	1	0.02788	1	0.68273	75	0.28623	2	1.51145
id1019628	1	32116258	2.26259	0.13685	1	0.02732	1	0.65815	73	0.29088	2	1.42663
id1019632	1	32137420	0.86336	0.35574	1	0.01024	1	0.25272	76	0.29272	2	1.21167
id1019635	1	32137839	0.72748	0.39645	1	0.00871	1	0.2077	74	0.28551	2	1.35763
id1019648	1	32141938	0.85262	0.35877	1	0.01021	1	0.2511	75	0.29451	2	1.25732
id1019651	1	32143211	1.10324	0.29751	1	0.01565	1	0.33928	64	0.30753	2	0.99953
id1019678	1	32171086	0.96529	0.3291	1	0.01201	1	0.28169	73	0.29182	2	1.07147
id1019691	1	32222944	2.38526	0.12669	1	0.02788	1	0.68273	75	0.28623	2	1.51145
id1019716	1	32233274	0.86336	0.35574	1	0.01024	1	0.25272	76	0.29272	2	1.21167
id1019728	1	32237314	0.86336	0.35574	1	0.01024	1	0.25272	76	0.29272	2	1.21167
id1019742	1	32241210	2.23722	0.13928	1	0.02803	1	0.63776	69	0.28507	2	1.54038
id1019750	1	32243562	0.04149	0.83918	1	0.00053	1	0.01202	71	0.28983	2	1.05505
id1019752	1	32244581	0.86336	0.35574	1	0.01024	1	0.25272	76	0.29272	2	1.21167
id1019790	1	32267113	0.79996	0.37405	1	0.00977	1	0.22404	73	0.28007	2	1.24306
id1019795	1	32268484	2.48882	0.11892	1	0.02962	1	0.70404	74	0.28288	2	1.41892
id1019806	1	32271249	2.23313	0.13964	1	0.02777	1	0.61638	69	0.27602	2	1.57372
id1019812	1	32272017	2.38526	0.12669	1	0.02788	1	0.68273	75	0.28623	2	1.51145
ud1001373	1	32298985	1.50584	0.22434	1	0.02047	1	0.42514	63	0.28233	2	1.49084
id1019829	1	32325799	4.06429	0.04743	1	0.04733	1	1.13506	74	0.27928	2	1.65829
id1019849	1	32333964	2.78861	0.09905	1	0.03228	1	0.79634	76	0.28557	2	1.48348
id1019868	1	32348341	3.66091	0.05968	1	0.04367	1	1.04159	72	0.28452	2	1.68345
id1019870	1	32348890	4.81267	0.03135	1	0.05454	1	1.33562	75	0.27752	2	1.8379
id1019891	1	32358779	3.38975	0.06951	1	0.03894	1	0.96068	76	0.28341	2	1.56565
id1019902	1	32363719	3.38975	0.06951	1	0.03894	1	0.96068	76	0.28341	2	1.56565
id1019906	1	32368005	1.66849	0.20158	1	0.02378	1	0.48095	58	0.28826	2	1.75524
id1019915	1	32370521	2.77544	0.09989	1	0.03271	1	0.79057	75	0.28485	2	1.40385
id1019921	1	32417755	1.70998	0.19574	1	0.0254	1	0.46405	63	0.27138	2	0.58536
id1019938	1	32425985	3.5799	0.06234	1	0.0412	1	1.00909	75	0.28188	2	1.67463
id1019939	1	32435806	3.5799	0.06234	1	0.0412	1	1.00909	75	0.28188	2	1.67463
id1019953	1	32441170	3.5799	0.06234	1	0.0412	1	1.00909	75	0.28188	2	1.67463
id1019965	1	32448978	3.51915	0.06461	1	0.04035	1	0.94631	74	0.2689	2	1.77616
id1019973	1	32455089	2.43077	0.12313	1	0.02827	1	0.69732	76	0.28687	2	1.43397
id1019977	1	32456826	1.47969	0.22774	1	0.018	1	0.42467	73	0.287	2	1.32015
id1019985	1	32459057	0.2014	0.65487	1	0.00241	1	0.05947	76	0.29526	2	1.11504
id1020000	1	32472808	2.43077	0.12313	1	0.02827	1	0.69732	76	0.28687	2	1.43397
id1020003	1	32473506	2.43077	0.12313	1	0.02827	1	0.69732	76	0.28687	2	1.43397
id1020023	1	32480011	0.06157	0.80472	1	0.000753	1	0.01804	75	0.29296	2	0.99453
id1020024	1	32506762	3.61195	0.06121	1	0.04156	1	1.0177	75	0.28176	2	1.67894
id1020029	1	32507957	3.61195	0.06121	1	0.04156	1	1.0177	75	0.28176	2	1.67894
id1020033	1	32508533	2.46027	0.12091	1	0.0286	1	0.70552	76	0.28676	2	1.43807
id1020054	1	32514318	3.11455	0.08167	1	0.03615	1	0.88529	75	0.28424	2	1.58464
id1020060	1	32533990	3.00508	0.08717	1	0.03547	1	0.85079	74	0.28312	2	1.51616
id1020062	1	32536452	0.17783	0.67447	1	0.0022	1	0.05135	74	0.28877	2	0.96228
id1020064	1	32537533	3.56696	0.06281	1	0.04106	1	1.0056	75	0.28192	2	1.67289
ud1001386	1	32580703	0.70746	0.40296	1	0.00845	1	0.20698	75	0.29257	2	1.27358
id1020090	1	32586040	0.70746	0.40296	1	0.00845	1	0.20698	75	0.29257	2	1.27358
id1020091	1	32586141	0.16664	0.68426	1	0.002	1	0.04923	76	0.2954	2	1.10992
id1020092	1	32586164	0.70746	0.40296	1	0.00845	1	0.20698	75	0.29257	2	1.27358
id1020093	1	32586610	0.70746	0.40296	1	0.00845	1	0.20698	75	0.29257	2	1.27358
id1020094	1	32586978	0.16664	0.68426	1	0.002	1	0.04923	76	0.2954	2	1.10992
id1020097	1	32589477	0.70746	0.40296	1	0.00845	1	0.20698	75	0.29257	2	1.27358
id1020098	1	32591001	0.16395	0.68669	1	0.00199	1	0.04907	75	0.29932	2	1.10421
id1020136	1	32619410	0.16664	0.68426	1	0.002	1	0.04923	76	0.2954	2	1.10992
id1020150	1	32623587	0.70746	0.40296	1	0.00845	1	0.20698	75	0.29257	2	1.27358
id1020154	1	32624836	4.03746	0.0481	1	0.0462	1	1.13147	75	0.28024	2	1.73582
id1020161	1	32640428	1.09933	0.29836	1	0.01557	1	0.32548	64	0.29607	2	0.97905
id1020165	1	32642487	0.78908	0.37729	1	0.00971	1	0.23085	73	0.29255	2	1.20731
id1020166	1	32642831	0.16366	0.68696	1	0.00198	1	0.0489	75	0.29877	2	1.13046
id1020169	1	32644447	0.70746	0.40296	1	0.00845	1	0.20698	75	0.29257	2	1.27358
id1020172	1	32657373	2.29024	0.13434	1	0.02668	1	0.65818	76	0.28739	2	1.4144
id1020179	1	32660133	0.16572	0.68509	1	0.00198	1	0.04895	76	0.2954	2	1.10979
id1020180	1	32660492	4.32473	0.04098	1	0.04931	1	1.20759	75	0.27923	2	1.77388
id1020181	1	32660710	0.17453	0.67731	1	0.00213	1	0.05192	75	0.29747	2	1.05258
id1020182	1	32661377	0.19921	0.65664	1	0.00243	1	0.05869	75	0.2946	2	1.03791
id1020194	1	32670639	0.16572	0.68509	1	0.00198	1	0.04895	76	0.2954	2	1.10979
id1020215	1	32697500	0.78065	0.37977	1	0.00932	1	0.22817	75	0.29229	2	1.28417
id1020226	1	32705119	0.78065	0.37977	1	0.00932	1	0.22817	75	0.29229	2	1.28417
id1020228	1	32706019	0.78065	0.37977	1	0.00932	1	0.22817	75	0.29229	2	1.28417
id1020229	1	32708402	0.0339	0.85451	1	0.000486	1	0.01053	62	0.31062	2	1.20459
ud1001389	1	32737844	0.04444	0.83363	1	0.00056	1	0.01302	71	0.29287	2	1.22284
id1020234	1	32748669	0.17453	0.67731	1	0.00213	1	0.05192	75	0.29747	2	1.05258
id1020238	1	32749454	0.74917	0.38966	1	0.00936	1	0.21241	71	0.28353	2	1.27725
id1020262	1	32764837	0.78065	0.37977	1	0.00932	1	0.22817	75	0.29229	2	1.28417
id1020271	1	32765960	0.16572	0.68509	1	0.00198	1	0.04895	76	0.2954	2	1.10979
id1020274	1	32769263	1.92825	0.16962	1	0.02589	1	0.57171	66	0.29649	2	1.25894
id1020282	1	32772431	0.16572	0.68509	1	0.00198	1	0.04895	76	0.2954	2	1.10979
id1020287	1	32776976	0.78065	0.37977	1	0.00932	1	0.22817	75	0.29229	2	1.28417
id1020297	1	32783245	0.16572	0.68509	1	0.00198	1	0.04895	76	0.2954	2	1.10979
id1020304	1	32786186	0.78065	0.37977	1	0.00932	1	0.22817	75	0.29229	2	1.28417
id1020317	1	32791034	3.42942	0.06845	1	0.04402	1	0.94493	67	0.27554	2	1.50166
id1020383	1	32897124	0.04976	0.82409	1	0.0006	1	0.01469	75	0.29513	2	1.17743
id1020480	1	32995125	0.7113	0.40303	1	0.01311	1	0.20778	50	0.29211	2	0.61936
id1020513	1	33004552	0.78065	0.37977	1	0.00932	1	0.22817	75	0.29229	2	1.28417
id1020571	1	33061514	2.55587	0.11415	1	0.03088	1	0.73191	74	0.28637	2	1.25388
id1020587	1	33091767	6.56e-05	0.99356	1	8.26e-07	1	1.8e-05	71	0.27419	2	1.14996
id1020597	1	33144872	4.87363	0.03029	1	0.05496	1	1.35588	76	0.27821	2	1.76325
id1020656	1	33185859	2.48989	0.11879	1	0.02906	1	0.71171	75	0.28584	2	1.52594
ud1001413	1	33301535	0.96763	0.32848	1	0.01181	1	0.2877	74	0.29733	2	1.18306
id1020773	1	33313108	0.96322	0.32949	1	0.01141	1	0.28159	76	0.29234	2	1.2261
id1020784	1	33315043	0.96322	0.32949	1	0.01141	1	0.28159	76	0.29234	2	1.2261
id1020807	1	33365129	0.96322	0.32949	1	0.01141	1	0.28159	76	0.29234	2	1.2261
id1020809	1	33365436	0.80837	0.37152	1	0.0098	1	0.2271	74	0.28093	2	1.18715
id1020999	1	33886040	4.48793	0.03745	1	0.05107	1	1.25058	75	0.27866	2	1.79538
wd1001865	1	34066554	3.9778	0.04969	1	0.04536	1	1.11905	76	0.28132	2	1.64483
id1021120	1	34082456	1.28325	0.26105	1	0.01576	1	0.36134	72	0.28158	2	1.32532
id1021123	1	34083008	2.71504	0.10365	1	0.03211	1	0.75832	74	0.2793	2	1.47514
id1021175	1	34136618	3.9778	0.04969	1	0.04536	1	1.11905	76	0.28132	2	1.64483
id1021200	1	34147497	3.9778	0.04969	1	0.04536	1	1.11905	76	0.28132	2	1.64483
id1021228	1	34176738	3.9778	0.04969	1	0.04536	1	1.11905	76	0.28132	2	1.64483
id1021234	1	34186949	4.12839	0.04571	1	0.04753	1	1.17225	75	0.28395	2	1.68398
id1021237	1	34187110	3.9778	0.04969	1	0.04536	1	1.11905	76	0.28132	2	1.64483
id1021244	1	34188321	3.9778	0.04969	1	0.04536	1	1.11905	76	0.28132	2	1.64483
id1021259	1	34273818	0.25274	0.61661	1	0.00302	1	0.07458	76	0.29507	2	1.1226
id1021269	1	34277549	0.1451	0.7044	1	0.00189	1	0.03844	71	0.2649	2	0.74113
id1021309	1	34349851	1.90971	0.17121	1	0.023	1	0.52737	73	0.27615	2	1.38663
id1021328	1	34353344	1.97088	0.16443	1	0.02305	1	0.56873	76	0.28856	2	1.36967
id1021332	1	34357053	1.97088	0.16443	1	0.02305	1	0.56873	76	0.28856	2	1.36967
id1021361	1	34417229	0.02473	0.87548	1	0.000312	1	0.0072	74	0.29127	2	0.78144
id1021424	1	34492262	0.43449	0.51179	1	0.00518	1	0.1279	76	0.29436	2	1.14926
id1021446	1	34510717	2.36305	0.12839	1	0.0275	1	0.67848	76	0.28712	2	1.42455
id1021447	1	34511384	2.57971	0.11239	1	0.02994	1	0.73864	76	0.28633	2	1.45463
id1021461	1	34515710	0.50555	0.47987	1	0.00766	1	0.1637	59	0.32379	2	1.13872
id1021495	1	34547101	2.57971	0.11239	1	0.02994	1	0.73864	76	0.28633	2	1.45463
id1021528	1	34573262	2.57971	0.11239	1	0.02994	1	0.73864	76	0.28633	2	1.45463
id1021535	1	34613671	1.03137	0.31315	1	0.01265	1	0.30251	74	0.29331	2	1.10106
id1021539	1	34616349	1.89702	0.17245	1	0.02221	1	0.54793	76	0.28884	2	1.35928
id1021541	1	34617047	1.89702	0.17245	1	0.02221	1	0.54793	76	0.28884	2	1.35928
id1021543	1	34617178	1.89702	0.17245	1	0.02221	1	0.54793	76	0.28884	2	1.35928
id1021553	1	34620324	1.6186	0.20717	1	0.01902	1	0.46919	76	0.28987	2	1.3199
id1021573	1	34629108	1.6186	0.20717	1	0.01902	1	0.46919	76	0.28987	2	1.3199
id1021595	1	34651276	0.99344	0.32211	1	0.012	1	0.28746	75	0.28936	2	1.12924
id1021599	1	34653211	1.6186	0.20717	1	0.01902	1	0.46919	76	0.28987	2	1.3199
id1021616	1	34676801	0.53817	0.46545	1	0.00641	1	0.1582	76	0.29397	2	1.16441
id1021621	1	34678237	2.39274	0.12611	1	0.02796	1	0.6848	75	0.2862	2	1.51249
id1021630	1	34681666	0.53817	0.46545	1	0.00641	1	0.1582	76	0.29397	2	1.16441
id1021726	1	34713980	0.57429	0.45093	1	0.00697	1	0.1671	75	0.29097	2	1.06906
id1021743	1	34744079	3.15857	0.07958	1	0.03655	1	0.89512	75	0.28339	2	1.61765
id1021754	1	34746880	3.8174	0.05484	1	0.04824	1	1.0335	68	0.27073	2	1.50787
id1021776	1	34802673	1.43429	0.23479	1	0.01689	1	0.41675	76	0.29056	2	1.29369
id1021777	1	34803461	1.43429	0.23479	1	0.01689	1	0.41675	76	0.29056	2	1.29369
ud1001460	1	34837453	1.93328	0.16863	1	0.02374	1	0.5624	73	0.29091	2	1.229
id1021792	1	34858916	0.04023	0.84165	1	0.000575	1	0.01128	66	0.28044	2	0.55664
id1021842	1	34947444	3.5594	0.06303	1	0.0408	1	1.00661	76	0.2828	2	1.58861
id1021847	1	34950410	0.02582	0.87278	1	0.000315	1	0.00728	74	0.28192	2	1.1388
id1021861	1	34955552	4.07604	0.04702	1	0.04642	1	1.14528	76	0.28098	2	1.65795
id1021903	1	34987491	3.14291	0.082	1	0.04989	1	0.88793	53	0.28252	2	1.41274
id1021918	1	35005295	4.91013	0.02973	1	0.05639	1	1.35117	75	0.27518	2	1.6611
id1021920	1	35005823	3.4747	0.06683	1	0.04747	1	1.04402	65	0.30046	2	1.23203
id1021928	1	35033362	1.09935	0.29773	1	0.013	1	0.32082	76	0.29183	2	1.24572
id1021929	1	35061854	3.95969	0.05117	1	0.05711	1	1.13247	60	0.286	2	1.33562
id1021934	1	35062718	5.67957	0.0197	1	0.06392	1	1.5726	75	0.27689	2	1.91807
id1021951	1	35091843	1.30774	0.25665	1	0.0164	1	0.38774	71	0.2965	2	1.29766
id1021968	1	35125394	0.40993	0.52396	1	0.00492	1	0.12056	75	0.29409	2	1.21604
id1021977	1	35126938	0.40268	0.52761	1	0.00481	1	0.11858	76	0.29449	2	1.1446
id1022014	1	35155137	4.27155	0.0423	1	0.04936	1	1.17685	73	0.27551	2	1.86456
id1022022	1	35177238	1.19642	0.27749	1	0.01413	1	0.34871	76	0.29146	2	1.25966
id1022036	1	35179709	0.01584	0.90019	1	0.00019	1	0.00469	76	0.29599	2	1.08765
id1022048	1	35182072	1.27863	0.26176	1	0.01535	1	0.37484	75	0.29316	2	1.21404
id1022065	1	35192479	0.60706	0.43868	1	0.00834	1	0.18064	66	0.29757	2	1.00717
id1022076	1	35223918	5.90018	0.01753	1	0.06577	1	1.61384	75	0.27352	2	2.01163
id1022088	1	35227341	5.54082	0.02176	1	0.0733	1	1.54441	62	0.27873	2	1.89436
id1022095	1	35228664	0.99313	0.32214	1	0.01176	1	0.29022	76	0.29223	2	1.23042
id1022102	1	35263925	2.42117	0.12415	1	0.02958	1	0.6804	71	0.28102	2	1.52353
id1022103	1	35264263	0.37111	0.54424	1	0.00445	1	0.10906	75	0.29388	2	1.22462
id1022116	1	35268110	0.3464	0.55791	1	0.00414	1	0.10208	76	0.2947	2	1.13635
id1022130	1	35310432	0.09406	0.75992	1	0.00113	1	0.02781	76	0.29568	2	1.09921
id1022140	1	35313694	0.01664	0.8977	1	0.0002	1	0.00493	76	0.29598	2	1.08777
id1022207	1	35366696	0.07122	0.79032	1	0.000876	1	0.02061	73	0.28937	2	1.1964
id1022208	1	35366953	0.07048	0.79137	1	0.000849	1	0.02079	75	0.29505	2	1.18048
id1022224	1	35369462	0.15688	0.69318	1	0.00193	1	0.04605	74	0.29351	2	1.05404
id1022311	1	35438956	2.01108	0.1603	1	0.02362	1	0.57842	75	0.28762	2	1.4593
id1022320	1	35470581	1.22772	0.27139	1	0.01457	1	0.35674	75	0.29057	2	1.34846
id1022375	1	35512611	0.41291	0.52254	1	0.00516	1	0.12342	72	0.2989	2	1.18924
id1022376	1	35512883	0.22865	0.63392	1	0.00275	1	0.06732	75	0.29443	2	1.20375
id1022622	1	35817158	0.0191	0.89043	1	0.000229	1	0.00565	76	0.29597	2	1.08814
id1022696	1	35892460	0.00735	0.93191	1	8.86e-05	1	0.00217	75	0.2953	2	1.17117
id1023072	1	36346897	6.50836	0.01299	1	0.08152	1	1.8337	68	0.28175	2	1.66764
id1023164	1	36479222	0.01522	0.90213	1	0.000183	1	0.00451	76	0.29599	2	1.08756
id1023240	1	36728890	0.03148	0.85965	1	0.000378	1	0.00932	76	0.29592	2	1.08997
id1023482	1	37231199	5.54916	0.02114	1	0.06252	1	1.48198	74	0.26706	2	1.97038
id1023581	1	37447489	5.05117	0.02755	1	0.05707	1	1.39763	75	0.27669	2	1.8689
id1023584	1	37457037	0.26257	0.60989	1	0.00321	1	0.07646	74	0.29119	2	1.1256
id1024092	1	38023226	0.41124	0.52335	1	0.00511	1	0.11798	73	0.28689	2	1.07586
id1024118	1	38043788	0.05339	0.81789	1	0.00064	1	0.01579	76	0.29584	2	1.09321
id1024348	1	38363629	0.44582	0.5064	1	0.00548	1	0.13241	74	0.29701	2	1.09569
id1024376	1	38436487	0.0688	0.79382	1	0.00084	1	0.0203	75	0.29512	2	1.01871
id1024377	1	38437141	0.08558	0.77068	1	0.00103	1	0.02531	76	0.29571	2	1.09796
id1024381	1	38439509	0.0688	0.79382	1	0.00084	1	0.0203	75	0.29512	2	1.01871
id1024396	1	38453237	0.08558	0.77068	1	0.00103	1	0.02531	76	0.29571	2	1.09796
id1024400	1	38455531	0.08558	0.77068	1	0.00103	1	0.02531	76	0.29571	2	1.09796
id1024409	1	38473989	0.08558	0.77068	1	0.00103	1	0.02531	76	0.29571	2	1.09796
id1024416	1	38476373	0.08558	0.77068	1	0.00103	1	0.02531	76	0.29571	2	1.09796
id1024417	1	38476397	0.07981	0.77834	1	0.000968	1	0.02387	75	0.2991	2	1.11794
id1024418	1	38476932	0.08558	0.77068	1	0.00103	1	0.02531	76	0.29571	2	1.09796
id1024426	1	38481826	0.12507	0.72468	1	0.00166	1	0.03548	69	0.28368	2	0.90606
id1024430	1	38482550	0.08558	0.77068	1	0.00103	1	0.02531	76	0.29571	2	1.09796
id1024438	1	38516211	0.08558	0.77068	1	0.00103	1	0.02531	76	0.29571	2	1.09796
id1024441	1	38537795	0.08558	0.77068	1	0.00103	1	0.02531	76	0.29571	2	1.09796
id1024443	1	38538663	0.08558	0.77068	1	0.00103	1	0.02531	76	0.29571	2	1.09796
id1024455	1	38543207	0.06951	0.7928	1	0.000885	1	0.02085	72	0.2999	2	0.98641
id1024459	1	38570844	0.08558	0.77068	1	0.00103	1	0.02531	76	0.29571	2	1.09796
id1024503	1	38631153	0.08558	0.77068	1	0.00103	1	0.02531	76	0.29571	2	1.09796
id1024519	1	38654105	0.08558	0.77068	1	0.00103	1	0.02531	76	0.29571	2	1.09796
id1024525	1	38658566	0.08558	0.77068	1	0.00103	1	0.02531	76	0.29571	2	1.09796
id1024538	1	38686253	0.08558	0.77068	1	0.00103	1	0.02531	76	0.29571	2	1.09796
id1024544	1	38690482	0.08558	0.77068	1	0.00103	1	0.02531	76	0.29571	2	1.09796
id1024557	1	38710825	0.08558	0.77068	1	0.00103	1	0.02531	76	0.29571	2	1.09796
id1024559	1	38733382	0.15831	0.69183	1	0.0019	1	0.04677	76	0.29543	2	1.10869
id1024562	1	38735143	0.15831	0.69183	1	0.0019	1	0.04677	76	0.29543	2	1.10869
id1024591	1	38753362	0.15831	0.69183	1	0.0019	1	0.04677	76	0.29543	2	1.10869
id1024593	1	38753904	0.15831	0.69183	1	0.0019	1	0.04677	76	0.29543	2	1.10869
id1024595	1	38754585	0.23852	0.62672	1	0.00293	1	0.07093	74	0.29739	2	1.10133
ud1001569	1	38757582	0.15831	0.69183	1	0.0019	1	0.04677	76	0.29543	2	1.10869
ud1001571	1	38805774	0.02685	0.8703	1	0.000341	1	0.00789	73	0.29397	2	0.85531
id1024606	1	38806093	0.1131	0.73758	1	0.00138	1	0.03336	75	0.29494	2	1.02524
id1024614	1	38810660	0.17691	0.67523	1	0.00212	1	0.05225	76	0.29536	2	1.11143
id1024619	1	38813646	0.17691	0.67523	1	0.00212	1	0.05225	76	0.29536	2	1.11143
id1024620	1	38814116	0.66817	0.41692	1	0.00985	1	0.20742	60	0.31042	2	1.21763
id1024623	1	38814978	0.17691	0.67523	1	0.00212	1	0.05225	76	0.29536	2	1.11143
id1024628	1	38884966	0.29885	0.58625	1	0.00362	1	0.08474	74	0.28356	2	1.19742
id1024634	1	38888139	0.17691	0.67523	1	0.00212	1	0.05225	76	0.29536	2	1.11143
id1024640	1	38890109	0.00775	0.9301	1	9.76e-05	1	0.00228	73	0.2946	2	0.94149
id1024644	1	38922099	0.1131	0.73758	1	0.00138	1	0.03336	75	0.29494	2	1.02524
id1024648	1	38923066	0.17691	0.67523	1	0.00212	1	0.05225	76	0.29536	2	1.11143
id1024668	1	38952549	0.17691	0.67523	1	0.00212	1	0.05225	76	0.29536	2	1.11143
id1024672	1	38954567	0.17691	0.67523	1	0.00212	1	0.05225	76	0.29536	2	1.11143
id1024678	1	38958382	0.17691	0.67523	1	0.00212	1	0.05225	76	0.29536	2	1.11143
id1024696	1	38989201	0.2476	0.6202	1	0.00296	1	0.07306	76	0.29509	2	1.12184
id1024699	1	38991197	0.2476	0.6202	1	0.00296	1	0.07306	76	0.29509	2	1.12184
id1024703	1	38994302	0.2476	0.6202	1	0.00296	1	0.07306	76	0.29509	2	1.12184
id1024712	1	39009802	0.26254	0.60989	1	0.00318	1	0.07844	75	0.29877	2	1.13097
id1024730	1	39029605	0.19481	0.66023	1	0.0024	1	0.0586	74	0.30081	2	1.09665
id1024737	1	39051166	0.01571	0.90062	1	0.00021	1	0.00447	71	0.28475	2	0.54082
id1024742	1	39052649	0.2476	0.6202	1	0.00296	1	0.07306	76	0.29509	2	1.12184
id1024744	1	39054630	0.44305	0.50772	1	0.00533	1	0.12585	74	0.28406	2	1.2986
id1024748	1	39055767	0.2476	0.6202	1	0.00296	1	0.07306	76	0.29509	2	1.12184
id1024760	1	39068546	0.2476	0.6202	1	0.00296	1	0.07306	76	0.29509	2	1.12184
id1024765	1	39069608	0.2476	0.6202	1	0.00296	1	0.07306	76	0.29509	2	1.12184
id1024803	1	39113963	0.42108	0.51844	1	0.00515	1	0.11738	73	0.27875	2	1.22053
id1024810	1	39116675	0.35495	0.55327	1	0.00458	1	0.10371	69	0.29218	2	1.23747
id1024820	1	39128098	0.2476	0.6202	1	0.00296	1	0.07306	76	0.29509	2	1.12184
id1024836	1	39135681	0.15873	0.69146	1	0.00194	1	0.04644	75	0.29258	2	1.00873
ud1001580	1	39144435	1.32283	0.25424	1	0.01802	1	0.37334	66	0.28223	2	1.0447
wd1002023	1	39154782	0.0202	0.88749	1	0.000319	1	0.00643	55	0.31821	2	1.3126
wd1002046	1	39205361	0.78745	0.37783	1	0.01	1	0.23135	72	0.2938	2	0.98633
ud1001582	1	39209533	1.08534	0.30085	1	0.01307	1	0.31843	75	0.2934	2	1.184
id1024848	1	39211054	0.75623	0.38766	1	0.01008	1	0.22484	66	0.29731	2	1.34295
id1024851	1	39211731	0.84328	0.43434	1	0.02006	2	0.24741	75	0.2934	3	0.88848
id1024855	1	39212823	1.08534	0.30085	1	0.01307	1	0.31843	75	0.2934	2	1.184
id1024884	1	39239014	1.08534	0.30085	1	0.01307	1	0.31843	75	0.2934	2	1.184
id1024886	1	39240084	1.08534	0.30085	1	0.01307	1	0.31843	75	0.2934	2	1.184
id1024888	1	39240893	0.84328	0.43434	1	0.02006	2	0.24741	75	0.2934	3	0.88848
id1024894	1	39264686	1.08534	0.30085	1	0.01307	1	0.31843	75	0.2934	2	1.184
id1024895	1	39264830	1.19953	0.27697	1	0.01454	1	0.35242	74	0.2938	2	1.24789
id1024911	1	39274149	1.08534	0.30085	1	0.01307	1	0.31843	75	0.2934	2	1.184
id1024912	1	39275294	0.58671	0.4462	1	0.00738	1	0.1771	72	0.30186	2	1.12946
id1024934	1	39304241	0.93154	0.33761	1	0.01146	1	0.27102	74	0.29094	2	1.06086
id1024936	1	39304311	0.16487	0.68635	1	0.00278	1	0.05021	53	0.30456	2	0.96069
id1024945	1	39307518	1.45618	0.23154	1	0.01846	1	0.41031	71	0.28177	2	1.1095
id1024946	1	39307704	2.17731	0.14461	1	0.02674	1	0.60496	69	0.27785	2	1.7266
id1024948	1	39308177	0.62893	0.43028	1	0.00768	1	0.18584	74	0.29548	2	1.15934
id1024951	1	39309243	1.08534	0.30085	1	0.01307	1	0.31843	75	0.2934	2	1.184
id1024957	1	39313608	1.02703	0.31416	1	0.01257	1	0.30491	74	0.29689	2	1.14677
id1024966	1	39320376	1.60341	0.20968	1	0.02064	1	0.46876	69	0.29235	2	1.26905
id1024972	1	39366421	1.99097	0.16232	1	0.02328	1	0.57437	76	0.28849	2	1.3725
id1024980	1	39370652	0.84328	0.43434	1	0.02006	2	0.24741	75	0.2934	3	0.88848
ud1001591	1	39392161	0.09047	0.76475	1	0.00157	1	0.02886	53	0.31897	2	0.72015
id1024996	1	39407804	2.49048	0.11875	1	0.02946	1	0.71201	75	0.28589	2	1.36457
id1025003	1	39415508	1.99097	0.16232	1	0.02328	1	0.57437	76	0.28849	2	1.3725
id1025004	1	39415662	2.31988	0.13188	1	0.02701	1	0.66645	76	0.28728	2	1.41853
id1025008	1	39416310	2.31988	0.13188	1	0.02701	1	0.66645	76	0.28728	2	1.41853
id1025009	1	39416789	2.31988	0.13188	1	0.02701	1	0.66645	76	0.28728	2	1.41853
id1025010	1	39417232	2.31988	0.13188	1	0.02701	1	0.66645	76	0.28728	2	1.41853
id1025014	1	39418458	1.99097	0.16232	1	0.02328	1	0.57437	76	0.28849	2	1.3725
id1025015	1	39419765	1.99097	0.16232	1	0.02328	1	0.57437	76	0.28849	2	1.3725
id1025023	1	39434541	2.31988	0.13188	1	0.02701	1	0.66645	76	0.28728	2	1.41853
id1025034	1	39470793	0.03176	0.85903	1	0.000391	1	0.00948	74	0.29839	2	1.08529
id1025043	1	39484934	3.51e-06	0.99851	1	4.28e-08	1	1.04e-06	75	0.29764	2	1.02479
id1025049	1	39488504	0.06024	0.80679	1	0.000735	1	0.01791	75	0.2974	2	1.03374
id1025060	1	39498118	0.02263	0.88084	1	0.000285	1	0.00679	73	0.30025	2	0.97246
id1025064	1	39499230	0.06024	0.80679	1	0.000735	1	0.01791	75	0.2974	2	1.03374
id1025065	1	39499423	3.51e-06	0.99851	1	4.28e-08	1	1.04e-06	75	0.29764	2	1.02479
[truncated: 12,308 more rows]

## Sheet: Indica_P_model
Marker	Locus	Locus_pos	marker_F	marker_p	perm_p	markerR2	markerDF	markerMS	errorDF	errorMS	modelDF	modelMS
id1000001	1	13147	1.48613	0.22996	1	0.03112	1	0.25071	40	0.1687	2	0.6547
id1000003	1	73192	1.48613	0.22996	1	0.03112	1	0.25071	40	0.1687	2	0.6547
id1000005	1	74969	0.00719	0.93285	1	0.000156	1	0.00126	40	0.17494	2	0.52997
id1000007	1	75852	0.01985	0.88866	1	0.000431	1	0.00347	40	0.17488	2	0.53108
id1000008	1	75953	2.38335	0.13071	1	0.04928	1	0.39067	39	0.16392	2	0.76705
id1000011	1	91016	0.20926	0.65115	1	0.00689	1	0.03035	26	0.14503	2	0.31741
id1000013	1	146625	0.00719	0.93285	1	0.000156	1	0.00126	40	0.17494	2	0.52997
id1000015	1	149005	1.47456	0.23193	1	0.03226	1	0.25043	39	0.16983	2	0.5693
id1000016	1	149754	2.2688	0.14049	1	0.0479	1	0.37583	37	0.16565	2	0.85846
id1000020	1	151492	0.93901	0.33836	1	0.01992	1	0.16053	40	0.17096	2	0.60961
id1000024	1	152899	0.05043	0.82358	1	0.00117	1	0.00927	36	0.18372	2	0.65371
id1000026	1	172755	0.47641	0.49404	1	0.01022	1	0.08238	40	0.17291	2	0.57053
id1000027	1	172923	1.03291	0.3159	1	0.02308	1	0.18491	38	0.17902	2	0.60522
id1000030	1	173692	0.8302	0.36781	1	0.01846	1	0.14328	39	0.17258	2	0.51572
id1000043	1	195327	0.01164	0.91462	1	0.000257	1	0.00207	39	0.17804	2	0.55641
id1000051	1	199011	0.42668	0.51736	1	0.00917	1	0.07387	40	0.17312	2	0.56628
id1000057	1	202999	5.14172	0.02913	1	0.10536	1	0.8173	38	0.15895	2	0.85841
id1000058	1	203126	0.03978	0.843	1	0.000937	1	0.00725	37	0.1823	2	0.49678
id1000062	1	205867	0.01283	0.91039	1	0.000278	1	0.00224	40	0.17491	2	0.53046
id1000074	1	212693	0.63467	0.4306	1	0.01345	1	0.10009	38	0.1577	2	0.72429
id1000075	1	212714	0.83736	0.36564	1	0.01781	1	0.14351	40	0.17138	2	0.6011
id1000079	1	257707	4.74472	0.0355	1	0.09339	1	0.7522	39	0.15853	2	0.93561
id1000080	1	260829	0.78726	0.38023	1	0.01677	1	0.13509	40	0.17159	2	0.59689
id1000086	1	263568	2.40137	0.12931	1	0.05065	1	0.40517	39	0.16872	2	0.70969
id1000087	1	263620	0.00648	0.93625	1	0.000144	1	0.00116	39	0.17891	2	0.53991
id1000091	1	266818	0.83736	0.36564	1	0.01781	1	0.14351	40	0.17138	2	0.6011
wd1000022	1	267840	0.00831	0.92787	1	0.000189	1	0.00144	37	0.17301	2	0.59645
wd1000029	1	293504	5.03701	0.03041	1	0.09715	1	0.78276	40	0.1554	2	0.92072
id1000093	1	320576	0.0275	0.86913	1	0.000597	1	0.00481	40	0.17485	2	0.53174
id1000104	1	325596	0.72885	0.40206	1	0.02727	1	0.11922	23	0.16358	2	0.30475
id1000109	1	327764	0.41321	0.52411	1	0.0092	1	0.06766	39	0.16374	2	0.48504
id1000115	1	330743	0.29949	0.58724	1	0.00646	1	0.05201	40	0.17367	2	0.55535
id1000122	1	334191	1.04979	0.31301	1	0.02645	1	0.16845	33	0.16046	2	0.53665
id1000130	1	337497	0.89761	0.34911	1	0.01906	1	0.15361	40	0.17113	2	0.60615
id1000131	1	337759	0.13011	0.72043	1	0.0031	1	0.02234	36	0.17168	2	0.51346
id1000139	1	347351	0.03322	0.85629	1	0.000721	1	0.00581	40	0.17483	2	0.53225
id1000159	1	362376	0.89761	0.34911	1	0.01906	1	0.15361	40	0.17113	2	0.60615
id1000179	1	373610	1.10101	0.30034	1	0.02327	1	0.18748	40	0.17028	2	0.62308
id1000180	1	374285	0.14343	0.70822	1	0.00565	1	0.03307	24	0.23059	2	0.16014
id1000195	1	382818	0.29949	0.58724	1	0.00646	1	0.05201	40	0.17367	2	0.55535
id1000196	1	382993	0.06228	0.80424	1	0.00136	1	0.01082	39	0.17366	2	0.57712
id1000211	1	400383	0.05161	0.82182	1	0.00152	1	0.00865	30	0.16756	2	0.33706
id1000215	1	400599	0.06072	0.80673	1	0.00124	1	0.00896	37	0.14754	2	0.87573
id1000220	1	421263	0.26775	0.60777	1	0.00584	1	0.04625	39	0.17275	2	0.59484
id1000223	1	422620	0.0016	0.96825	1	3.55e-05	1	0.000286	39	0.17809	2	0.55551
id1000232	1	424825	0.00331	0.95442	1	7.18e-05	1	0.000579	40	0.17496	2	0.52963
id1000234	1	425527	0.0069	0.93425	1	0.000157	1	0.00122	39	0.17622	2	0.44469
ud1000033	1	478157	1.0734	0.30673	1	0.02404	1	0.17682	38	0.16473	2	0.54804
id1000255	1	481214	3.65314	0.06315	1	0.07269	1	0.5857	40	0.16033	2	0.82219
id1000256	1	481261	3.92346	0.05452	1	0.07759	1	0.62517	40	0.15934	2	0.84193
id1000259	1	481948	0.04493	0.83327	1	0.00103	1	0.00698	38	0.15526	2	0.42237
id1000264	1	503289	1.35375	0.25152	1	0.02843	1	0.22911	40	0.16924	2	0.6439
id1000280	1	513225	1.07456	0.30683	1	0.02526	1	0.18221	36	0.16957	2	0.55408
id1000283	1	514673	2.34087	0.13389	1	0.04802	1	0.38694	40	0.1653	2	0.72281
id1000309	1	522844	0.00205	0.9641	1	4.59e-05	1	0.000368	39	0.1791	2	0.50729
id1000313	1	524146	1.00238	0.32361	1	0.02351	1	0.17752	35	0.1771	2	0.67687
id1000315	1	524466	1.08852	0.30306	1	0.02301	1	0.18541	40	0.17034	2	0.62205
id1000324	1	535093	0.65021	0.42505	1	0.01448	1	0.11656	38	0.17927	2	0.61908
id1000327	1	539150	0.16859	0.68356	1	0.00365	1	0.02937	40	0.17424	2	0.54403
id1000328	1	539282	0.74168	0.39426	1	0.01581	1	0.12741	40	0.17179	2	0.59305
id1000341	1	551907	0.83202	0.36776	1	0.01943	1	0.15581	36	0.18726	2	0.63955
id1000350	1	553803	0.01826	0.89319	1	0.000396	1	0.00319	40	0.17489	2	0.53094
id1000354	1	556663	1.04572	0.31332	1	0.02344	1	0.16725	36	0.15994	2	0.68866
id1000358	1	558522	5.22171	0.02768	1	0.1003	1	0.80815	40	0.15477	2	0.93342
ud1000037	1	565800	0.01658	0.89818	1	0.00036	1	0.0029	40	0.1749	2	0.53079
id1000371	1	585888	5.73975	0.02223	1	0.11523	1	0.78388	34	0.13657	2	1.07969
id1000386	1	587347	0.12452	0.72703	1	0.00395	1	0.0243	26	0.19517	2	0.53534
id1000392	1	588688	0.02026	0.88783	1	0.0006	1	0.00386	28	0.19054	2	0.55131
id1000399	1	589428	1.60114	0.21548	1	0.04456	1	0.2986	30	0.18649	2	0.55323
id1000407	1	591188	0.58432	0.45006	1	0.01322	1	0.09491	33	0.16242	2	0.90987
id1000420	1	604886	0.99624	0.32422	1	0.02111	1	0.17008	40	0.17072	2	0.61438
id1000423	1	605246	4.94478	0.03188	1	0.09556	1	0.77	40	0.15572	2	0.91434
id1000431	1	608381	0.42605	0.51875	1	0.01047	1	0.07326	31	0.17196	2	0.8326
id1000435	1	621002	0.13266	0.71761	1	0.00287	1	0.02314	40	0.17439	2	0.54091
id1000445	1	624141	1.76342	0.19173	1	0.03668	1	0.29552	40	0.16758	2	0.6771
id1000452	1	626883	2.57787	0.11687	1	0.05854	1	0.39168	37	0.15194	2	0.53433
id1000457	1	627774	5.011	0.03112	1	0.10076	1	0.80763	38	0.16117	2	0.94545
id1000478	1	634206	2.0335	0.16355	1	0.04582	1	0.32367	32	0.15917	2	0.98556
id1000482	1	635265	0.06976	0.79316	1	0.0016	1	0.01236	37	0.17721	2	0.58309
id1000486	1	636795	4.94478	0.03188	1	0.09556	1	0.77	40	0.15572	2	0.91434
id1000503	1	645772	0.23826	0.6289	1	0.00602	1	0.04312	31	0.18096	2	0.77782
id1000506	1	646119	0.09876	0.75496	1	0.00214	1	0.01724	40	0.17454	2	0.53796
id1000528	1	652255	3.50935	0.0708	1	0.09176	1	0.639	30	0.18209	2	0.75059
id1000529	1	652340	0.18091	0.67396	1	0.00553	1	0.0326	27	0.18019	2	0.514
id1000542	1	654362	0.07669	0.78333	1	0.00177	1	0.01404	38	0.18312	2	0.49913
id1000547	1	656330	1.03218	0.31643	1	0.02332	1	0.16918	36	0.16391	2	0.67662
id1000556	1	657891	1.68069	0.20245	1	0.03514	1	0.28018	39	0.1667	2	0.73565
id1000560	1	677092	2.42098	0.12926	1	0.05345	1	0.38682	33	0.15978	2	0.98244
id1000561	1	684232	4.21574	0.04781	1	0.09909	1	0.73666	34	0.17474	2	0.74664
id1000568	1	716463	3.34864	0.07491	1	0.06905	1	0.55236	39	0.16495	2	0.78328
id1000583	1	720673	8.37396	0.00613	1	0.15036	1	1.21156	40	0.14468	2	1.13512
id1000585	1	721567	4.65572	0.03701	1	0.09056	1	0.72968	40	0.15673	2	0.89418
id1000589	1	721981	0.34189	0.56203	1	0.00736	1	0.05931	40	0.17349	2	0.559
id1000595	1	722787	3.50371	0.06856	1	0.06996	1	0.56367	40	0.16088	2	0.81118
id1000603	1	723562	3.57405	0.06595	1	0.07125	1	0.57406	40	0.16062	2	0.81637
id1000618	1	726631	1.28435	0.26502	1	0.02982	1	0.20337	34	0.15835	2	0.71781
id1000660	1	740171	0.15958	0.69191	1	0.00393	1	0.03029	36	0.1898	2	0.43899
id1000661	1	740575	4.62882	0.03804	1	0.09299	1	0.72332	37	0.15626	2	0.99831
id1000665	1	741009	0.09916	0.75448	1	0.00215	1	0.01731	40	0.17454	2	0.53799
id1000668	1	741205	0.21863	0.64262	1	0.00472	1	0.03805	40	0.17402	2	0.54836
id1000673	1	742351	0.04862	0.82688	1	0.0012	1	0.00921	32	0.1894	2	0.81087
id1000685	1	743793	0.20059	0.65757	1	0.00547	1	0.03403	29	0.16965	2	0.65272
id1000686	1	743887	0.16011	0.85261	1	0.00707	2	0.0285	39	0.178	3	0.37189
id1000711	1	789202	0.63527	0.43051	1	0.01486	1	0.1065	37	0.16764	2	0.48316
id1000719	1	793207	0.05676	0.81295	1	0.00124	1	0.00986	39	0.17368	2	0.57664
id1000721	1	841232	0.32063	0.57456	1	0.00719	1	0.05675	38	0.17698	2	0.58335
id1000723	1	841564	0.38454	0.54038	1	0.00975	1	0.05997	27	0.15594	2	0.97124
id1000731	1	842939	4.61521	0.0389	1	0.09967	1	0.70782	34	0.15337	2	0.94343
id1000744	1	846800	1.47069	0.23411	1	0.04176	1	0.23781	32	0.1617	2	0.25981
id1000759	1	851786	4.58765	0.03945	1	0.10057	1	0.78323	34	0.17073	2	0.99155
id1000771	1	853111	0.15396	0.69697	1	0.00338	1	0.02651	38	0.17219	2	0.65193
id1000773	1	853376	0.26397	0.6103	1	0.00575	1	0.04561	39	0.17277	2	0.59451
id1000776	1	854846	1.89687	0.17799	1	0.04238	1	0.30002	32	0.15817	2	1.00913
id1000781	1	857144	0.92941	0.34272	1	0.02453	1	0.17212	30	0.18519	2	0.731
id1000783	1	857563	0.1977	0.65918	1	0.00459	1	0.0368	37	0.18613	2	0.56518
id1000801	1	860731	0.00136	0.97084	1	5.22e-05	1	0.000205	24	0.15022	2	0.16112
id1000806	1	863174	9.13414	0.00491	1	0.16816	1	1.19052	32	0.13034	2	1.45438
ud1000052	1	874021	2.77395	0.105	1	0.05736	1	0.40911	34	0.14748	2	1.05916
id1000835	1	921195	8.79186	0.00508	1	0.15652	1	1.26113	40	0.14344	2	1.1599
id1000841	1	922418	0.09765	0.75643	1	0.00225	1	0.0171	37	0.17509	2	0.55478
id1000846	1	923297	0.21863	0.64262	1	0.00472	1	0.03805	40	0.17402	2	0.54836
id1000848	1	923560	0.22075	0.64102	1	0.00477	1	0.03841	40	0.17401	2	0.54855
id1000852	1	923986	5.43545	0.02486	1	0.10391	1	0.83727	40	0.15404	2	0.94798
id1000855	1	924341	5.43545	0.02486	1	0.10391	1	0.83727	40	0.15404	2	0.94798
id1000856	1	924398	0.17894	0.67467	1	0.00412	1	0.03201	38	0.1789	2	0.48174
id1000857	1	924532	4.3816	0.04386	1	0.09295	1	0.72123	34	0.16461	2	1.08121
id1000866	1	927608	0.34193	0.562	1	0.00736	1	0.05932	40	0.17349	2	0.559
id1000875	1	929007	0.43193	0.51481	1	0.00928	1	0.07477	40	0.1731	2	0.56672
id1000876	1	929166	0.34193	0.562	1	0.00736	1	0.05932	40	0.17349	2	0.559
id1000881	1	961973	0.1231	0.72853	1	0.00436	1	0.02256	26	0.18328	2	0.20245
id1000885	1	1003415	4.82599	0.0342	1	0.09888	1	0.78549	38	0.16276	2	0.87931
id1000886	1	1003600	0.03869	0.84506	1	0.000839	1	0.00676	40	0.1748	2	0.53272
id1000894	1	1004726	0.14594	0.70457	1	0.00336	1	0.02667	38	0.18273	2	0.4999
id1000907	1	1007177	7.71499	0.00864	1	0.14909	1	1.15915	36	0.15025	2	1.18296
id1000911	1	1008219	0.17476	0.67815	1	0.00378	1	0.03045	40	0.17421	2	0.54456
id1000922	1	1009815	0.20395	0.65419	1	0.00474	1	0.03707	37	0.18175	2	0.54807
id1000923	1	1010064	0.03869	0.84506	1	0.000839	1	0.00676	40	0.1748	2	0.53272
ud1000059	1	1012640	0.11206	0.73957	1	0.00243	1	0.01955	40	0.17448	2	0.53912
id1000929	1	1038174	0.14105	0.70972	1	0.00359	1	0.02626	32	0.1862	2	0.67978
id1000940	1	1039823	0.00992	0.92114	1	0.000215	1	0.00174	40	0.17493	2	0.53021
id1000947	1	1042817	2.2948	0.13767	1	0.04713	1	0.37974	40	0.16548	2	0.71921
id1000948	1	1042843	2.43447	0.12721	1	0.05191	1	0.39995	37	0.16429	2	0.81302
id1000955	1	1043946	2.2948	0.13767	1	0.04713	1	0.37974	40	0.16548	2	0.71921
id1000960	1	1045699	3.35392	0.0745	1	0.0672	1	0.54144	40	0.16143	2	0.80006
id1000965	1	1052989	2.65415	0.11133	1	0.05486	1	0.44099	39	0.16615	2	0.77916
id1000967	1	1053413	0.07658	0.78371	1	0.00197	1	0.0148	33	0.19323	2	0.56362
id1000968	1	1053585	1.12884	0.29551	1	0.02377	1	0.16484	34	0.14602	2	0.98501
id1000974	1	1058381	1.7881	0.19059	1	0.04465	1	0.25024	32	0.13995	2	0.56314
id1000980	1	1072211	1.07822	0.30533	1	0.0228	1	0.18371	40	0.17038	2	0.62119
id1000987	1	1087665	1.59969	0.21717	1	0.04425	1	0.25678	26	0.16052	2	0.81464
id1000996	1	1091901	4.98877	0.03117	1	0.09632	1	0.77609	40	0.15557	2	0.91739
id1000999	1	1093786	0.68383	0.41318	1	0.0146	1	0.11764	40	0.17203	2	0.58816
id1001003	1	1094263	4.83253	0.03505	1	0.11458	1	0.80608	33	0.1668	2	0.76539
id1001006	1	1094743	4.98877	0.03117	1	0.09632	1	0.77609	40	0.15557	2	0.91739
id1001009	1	1095730	4.65536	0.03702	1	0.09055	1	0.72963	40	0.15673	2	0.89416
id1001015	1	1120560	0.1048	0.74864	1	0.00358	1	0.02305	27	0.21995	2	0.24626
id1001017	1	1120616	0.14648	0.70472	1	0.00428	1	0.01877	29	0.12816	2	0.33492
id1001021	1	1121865	0.29728	0.59108	1	0.01129	1	0.06336	22	0.21311	2	0.46066
id1001022	1	1122165	0.10669	0.74579	1	0.00254	1	0.01964	37	0.18406	2	0.46185
id1001024	1	1123463	0.0636	0.80229	1	0.00145	1	0.01148	37	0.18049	2	0.61073
id1001025	1	1123615	0.04806	0.82775	1	0.00114	1	0.0074	35	0.15393	2	0.53947
id1001028	1	1124807	0.10161	0.75157	1	0.0022	1	0.01773	40	0.17453	2	0.53821
id1001037	1	1149555	4.1598	0.04879	1	0.0848	1	0.52529	36	0.12628	2	0.8242
id1001041	1	1164385	4.75245	0.03536	1	0.09186	1	0.73151	39	0.15392	2	0.9803
id1001042	1	1164771	1.27565	0.26561	1	0.02805	1	0.21772	39	0.17067	2	0.55294
id1001049	1	1166717	7.48289	0.00924	1	0.13689	1	1.10295	40	0.1474	2	1.08082
id1001051	1	1167141	5.03701	0.03041	1	0.09715	1	0.78276	40	0.1554	2	0.92072
id1001055	1	1167821	0.87026	0.3571	1	0.01968	1	0.15329	36	0.17615	2	0.72356
id1001056	1	1168079	7.48289	0.00924	1	0.13689	1	1.10295	40	0.1474	2	1.08082
id1001057	1	1168753	7.48289	0.00924	1	0.13689	1	1.10295	40	0.1474	2	1.08082
id1001060	1	1169433	7.48289	0.00924	1	0.13689	1	1.10295	40	0.1474	2	1.08082
id1001062	1	1169531	1.34932	0.25228	1	0.02834	1	0.22839	40	0.16926	2	0.64353
id1001069	1	1172634	4.84791	0.03641	1	0.13415	1	0.7467	27	0.15403	2	0.70369
id1001073	1	1174585	1.37538	0.248	1	0.02937	1	0.2366	39	0.17203	2	0.67367
id1001077	1	1176001	5.15034	0.029	1	0.09898	1	0.73978	38	0.14364	2	1.00797
id1001102	1	1201724	5.03701	0.03041	1	0.09715	1	0.78276	40	0.1554	2	0.92072
id1001106	1	1227512	3.75648	0.05968	1	0.07457	1	0.60085	40	0.15995	2	0.82976
id1001110	1	1248796	2.13427	0.15205	1	0.04388	1	0.34942	39	0.16372	2	0.78926
id1001111	1	1248892	0.15431	0.69654	1	0.00334	1	0.0269	40	0.1743	2	0.54279
id1001117	1	1287772	5.26575	0.02805	1	0.11759	1	0.8103	34	0.15388	2	0.82941
id1001120	1	1290079	5.35463	0.02666	1	0.1159	1	0.80175	35	0.14973	2	0.83858
ud1000068	1	1292515	1.77497	0.19114	1	0.0414	1	0.28688	36	0.16162	2	0.55573
id1001125	1	1326271	6.17724	0.01999	1	0.18676	1	0.93956	25	0.1521	2	0.61419
wd1000045	1	1337430	5.03701	0.03041	1	0.09715	1	0.78276	40	0.1554	2	0.92072
wd1000058	1	1357451	2.2239	0.14373	1	0.04575	1	0.36862	40	0.16576	2	0.71365
id1001128	1	1401052	6.99913	0.0116	1	0.12935	1	1.04227	40	0.14891	2	1.05048
id1001130	1	1402093	5.03701	0.03041	1	0.09715	1	0.78276	40	0.1554	2	0.92072
id1001136	1	1406386	3.08746	0.08655	1	0.06224	1	0.5015	40	0.16243	2	0.78009
id1001141	1	1408298	4.951	0.03209	1	0.09615	1	0.71579	38	0.14457	2	0.9753
id1001157	1	1416110	2.22535	0.14381	1	0.04648	1	0.37359	39	0.16788	2	0.74546
id1001165	1	1429278	5.73749	0.02138	1	0.10896	1	0.87796	40	0.15302	2	0.96832
id1001167	1	1430255	7.13346	0.01118	1	0.13766	1	1.08099	37	0.15154	2	1.123
id1001176	1	1437674	4.16985	0.04778	1	0.082	1	0.66072	40	0.15845	2	0.8597
id1001182	1	1444302	5.50891	0.02409	1	0.10528	1	0.83936	39	0.15236	2	1.01525
ud1000074	1	1444562	2.27023	0.14234	1	0.05798	1	0.36529	30	0.1609	2	0.73633
ud1000077	1	1483675	4.38498	0.04317	1	0.09235	1	0.72606	37	0.16558	2	0.86801
id1001184	1	1489688	0.99488	0.32486	1	0.02242	1	0.17667	38	0.17758	2	0.56513
id1001186	1	1490141	2.14932	0.15065	1	0.04417	1	0.35176	39	0.16366	2	0.79042
id1001187	1	1490627	1.00001	0.32332	1	0.02119	1	0.17071	40	0.1707	2	0.61469
id1001194	1	1493483	1.00001	0.32332	1	0.02119	1	0.17071	40	0.1707	2	0.61469
id1001200	1	1497091	2.37315	0.13652	1	0.07143	1	0.39983	24	0.16848	2	0.77684
id1001206	1	1500351	0.11361	0.73803	1	0.00271	1	0.02121	36	0.18672	2	0.55688
id1001209	1	1501263	0.37041	0.54671	1	0.00905	1	0.05958	35	0.16084	2	0.4768
id1001213	1	1502529	4.67832	0.03674	1	0.09166	1	0.72657	39	0.15531	2	0.935
id1001218	1	1503278	2.25498	0.14104	1	0.04635	1	0.3735	40	0.16563	2	0.71609
id1001224	1	1504625	2.25498	0.14104	1	0.04635	1	0.3735	40	0.16563	2	0.71609
id1001229	1	1506081	2.10635	0.15469	1	0.04359	1	0.3475	39	0.16498	2	0.76932
id1001235	1	1509625	2.25498	0.14104	1	0.04635	1	0.3735	40	0.16563	2	0.71609
id1001247	1	1511711	0.83975	0.36557	1	0.01985	1	0.15798	36	0.18812	2	0.59306
id1001256	1	1514218	1.00001	0.32332	1	0.02119	1	0.17071	40	0.1707	2	0.61469
id1001262	1	1533575	0.82959	0.36785	1	0.01765	1	0.1422	40	0.17142	2	0.60044
id1001266	1	1535455	8.06952	0.0072	1	0.15076	1	1.21365	38	0.1504	2	1.16762
id1001274	1	1539533	2.1184	0.15354	1	0.04382	1	0.34938	39	0.16493	2	0.77026
id1001275	1	1539706	0.02092	0.88576	1	0.000478	1	0.00367	38	0.17554	2	0.50696
id1001276	1	1539860	0.1257	0.72512	1	0.00315	1	0.0209	34	0.1663	2	0.49407
id1001277	1	1540137	2.15145	0.15066	1	0.0455	1	0.36243	38	0.16846	2	0.7823
id1001278	1	1540484	0.33276	0.56735	1	0.00728	1	0.05855	39	0.17596	2	0.58795
id1001280	1	1541209	1.30335	0.26094	1	0.02748	1	0.20166	37	0.15472	2	0.80631
ud1000087	1	1565728	2.31139	0.13629	1	0.04745	1	0.38233	40	0.16541	2	0.72051
ud1000097	1	1602005	2.29521	0.13764	1	0.04714	1	0.3798	40	0.16548	2	0.71924
id1001284	1	1603331	0.43948	0.51127	1	0.00954	1	0.07559	39	0.172	2	0.60951
id1001285	1	1603855	0.43948	0.51127	1	0.00954	1	0.07559	39	0.172	2	0.60951
id1001286	1	1604769	1.15301	0.28952	1	0.02476	1	0.19945	39	0.17298	2	0.65509
id1001287	1	1605595	0.36493	0.54979	1	0.00919	1	0.06425	34	0.17607	2	0.50193
id1001290	1	1607497	0.01916	0.89061	1	0.000416	1	0.00335	40	0.17489	2	0.53102
id1001291	1	1607534	0.00504	0.94385	1	0.000107	1	0.000715	33	0.14193	2	0.98497
id1001296	1	1641592	5.66837	0.02212	1	0.10781	1	0.8687	40	0.15325	2	0.96369
id1001298	1	1670145	1.27409	0.26825	1	0.03169	1	0.19806	29	0.15545	2	0.87075
id1001301	1	1670890	0.2714	0.60698	1	0.00792	1	0.0374	25	0.1378	2	0.63962
id1001307	1	1672666	0.44252	0.51004	1	0.0102	1	0.08165	37	0.18452	2	0.58856
id1001318	1	1676404	0.5124	0.47826	1	0.01099	1	0.08852	40	0.17276	2	0.5736
id1001320	1	1678641	1.48834	0.22962	1	0.03116	1	0.25107	40	0.16869	2	0.65488
id1001325	1	1679472	0.07701	0.78282	1	0.00167	1	0.01345	40	0.17463	2	0.53607
id1001332	1	1700427	0.16522	0.68656	1	0.00357	1	0.02879	40	0.17425	2	0.54374
id1001340	1	1704366	0.71616	0.40244	1	0.01528	1	0.1231	40	0.17189	2	0.59089
ud1000100	1	1706993	2.99521	0.09122	1	0.06051	1	0.48756	40	0.16278	2	0.77312
id1001356	1	1766057	0.10286	0.75009	1	0.00223	1	0.01795	40	0.17452	2	0.53832
id1001366	1	1775122	0.12642	0.72419	1	0.00292	1	0.02308	37	0.18258	2	0.57419
id1001368	1	1775737	2.16761	0.14877	1	0.04465	1	0.35977	40	0.16598	2	0.70923
id1001370	1	1776012	1.56965	0.21994	1	0.04406	1	0.29892	30	0.19044	2	0.53601
id1001376	1	1777839	0.79921	0.37668	1	0.01702	1	0.1371	40	0.17154	2	0.59789
id1001377	1	1778006	1.65978	0.20504	1	0.03461	1	0.27884	40	0.168	2	0.66876
id1001383	1	1829683	0.96771	0.33132	1	0.02101	1	0.16913	39	0.17478	2	0.61752
id1001395	1	1835924	0.96771	0.33132	1	0.02101	1	0.16913	39	0.17478	2	0.61752
id1001396	1	1836171	0.14365	0.70669	1	0.00311	1	0.02504	40	0.17434	2	0.54186
id1001420	1	1844850	1.06856	0.30748	1	0.0226	1	0.1821	40	0.17042	2	0.62039
id1001423	1	1845277	0.79921	0.37668	1	0.01702	1	0.1371	40	0.17154	2	0.59789
id1001428	1	1848812	2.08905	0.15725	1	0.04708	1	0.35699	35	0.17089	2	0.80116
id1001432	1	1850924	1.18398	0.2834	1	0.0261	1	0.20036	38	0.16923	2	0.62262
id1001436	1	1854227	1.06856	0.30748	1	0.0226	1	0.1821	40	0.17042	2	0.62039
id1001437	1	1863862	1.94309	0.17165	1	0.04137	1	0.29449	37	0.15156	2	0.7555
id1001452	1	1869350	1.77497	0.19092	1	0.03951	1	0.29	37	0.16338	2	0.64703
id1001454	1	1869827	1.06856	0.30748	1	0.0226	1	0.1821	40	0.17042	2	0.62039
id1001458	1	1871026	0.13998	0.71028	1	0.00303	1	0.02441	40	0.17436	2	0.54154
id1001464	1	1892584	0.01769	0.89486	1	0.000384	1	0.00309	40	0.17489	2	0.53089
id1001465	1	1893214	1.70011	0.19973	1	0.03541	1	0.28534	40	0.16784	2	0.67201
id1001483	1	1938001	0.18544	0.66905	1	0.00401	1	0.0323	40	0.17416	2	0.54549
id1001487	1	1939907	1.79129	0.18833	1	0.03723	1	0.29999	40	0.16747	2	0.67934
id1001500	1	1943340	3.89161	0.05547	1	0.07701	1	0.62054	40	0.15946	2	0.83961
id1001509	1	1944794	4.1958	0.04767	1	0.09156	1	0.64275	37	0.15319	2	0.67608
id1001516	1	1965548	3.16037	0.08715	1	0.09736	1	0.49181	26	0.15562	2	0.50268
id1001539	1	1973376	1.90763	0.17489	1	0.03954	1	0.31859	40	0.16701	2	0.68863
id1001542	1	1973868	2.65929	0.11246	1	0.0609	1	0.46864	33	0.17623	2	0.9397
id1001572	1	1978258	0.68106	0.41424	1	0.0146	1	0.11639	39	0.1709	2	0.65376
id1001588	1	1983125	0.94155	0.33771	1	0.01998	1	0.16095	40	0.17095	2	0.60982
id1001599	1	1990638	0.01964	0.88951	1	0.000555	1	0.00309	29	0.15708	2	0.50395
id1001602	1	1995450	0.1011	0.75217	1	0.00219	1	0.01764	40	0.17453	2	0.53816
wd1000121	1	2037657	5.55661	0.02366	1	0.11028	1	0.88588	38	0.15943	2	0.98734
id1001633	1	2054855	3.68837	0.06232	1	0.07512	1	0.59844	38	0.16225	2	0.9003
id1001636	1	2055094	4.17794	0.04758	1	0.08215	1	0.66188	40	0.15842	2	0.86028
id1001638	1	2057827	0.07569	0.78468	1	0.00165	1	0.01314	39	0.17355	2	0.60213
id1001645	1	2069677	3.89161	0.05547	1	0.07701	1	0.62054	40	0.15946	2	0.83961
id1001655	1	2073898	8.01761	0.00833	1	0.17978	1	1.08547	29	0.13539	2	1.05581
id1001662	1	2078005	0.17166	0.68085	1	0.00371	1	0.02991	40	0.17422	2	0.54429
id1001664	1	2078730	0.50563	0.48138	1	0.01151	1	0.08458	38	0.16728	2	0.49725
id1001665	1	2080456	0.94155	0.33771	1	0.01998	1	0.16095	40	0.17095	2	0.60982
id1001677	1	2098423	0.21801	0.64309	1	0.00471	1	0.03794	40	0.17402	2	0.54831
id1001678	1	2098804	4.40419	0.04274	1	0.09522	1	0.63934	37	0.14517	2	0.67151
id1001680	1	2099423	0.21801	0.64309	1	0.00471	1	0.03794	40	0.17402	2	0.54831
id1001681	1	2099471	0.21801	0.64309	1	0.00471	1	0.03794	40	0.17402	2	0.54831
id1001688	1	2102204	9.41427	0.00396	1	0.17711	1	1.19729	38	0.12718	2	0.96365
id1001692	1	2112779	3.20698	0.08279	1	0.08195	1	0.49623	32	0.15473	2	0.55191
id1001700	1	2115148	1.17361	0.28515	1	0.02476	1	0.19949	40	0.16998	2	0.62909
id1001703	1	2116690	0.00803	0.92903	1	0.000174	1	0.00141	40	0.17494	2	0.53004
id1001709	1	2118023	2.4314	0.12744	1	0.05249	1	0.38034	37	0.15643	2	0.72936
id1001713	1	2118470	3.26914	0.07873	1	0.07471	1	0.52553	37	0.16075	2	0.54322
id1001715	1	2118966	0.21801	0.64309	1	0.00471	1	0.03794	40	0.17402	2	0.54831
id1001716	1	2119093	1.20627	0.27864	1	0.02543	1	0.20488	40	0.16985	2	0.63178
id1001728	1	2131985	3.89161	0.05547	1	0.07701	1	0.62054	40	0.15946	2	0.83961
id1001729	1	2132023	1.98643	0.16644	1	0.0411	1	0.33112	40	0.16669	2	0.6949
id1001731	1	2134637	2.98475	0.09196	1	0.0584	1	0.43486	39	0.14569	2	0.88201
id1001734	1	2135874	1.48169	0.23083	1	0.03193	1	0.25606	39	0.17282	2	0.6398
id1001735	1	2136478	2.88464	0.09739	1	0.0593	1	0.47665	39	0.16524	2	0.79699
wd1000146	1	2171191	0.00768	0.93059	1	0.000167	1	0.00134	40	0.17494	2	0.53001
wd1000174	1	2213614	0.12945	0.72129	1	0.00369	1	0.01847	33	0.14264	2	0.146
wd1000189	1	2237940	0.01531	0.90234	1	0.000388	1	0.00225	30	0.14668	2	0.69294
id1001740	1	2249164	0.17607	0.67708	1	0.00382	1	0.03048	39	0.1731	2	0.61081
id1001742	1	2249789	0.104	0.74876	1	0.00225	1	0.01815	40	0.17452	2	0.53842
id1001748	1	2252445	0.30035	0.58671	1	0.00647	1	0.05216	40	0.17367	2	0.55542
id1001764	1	2258237	1.01222	0.32042	1	0.02144	1	0.17274	40	0.17065	2	0.61571
id1001768	1	2259273	1.55276	0.22016	1	0.03322	1	0.26747	39	0.17226	2	0.66669
id1001775	1	2261208	0.13456	0.71569	1	0.00291	1	0.02346	40	0.17438	2	0.54107
id1001779	1	2261920	0.13456	0.71569	1	0.00291	1	0.02346	40	0.17438	2	0.54107
id1001791	1	2265168	5.59919	0.02303	1	0.10744	1	0.85163	39	0.1521	2	0.99753
id1001795	1	2266965	1.01222	0.32042	1	0.02144	1	0.17274	40	0.17065	2	0.61571
id1001798	1	2267154	1.66048	0.20494	1	0.03462	1	0.27895	40	0.168	2	0.66882
id1001810	1	2270427	0.13456	0.71569	1	0.00291	1	0.02346	40	0.17438	2	0.54107
id1001814	1	2270985	1.81946	0.18496	1	0.03779	1	0.3045	40	0.16736	2	0.68159
id1001821	1	2276961	0.76234	0.38794	1	0.01651	1	0.13296	39	0.17441	2	0.62599
id1001823	1	2277143	0.83054	0.36758	1	0.01767	1	0.14236	40	0.17141	2	0.60052
id1001839	1	2290936	1.73112	0.19707	1	0.04442	1	0.23694	34	0.13687	2	0.33999
id1001843	1	2292282	1.50169	0.22758	1	0.03143	1	0.25324	40	0.16864	2	0.65596
id1001845	1	2292904	1.50169	0.22758	1	0.03143	1	0.25324	40	0.16864	2	0.65596
id1001849	1	2293711	1.50169	0.22758	1	0.03143	1	0.25324	40	0.16864	2	0.65596
id1001851	1	2294836	0.27695	0.60161	1	0.00597	1	0.04812	40	0.17377	2	0.5534
id1001855	1	2296568	2.07333	0.15768	1	0.0428	1	0.3449	40	0.16635	2	0.70179
ud1000129	1	2297298	0.27695	0.60161	1	0.00597	1	0.04812	40	0.17377	2	0.5534
ud1000132	1	2327387	4.86814	0.03316	1	0.09424	1	0.75936	40	0.15599	2	0.90902
id1001857	1	2328243	0.61321	0.43819	1	0.01311	1	0.10567	40	0.17233	2	0.58218
id1001858	1	2334213	5.48863	0.02434	1	0.10494	1	0.83665	39	0.15243	2	1.01389
id1001864	1	2355260	0.74197	0.39473	1	0.01804	1	0.1209	36	0.16295	2	0.41863
id1001870	1	2355895	1.69067	0.2028	1	0.04146	1	0.24677	32	0.14596	2	0.64063
id1001887	1	2361426	0.02516	0.87476	1	0.000546	1	0.0044	40	0.17486	2	0.53154
id1001891	1	2361701	0.00154	0.96895	1	5.07e-05	1	0.00025	28	0.16181	2	0.1949
id1001895	1	2362020	0.00351	0.95305	1	7.62e-05	1	0.000614	40	0.17496	2	0.52965
id1001896	1	2362495	0.51273	0.47812	1	0.01099	1	0.08858	40	0.17276	2	0.57363
id1001899	1	2370596	6.30266	0.01656	1	0.12666	1	0.90888	37	0.14421	2	0.91996
id1001905	1	2373616	0.01555	0.90137	1	0.000338	1	0.00272	40	0.1749	2	0.5307
id1001914	1	2379820	3.95176	0.05447	1	0.08189	1	0.55557	36	0.14059	2	0.86168
id1001915	1	2380137	2.44646	0.12587	1	0.05149	1	0.41295	39	0.16879	2	0.71824
id1001916	1	2380475	3.59998	0.06814	1	0.10871	1	0.55859	28	0.15517	2	0.39679
id1001924	1	2383307	0.53776	0.46764	1	0.01152	1	0.09284	40	0.17265	2	0.57576
id1001927	1	2383808	0.53516	0.46871	1	0.01147	1	0.0924	40	0.17266	2	0.57554
wd1000197	1	2439647	0.04994	0.82492	1	0.00166	1	0.01073	26	0.21488	2	0.44064
id1001981	1	2569781	0.03232	0.85824	1	0.000701	1	0.00565	40	0.17483	2	0.53217
id1002025	1	2585620	1.2319	0.27383	1	0.02636	1	0.21192	39	0.17203	2	0.66463
id1002029	1	2586042	1.03031	0.31619	1	0.02181	1	0.17575	40	0.17058	2	0.61721
id1002033	1	2586766	0.48433	0.49049	1	0.01039	1	0.08373	40	0.17288	2	0.57121
id1002045	1	2590115	0.000818	0.97733	1	1.83e-05	1	0.000147	39	0.17938	2	0.51184
id1002048	1	2591017	0.97126	0.33029	1	0.02059	1	0.16591	40	0.17082	2	0.6123
id1002058	1	2605844	0.53026	0.47085	1	0.01181	1	0.09259	39	0.17461	2	0.51427
id1002060	1	2606283	0.03232	0.85824	1	0.000701	1	0.00565	40	0.17483	2	0.53217
id1002076	1	2609085	1.03031	0.31619	1	0.02181	1	0.17575	40	0.17058	2	0.61721
id1002080	1	2610666	0.64696	0.42596	1	0.01383	1	0.1114	40	0.17219	2	0.58504
id1002081	1	2611982	0.71373	0.40323	1	0.01523	1	0.12269	40	0.1719	2	0.59069
id1002108	1	2674113	3.01556	0.0918	1	0.07045	1	0.52053	33	0.17262	2	0.84631
id1002120	1	2688263	0.03012	0.86338	1	0.000763	1	0.00504	30	0.16719	2	0.79233
id1002122	1	2689690	0.39653	0.53365	1	0.01245	1	0.06433	30	0.16224	2	0.14947
id1002126	1	2701155	0.88693	0.35196	1	0.01884	1	0.15182	40	0.17118	2	0.60525
id1002128	1	2701870	2.92155	0.09535	1	0.06086	1	0.48682	39	0.16663	2	0.75051
id1002146	1	2705614	0.48433	0.49049	1	0.01039	1	0.08373	40	0.17288	2	0.57121
id1002149	1	2706551	0.48433	0.49049	1	0.01039	1	0.08373	40	0.17288	2	0.57121
id1002151	1	2707131	0.48433	0.49049	1	0.01039	1	0.08373	40	0.17288	2	0.57121
id1002153	1	2707476	0.73138	0.39922	1	0.02139	1	0.12846	30	0.17564	2	0.36852
id1002158	1	2725468	1.12954	0.29476	1	0.02574	1	0.20576	37	0.18217	2	0.62725
id1002163	1	2727493	0.61274	0.43837	1	0.01311	1	0.10559	40	0.17233	2	0.58214
id1002165	1	2728045	2.27443	0.13938	1	0.04673	1	0.37655	40	0.16556	2	0.71761
id1002167	1	2729120	2.16207	0.15122	1	0.05603	1	0.34282	32	0.15856	2	0.52225
id1002176	1	2769040	0.83647	0.36649	1	0.02006	1	0.15645	36	0.18703	2	0.53314
ud1000149	1	2772360	0.03222	0.85845	1	0.000699	1	0.00563	40	0.17483	2	0.53216
id1002184	1	2800954	0.89696	0.34974	1	0.01968	1	0.15277	37	0.17032	2	0.7309
id1002198	1	2806522	1.09347	0.30249	1	0.02458	1	0.19406	37	0.17747	2	0.66454
id1002201	1	2807609	0.23685	0.62971	1	0.00599	1	0.04666	33	0.197	2	0.64142
ud1000154	1	2834562	0.04671	0.83015	1	0.00122	1	0.00778	35	0.16662	2	0.28561
id1002218	1	2844480	7.67313	0.00846	1	0.13981	1	1.12648	40	0.14681	2	1.09258
id1002236	1	2848262	1.90249	0.17546	1	0.03944	1	0.31777	40	0.16703	2	0.68822
id1002237	1	2848338	12.9787	0.00109	0.998	0.26411	1	1.46474	31	0.11286	2	1.02366
id1002266	1	2863621	0.1635	0.68811	1	0.00354	1	0.02849	40	0.17426	2	0.54359
id1002267	1	2863898	2.18169	0.14769	1	0.04561	1	0.36665	39	0.16806	2	0.74199
id1002277	1	2893159	1.48725	0.23215	1	0.03927	1	0.26411	30	0.17758	2	0.69909
id1002284	1	2894250	0.90699	0.34678	1	0.01933	1	0.15413	39	0.16993	2	0.67263
id1002298	1	2897384	2.15651	0.15042	1	0.0501	1	0.32237	37	0.14949	2	0.45201
id1002300	1	2897613	0.0576	0.81155	1	0.00125	1	0.01006	40	0.17472	2	0.53437
id1002308	1	2899077	0.10592	0.74654	1	0.00229	1	0.01848	40	0.17451	2	0.53858
id1002311	1	2900116	1.59705	0.21364	1	0.03335	1	0.26871	40	0.16825	2	0.6637
id1002315	1	2919431	0.83054	0.36758	1	0.01767	1	0.14236	40	0.17141	2	0.60052
id1002317	1	2920170	0.05676	0.81349	1	0.00188	1	0.01082	27	0.19069	2	0.3038
id1002330	1	2924187	1.62502	0.20994	1	0.03472	1	0.2795	39	0.172	2	0.67086
id1002331	1	2924549	0.7271	0.39931	1	0.01656	1	0.13214	37	0.18174	2	0.62808
id1002334	1	2926858	0.90251	0.34827	1	0.02085	1	0.16537	37	0.18323	2	0.57563
id1002336	1	2963449	0.39938	0.531	1	0.00859	1	0.06919	40	0.17324	2	0.56394
id1002362	1	2974417	0.4172	0.52203	1	0.00897	1	0.07224	40	0.17316	2	0.56546
id1002366	1	2975692	1.81946	0.18496	1	0.03779	1	0.3045	40	0.16736	2	0.68159
id1002368	1	2977180	1.81946	0.18496	1	0.03779	1	0.3045	40	0.16736	2	0.68159
id1002370	1	2977860	1.62919	0.21269	1	0.044	1	0.24175	27	0.14838	2	0.74364
id1002371	1	2978326	0.41626	0.52259	1	0.00921	1	0.07391	39	0.17756	2	0.54839
id1002373	1	2979582	0.39938	0.531	1	0.00859	1	0.06919	40	0.17324	2	0.56394
id1002416	1	3052220	1.81946	0.18496	1	0.03779	1	0.3045	40	0.16736	2	0.68159
ud1000186	1	3058941	5.47516	0.02464	1	0.10835	1	0.85306	38	0.1558	2	0.97622
ud1000187	1	3086333	0.10176	0.75147	1	0.00242	1	0.01568	38	0.15409	2	0.31095
id1002426	1	3086655	0.39938	0.531	1	0.00859	1	0.06919	40	0.17324	2	0.56394
id1002431	1	3088221	0.39938	0.531	1	0.00859	1	0.06919	40	0.17324	2	0.56394
id1002446	1	3090666	1.00001	0.32332	1	0.02119	1	0.17071	40	0.1707	2	0.61469
id1002452	1	3092377	0.4172	0.52203	1	0.00897	1	0.07224	40	0.17316	2	0.56546
id1002456	1	3093093	1.00001	0.32332	1	0.02119	1	0.17071	40	0.1707	2	0.61469
ud1000189	1	3103801	0.53718	0.4681	1	0.01204	1	0.09243	38	0.17207	2	0.56866
id1002494	1	3130836	0.04568	0.83186	1	0.00102	1	0.00818	39	0.17896	2	0.5352
id1002495	1	3130962	0.39938	0.531	1	0.00859	1	0.06919	40	0.17324	2	0.56394
id1002498	1	3134826	0.39837	0.53161	1	0.00878	1	0.07065	39	0.17736	2	0.56644
id1002509	1	3149027	1.30105	0.26098	1	0.02819	1	0.22551	39	0.17333	2	0.61986
id1002518	1	3180818	0.88719	0.35252	1	0.0212	1	0.16715	36	0.1884	2	0.55032
id1002529	1	3183395	0.34707	0.55918	1	0.0075	1	0.05982	39	0.17235	2	0.62548
id1002531	1	3183885	0.5124	0.47826	1	0.01099	1	0.08852	40	0.17276	2	0.5736
id1002535	1	3194253	0.21231	0.64798	1	0.00556	1	0.03664	33	0.17257	2	0.44829
id1002547	1	3285074	0.59827	0.44402	1	0.01323	1	0.1051	38	0.17566	2	0.63398
id1002572	1	3316630	0.34707	0.55918	1	0.0075	1	0.05982	39	0.17235	2	0.62548
id1002622	1	3328456	6.6192	0.0139	1	0.12333	1	0.99372	40	0.15013	2	1.0262
id1002625	1	3329369	0.05577	0.81452	1	0.00121	1	0.00974	40	0.17473	2	0.53421
id1002635	1	3332043	0.05577	0.81452	1	0.00121	1	0.00974	40	0.17473	2	0.53421
id1002647	1	3335235	0.03655	0.84937	1	0.000801	1	0.00635	39	0.17377	2	0.57489
id1002671	1	3340207	0.00687	0.93437	1	0.000149	1	0.0012	40	0.17494	2	0.52994
id1002705	1	3346735	0.04476	0.83355	1	0.000995	1	0.00801	39	0.17891	2	0.53696
id1002728	1	3351659	0.05577	0.81452	1	0.00121	1	0.00974	40	0.17473	2	0.53421
id1002730	1	3352365	0.05577	0.81452	1	0.00121	1	0.00974	40	0.17473	2	0.53421
id1002732	1	3353477	0.05577	0.81452	1	0.00121	1	0.00974	40	0.17473	2	0.53421
id1002745	1	3361471	0.26473	0.60972	1	0.00571	1	0.04602	40	0.17382	2	0.55235
id1002749	1	3363353	0.00687	0.93437	1	0.000149	1	0.0012	40	0.17494	2	0.52994
id1002759	1	3369209	0.76439	0.3894	1	0.02253	1	0.14713	28	0.19248	2	0.56992
id1002760	1	3369228	0.26473	0.60972	1	0.00571	1	0.04602	40	0.17382	2	0.55235
id1002770	1	3397754	0.11632	0.73504	1	0.00268	1	0.01855	36	0.15946	2	0.59515
id1002773	1	3398048	0.4446	0.50883	1	0.00972	1	0.07829	39	0.17609	2	0.59451
id1002774	1	3398103	0.5124	0.47826	1	0.01099	1	0.08852	40	0.17276	2	0.5736
id1002776	1	3398228	0.46879	0.49793	1	0.01125	1	0.08947	36	0.19086	2	0.5394
id1002793	1	3419119	0.00687	0.93437	1	0.000149	1	0.0012	40	0.17494	2	0.52994
id1002809	1	3425056	0.44396	0.50904	1	0.00953	1	0.07683	40	0.17305	2	0.56775
id1002825	1	3434148	0.00687	0.93437	1	0.000149	1	0.0012	40	0.17494	2	0.52994
id1002826	1	3434442	2.49911	0.12199	1	0.05216	1	0.42025	39	0.16816	2	0.74946
id1002832	1	3446298	8.90396	0.00489	1	0.1646	1	1.27766	39	0.14349	2	1.08291
id1002833	1	3446754	4.36962	0.04299	1	0.08554	1	0.68926	40	0.15774	2	0.87397
id1002838	1	3461494	1.41163	0.24197	1	0.03012	1	0.24262	39	0.17187	2	0.67668
id1002842	1	3463018	3.76734	0.05933	1	0.07477	1	0.60243	40	0.15991	2	0.83056
id1002845	1	3464892	0.87107	0.35744	1	0.02242	1	0.15471	33	0.17761	2	0.52024
id1002847	1	3465717	1.50776	0.22903	1	0.04539	1	0.30576	30	0.20279	2	0.32621
id1002856	1	3478928	1.8566	0.18125	1	0.04072	1	0.32114	37	0.17297	2	0.74285
id1002857	1	3479097	7.72787	0.00825	1	0.14064	1	1.13322	40	0.14664	2	1.09595
id1002863	1	3481990	7.72787	0.00825	1	0.14064	1	1.13322	40	0.14664	2	1.09595
id1002864	1	3482103	1.87589	0.17844	1	0.03891	1	0.31352	40	0.16713	2	0.6861
id1002871	1	3502592	0.05156	0.82156	1	0.00108	1	0.00808	39	0.15664	2	0.66862
id1002878	1	3506466	0.18421	0.67008	1	0.00398	1	0.03208	40	0.17417	2	0.54538
id1002880	1	3506991	3.82111	0.05781	1	0.07792	1	0.62334	39	0.16313	2	0.81877
id1002889	1	3509242	6.18822	0.01713	1	0.11637	1	0.93769	40	0.15153	2	0.99819
id1002892	1	3510603	2.6476	0.11156	1	0.05392	1	0.43449	40	0.16411	2	0.74659
id1002896	1	3527049	2.38939	0.13004	1	0.04896	1	0.39451	40	0.16511	2	0.72659
id1002897	1	3527241	0.63042	0.432	1	0.01409	1	0.10935	39	0.17345	2	0.49876
id1002899	1	3528691	2.38939	0.13004	1	0.04896	1	0.39451	40	0.16511	2	0.72659
id1002906	1	3533720	2.55857	0.11757	1	0.05222	1	0.42076	40	0.16445	2	0.73972
id1002908	1	3533877	2.55857	0.11757	1	0.05222	1	0.42076	40	0.16445	2	0.73972
id1002928	1	3572015	0.809	0.3738	1	0.01722	1	0.13875	40	0.1715	2	0.59871
id1002930	1	3573350	0.0514	0.82241	1	0.00191	1	0.00707	26	0.13762	2	0.06726
id1002931	1	3575408	0.43517	0.51404	1	0.01087	1	0.07231	33	0.16617	2	0.58548
id1002936	1	3593481	1.05037	0.31158	1	0.02223	1	0.17908	40	0.17049	2	0.61888
id1002940	1	3596871	0.46582	0.49895	1	0.01004	1	0.08004	39	0.17183	2	0.63559
id1002941	1	3597160	2.49498	0.1225	1	0.05218	1	0.41587	38	0.16668	2	0.81805
id1002962	1	3637152	0.01149	0.91518	1	0.000251	1	0.002	39	0.17383	2	0.59657
id1002966	1	3658950	0.03216	0.85897	1	0.001	1	0.00596	28	0.18518	2	0.37882
id1002979	1	3663140	0.04257	0.83758	1	0.000923	1	0.00744	40	0.17478	2	0.53306
id1002991	1	3665839	0.07004	0.79267	1	0.00155	1	0.01251	39	0.17862	2	0.54559
id1003019	1	3681762	0.03268	0.8575	1	0.000737	1	0.00571	38	0.17459	2	0.55148
id1003026	1	3692489	0.04505	0.83299	1	0.000977	1	0.00787	40	0.17477	2	0.53328
id1003036	1	3695404	2.86733	0.09928	1	0.06281	1	0.41478	35	0.14466	2	0.77014
id1003037	1	3695840	3.18002	0.08253	1	0.06816	1	0.49677	38	0.15622	2	0.67584
id1003043	1	3697470	0.00981	0.92162	1	0.000216	1	0.00172	38	0.17536	2	0.64918
id1003064	1	3713661	2.78773	0.10321	1	0.05949	1	0.43676	38	0.15667	2	0.69414
id1003089	1	3726651	1.6867	0.20147	1	0.03515	1	0.28318	40	0.16789	2	0.67093
id1003093	1	3728297	1.6867	0.20147	1	0.03515	1	0.28318	40	0.16789	2	0.67093
id1003102	1	3731290	1.96361	0.16904	1	0.04102	1	0.32517	39	0.1656	2	0.7343
id1003108	1	3733953	0.02528	0.8745	1	0.000558	1	0.0045	39	0.17798	2	0.55762
id1003111	1	3735606	0.00719	0.93285	1	0.000156	1	0.00126	40	0.17494	2	0.52997
id1003112	1	3735623	0.00719	0.93285	1	0.000156	1	0.00126	40	0.17494	2	0.52997
id1003114	1	3736131	1.6867	0.20147	1	0.03515	1	0.28318	40	0.16789	2	0.67093
id1003126	1	3775914	0.01051	0.91886	1	0.000228	1	0.00184	40	0.17492	2	0.53026
id1003156	1	3819261	1.6867	0.20147	1	0.03515	1	0.28318	40	0.16789	2	0.67093
id1003157	1	3819526	1.6867	0.20147	1	0.03515	1	0.28318	40	0.16789	2	0.67093
id1003163	1	3820627	1.6867	0.20147	1	0.03515	1	0.28318	40	0.16789	2	0.67093
id1003164	1	3821059	2.55753	0.11784	1	0.05299	1	0.42593	39	0.16654	2	0.77163
id1003168	1	3822585	1.96528	0.16886	1	0.04057	1	0.32308	39	0.1644	2	0.77609
id1003191	1	3829435	2.437	0.12974	1	0.07199	1	0.39012	28	0.16008	2	0.46853
id1003200	1	3830323	1.9131	0.17449	1	0.03977	1	0.31711	39	0.16576	2	0.75412
ud1000229	1	3848043	1.61545	0.21188	1	0.03684	1	0.28892	36	0.17885	2	0.70159
id1003225	1	3874081	2.23393	0.14349	1	0.04721	1	0.36864	37	0.16502	2	0.85181
id1003248	1	3917517	0.12279	0.72952	1	0.00456	1	0.0228	21	0.1857	2	0.54879
id1003249	1	3918654	0.00582	0.93958	1	0.000126	1	0.00102	40	0.17495	2	0.52985
id1003252	1	3919906	0.0331	0.85655	1	0.000718	1	0.00579	40	0.17483	2	0.53223
id1003253	1	3921118	0.98336	0.32733	1	0.02084	1	0.16793	40	0.17077	2	0.61331
id1003255	1	3923048	0.98336	0.32733	1	0.02084	1	0.16793	40	0.17077	2	0.61331
id1003256	1	3924288	2.63809	0.11999	1	0.10682	1	0.51937	20	0.19687	2	0.46237
id1003260	1	3926336	1.49328	0.22924	1	0.03167	1	0.25167	38	0.16854	2	0.77098
id1003261	1	3926693	0.86132	0.35894	1	0.01831	1	0.14753	40	0.17128	2	0.60311
id1003269	1	3940360	1.37693	0.24855	1	0.03068	1	0.21713	35	0.15769	2	0.7789
id1003271	1	3942155	3.06419	0.0877	1	0.06181	1	0.498	40	0.16252	2	0.77834
id1003279	1	3957573	0.27208	0.60497	1	0.00608	1	0.04811	38	0.17683	2	0.59589
id1003293	1	3966354	1.11062	0.29827	1	0.02347	1	0.18908	40	0.17024	2	0.62388
id1003304	1	3981585	0.01661	0.89815	1	0.000386	1	0.00277	38	0.16679	2	0.41942
id1003307	1	3981816	0.81385	0.37252	1	0.01749	1	0.13866	39	0.17038	2	0.64104
id1003323	1	3989937	2.57363	0.1174	1	0.05797	1	0.46137	36	0.17927	2	0.75258
id1003325	1	3990462	1.11062	0.29827	1	0.02347	1	0.18908	40	0.17024	2	0.62388
id1003336	1	3994106	1.00891	0.3212	1	0.02137	1	0.17219	40	0.17067	2	0.61543
id1003337	1	3994178	0.81385	0.37252	1	0.01749	1	0.13866	39	0.17038	2	0.64104
id1003345	1	4005467	0.10743	0.74489	1	0.00239	1	0.01898	38	0.17671	2	0.60774
id1003362	1	4011484	0.14358	0.70681	1	0.00314	1	0.02488	39	0.1733	2	0.58415
id1003363	1	4011648	0.33699	0.565	1	0.00755	1	0.05449	38	0.16169	2	0.53851
id1003368	1	4029937	5.21578	0.02791	1	0.10301	1	0.82401	39	0.15798	2	0.91911
id1003372	1	4032636	0.54163	0.46616	1	0.01213	1	0.09416	39	0.17384	2	0.49116
id1003383	1	4059318	0.02126	0.8848	1	0.000461	1	0.00372	40	0.17488	2	0.5312
id1003396	1	4063861	0.08959	0.76625	1	0.00194	1	0.01564	40	0.17458	2	0.53716
id1003400	1	4091647	0.27108	0.60589	1	0.00675	1	0.05282	35	0.19485	2	0.50079
id1003409	1	4098494	2.90976	0.10152	1	0.09513	1	0.57681	23	0.19823	2	0.75186
id1003426	1	4116087	1.63058	0.20917	1	0.03297	1	0.24548	39	0.15055	2	0.78732
id1003447	1	4136311	0.02126	0.8848	1	0.000461	1	0.00372	40	0.17488	2	0.5312
id1003479	1	4148533	0.09275	0.76233	1	0.00205	1	0.01655	39	0.1784	2	0.54989
id1003483	1	4151213	0.17266	0.67998	1	0.00373	1	0.03008	40	0.17422	2	0.54438
id1003490	1	4172403	0.24236	0.62519	1	0.00523	1	0.04215	40	0.17392	2	0.55042
id1003496	1	4177640	0.38061	0.54086	1	0.00856	1	0.06644	39	0.17455	2	0.4773
id1003509	1	4208827	0.12887	0.72149	1	0.00279	1	0.02248	40	0.17441	2	0.54058
id1003517	1	4229753	0.1222	0.72854	1	0.00269	1	0.02162	39	0.1769	2	0.56948
id1003519	1	4233856	0.41042	0.52605	1	0.00922	1	0.06311	34	0.15378	2	0.80968
id1003538	1	4241700	0.09204	0.76321	1	0.00201	1	0.01597	39	0.17353	2	0.5797
id1003552	1	4257973	0.12249	0.72819	1	0.00265	1	0.02137	40	0.17444	2	0.54002
id1003559	1	4259452	0.51932	0.47532	1	0.01113	1	0.0897	40	0.17273	2	0.57419
id1003561	1	4260025	0.21472	0.64573	1	0.00483	1	0.03812	38	0.17751	2	0.57121
id1003564	1	4260328	0.33362	0.56686	1	0.00721	1	0.05752	39	0.17241	2	0.62433
id1003571	1	4264985	0.86798	0.3571	1	0.01845	1	0.14865	40	0.17125	2	0.60366
id1003576	1	4267262	0.86798	0.3571	1	0.01845	1	0.14865	40	0.17125	2	0.60366
ud1000245	1	4300550	0.22416	0.63847	1	0.00484	1	0.039	40	0.174	2	0.54884
id1003592	1	4315741	1.3501	0.25232	1	0.02777	1	0.20782	39	0.15393	2	0.7401
id1003602	1	4319848	1.07217	0.30718	1	0.0234	1	0.18293	37	0.17062	2	0.75253
id1003608	1	4321629	0.86798	0.3571	1	0.01845	1	0.14865	40	0.17125	2	0.60366
id1003611	1	4329168	0.23968	0.62725	1	0.00558	1	0.04308	38	0.17974	2	0.44554
id1003639	1	4382021	0.04478	0.83348	1	0.000971	1	0.00783	40	0.17477	2	0.53325
id1003650	1	4387788	0.92799	0.34132	1	0.02039	1	0.14999	39	0.16163	2	0.52621
id1003672	1	4397344	1.37501	0.24865	1	0.0308	1	0.21963	36	0.15973	2	0.68986
id1003675	1	4398822	2.32283	0.13536	1	0.04767	1	0.38412	40	0.16537	2	0.7214
id1003687	1	4403617	0.77124	0.38566	1	0.01733	1	0.11479	36	0.14884	2	0.63355
id1003690	1	4405100	0.20469	0.65401	1	0.00539	1	0.03982	32	0.19453	2	0.58095
id1003693	1	4407400	1.20364	0.27916	1	0.02537	1	0.20445	40	0.16986	2	0.63157
id1003712	1	4422641	3.74552	0.06042	1	0.07515	1	0.5972	38	0.15944	2	0.94374
id1003713	1	4422794	2.85904	0.09864	1	0.05794	1	0.46688	40	0.1633	2	0.76278
id1003715	1	4423202	5.89865	0.01986	1	0.11404	1	0.918	39	0.15563	2	0.99011
id1003733	1	4426772	4.08838	0.0499	1	0.08055	1	0.64901	40	0.15875	2	0.85385
id1003752	1	4490727	0.76192	0.38903	1	0.02005	1	0.1335	33	0.17521	2	0.43863
id1003754	1	4510363	0.22263	0.63961	1	0.00481	1	0.03874	40	0.174	2	0.54871
id1003756	1	4510589	1.52563	0.22398	1	0.03191	1	0.25713	40	0.16854	2	0.65791
id1003757	1	4510971	2.95646	0.09367	1	0.06063	1	0.47816	38	0.16173	2	0.8701
id1003776	1	4517310	2.23351	0.14401	1	0.05322	1	0.38413	35	0.17198	2	0.59895
id1003784	1	4543494	3.28984	0.07722	1	0.06601	1	0.53188	40	0.16167	2	0.79528
id1003791	1	4545763	0.74588	0.39335	1	0.01673	1	0.13264	37	0.17783	2	0.675
id1003796	1	4581157	1.54682	0.22085	1	0.03234	1	0.26057	40	0.16846	2	0.65963
id1003820	1	4619884	1.83677	0.18795	1	0.07051	1	0.24378	24	0.13272	2	0.13611
id1003837	1	4645744	3.81171	0.05942	1	0.08032	1	0.57557	33	0.151	2	1.09161
id1003839	1	4646140	2.00469	0.16591	1	0.04812	1	0.29567	34	0.14749	2	0.56467
id1003841	1	4646379	0.77922	0.38579	1	0.02948	1	0.12945	25	0.16613	2	0.11927
id1003843	1	4647440	0.02963	0.86422	1	0.00065	1	0.00515	39	0.1738	2	0.57429
id1003844	1	4647790	3.9171	0.05528	1	0.07503	1	0.55122	37	0.14072	2	1.06985
id1003847	1	4648125	0.03165	0.8597	1	0.000687	1	0.00553	40	0.17483	2	0.53211
id1003850	1	4649725	0.16219	0.68941	1	0.00363	1	0.02919	38	0.17996	2	0.59948
id1003853	1	4650543	0.10291	0.75008	1	0.00225	1	0.01785	39	0.17348	2	0.58064
id1003854	1	4650842	2.79094	0.10281	1	0.05914	1	0.45906	39	0.16448	2	0.67361
id1003861	1	4677218	0.02267	0.88108	1	0.000492	1	0.00396	40	0.17487	2	0.53132
id1003863	1	4677783	0.5638	0.45761	1	0.01376	1	0.09359	36	0.166	2	0.41217
id1003873	1	4681133	1.44478	0.23847	1	0.04364	1	0.17622	31	0.12197	2	0.12866
id1003879	1	4701723	3.77009	0.05943	1	0.07678	1	0.61687	39	0.16362	2	0.82625
id1003887	1	4703211	3.37447	0.07448	1	0.07389	1	0.58756	36	0.17412	2	0.84198
id1003893	1	4707475	2.71635	0.10716	1	0.05524	1	0.44506	40	0.16384	2	0.75187
id1003902	1	4736704	0.51278	0.4781	1	0.01099	1	0.08859	40	0.17276	2	0.57363
id1003908	1	4738970	8.46492	0.00589	1	0.15171	1	1.22242	40	0.14441	2	1.14055
id1003909	1	4739026	2.73064	0.10647	1	0.05708	1	0.45778	39	0.16764	2	0.74066
id1003924	1	4790369	6.32988	0.01599	1	0.11867	1	0.95622	40	0.15107	2	1.00745
id1003926	1	4791522	3.84315	0.05731	1	0.07689	1	0.61219	38	0.15929	2	0.95442
id1003927	1	4793566	4.17905	0.04755	1	0.08216	1	0.66204	40	0.15842	2	0.86036
id1003930	1	4796176	0.76228	0.38796	1	0.01673	1	0.13417	39	0.17602	2	0.57852
id1003941	1	4820586	2.30069	0.13718	1	0.04724	1	0.38066	40	0.16545	2	0.71967
id1003946	1	4824928	0.67985	0.41465	1	0.01505	1	0.11877	39	0.1747	2	0.53903
id1003955	1	4850377	4.48509	0.04046	1	0.08758	1	0.70564	40	0.15733	2	0.88216
id1003959	1	4852668	0.31872	0.57553	1	0.00687	1	0.05533	40	0.17359	2	0.557
id1003960	1	4853002	1.79881	0.18742	1	0.03738	1	0.30119	40	0.16744	2	0.67994
id1003966	1	4869563	1.79881	0.18742	1	0.03738	1	0.30119	40	0.16744	2	0.67994
id1003969	1	4870786	2.39225	0.12981	1	0.04902	1	0.39495	40	0.1651	2	0.72682
id1003974	1	4871587	0.30834	0.58214	1	0.00716	1	0.05665	36	0.18374	2	0.65136
id1004007	1	4894645	3.54842	0.06748	1	0.07116	1	0.52479	37	0.14789	2	0.95141
id1004031	1	4923148	2.65243	0.11124	1	0.05402	1	0.43524	40	0.16409	2	0.74696
id1004034	1	4946482	0.0565	0.81354	1	0.00143	1	0.01067	34	0.18889	2	0.51943
id1004035	1	4948173	0.31872	0.57553	1	0.00687	1	0.05533	40	0.17359	2	0.557
ud1000285	1	4968392	1.01692	0.31998	1	0.02346	1	0.18526	36	0.18218	2	0.66956
id1004044	1	4974150	1.6192	0.21074	1	0.03309	1	0.24759	39	0.15291	2	0.75999
id1004045	1	4974371	1.82111	0.18637	1	0.045	1	0.28738	33	0.1578	2	0.58941
id1004065	1	5018343	0.48163	0.4918	1	0.01038	1	0.08273	39	0.17176	2	0.63693
id1004077	1	5024932	1.62348	0.21015	1	0.03441	1	0.27659	39	0.17037	2	0.69696
id1004099	1	5064371	1.83154	0.18354	1	0.03803	1	0.30644	40	0.16731	2	0.68256
id1004143	1	5100767	0.57725	0.45185	1	0.01236	1	0.09957	40	0.17248	2	0.57912
id1004154	1	5115299	1.64392	0.20717	1	0.03429	1	0.27628	40	0.16806	2	0.66748
id1004185	1	5216866	5.80049	0.02072	1	0.11001	1	0.88638	40	0.15281	2	0.97253
id1004195	1	5218850	1.16692	0.28651	1	0.02462	1	0.19839	40	0.17001	2	0.62854
ud1000297	1	5239748	0.29456	0.59033	1	0.00635	1	0.05116	40	0.17369	2	0.55492
id1004204	1	5257130	5.52939	0.02413	1	0.11721	1	0.85212	37	0.15411	2	0.78404
id1004220	1	5263642	9.22027	0.0042	1	0.16271	1	1.31107	40	0.14219	2	1.18487
ud1000304	1	5285322	2.69919	0.10865	1	0.05283	1	0.38827	38	0.14385	2	0.94186
id1004230	1	5316048	0.27223	0.60479	1	0.00593	1	0.04702	39	0.17273	2	0.59522
id1004231	1	5316439	3.15808	0.08316	1	0.06356	1	0.51214	40	0.16217	2	0.78541
id1004232	1	5316761	3.17303	0.08571	1	0.07998	1	0.59295	28	0.18687	2	1.09062
id1004234	1	5320235	3.08786	0.08673	1	0.06391	1	0.51343	39	0.16628	2	0.77453
id1004239	1	5323813	2.4822	0.12302	1	0.05075	1	0.40894	40	0.16475	2	0.73381
id1004257	1	5367761	0.12332	0.72763	1	0.00291	1	0.02226	34	0.18046	2	0.75315
id1004287	1	5416349	3.16305	0.08292	1	0.06365	1	0.51288	40	0.16215	2	0.78578
id1004294	1	5427557	0.18693	0.66781	1	0.00404	1	0.03255	40	0.17416	2	0.54562
id1004301	1	5431650	0.4046	0.52835	1	0.0087	1	0.07008	40	0.17322	2	0.56438
id1004302	1	5432024	0.4046	0.52835	1	0.0087	1	0.07008	40	0.17322	2	0.56438
id1004310	1	5437204	0.36614	0.54862	1	0.00807	1	0.06497	39	0.17745	2	0.56544
id1004313	1	5438964	0.28128	0.59887	1	0.00617	1	0.04974	39	0.17682	2	0.58024
id1004321	1	5442451	0.82518	0.36939	1	0.01826	1	0.11381	38	0.13792	2	0.49586
id1004330	1	5476190	0.000192	0.989	1	4.18e-06	1	3.37e-05	40	0.17497	2	0.52936
id1004341	1	5478606	0.00965	0.92224	1	0.00021	1	0.00169	40	0.17493	2	0.53019
id1004342	1	5478645	1.98627	0.16646	1	0.04109	1	0.3311	40	0.16669	2	0.69489
id1004348	1	5481198	0.00641	0.93664	1	0.000154	1	0.00123	36	0.19237	2	0.53354
id1004349	1	5489588	0.18687	0.66786	1	0.00404	1	0.03254	40	0.17416	2	0.54561
id1004369	1	5512115	1.52211	0.22468	1	0.03277	1	0.26289	39	0.17272	2	0.64288
id1004376	1	5515647	0.00365	0.95212	1	8.51e-05	1	0.00066	38	0.18064	2	0.44467
id1004380	1	5562443	5.03701	0.03041	1	0.09715	1	0.78276	40	0.1554	2	0.92072
id1004385	1	5565375	0.10358	0.74925	1	0.00224	1	0.01808	40	0.17452	2	0.53838
id1004389	1	5566444	0.771	0.38515	1	0.01643	1	0.13235	40	0.17166	2	0.59552
id1004397	1	5589473	0.95562	0.33586	1	0.02598	1	0.1357	31	0.142	2	0.41044
id1004402	1	5591893	1.93699	0.17188	1	0.04105	1	0.33053	39	0.17064	2	0.69822
id1004404	1	5594377	0.57728	0.45184	1	0.01236	1	0.09957	40	0.17248	2	0.57913
id1004418	1	5631963	0.17799	0.67657	1	0.00616	1	0.02797	26	0.15714	2	0.2283
id1004420	1	5633273	0.00119	0.9727	1	2.7e-05	1	0.000216	38	0.18184	2	0.53607
id1004423	1	5635088	0.02881	0.86609	1	0.000624	1	0.00497	39	0.17255	2	0.61703
id1004424	1	5635231	0.07691	0.78349	1	0.0022	1	0.01146	29	0.14901	2	0.44383
wd1000208	1	5647220	0.000561	0.98122	1	1.22e-05	1	9.81e-05	40	0.17497	2	0.52939
id1004433	1	5693751	0.35057	0.55712	1	0.00755	1	0.06081	40	0.17345	2	0.55974
id1004447	1	5700835	0.04213	0.8385	1	0.000943	1	0.0074	37	0.17561	2	0.67425
id1004454	1	5722378	0.00358	0.95261	1	8.18e-05	1	0.000628	38	0.17562	2	0.50543
id1004466	1	5725789	0.09041	0.76521	1	0.00196	1	0.01578	40	0.17458	2	0.53723
id1004468	1	5726642	0.30494	0.58476	1	0.00817	1	0.05681	31	0.18629	2	0.58933
id1004471	1	5726977	0.88022	0.35377	1	0.0187	1	0.1507	40	0.1712	2	0.60469
id1004479	1	5728668	0.07433	0.78658	1	0.00167	1	0.01228	39	0.16516	2	0.45735
id1004491	1	5764181	0.06737	0.79654	1	0.00146	1	0.01177	40	0.17468	2	0.53522
id1004497	1	5771346	0.16998	0.68234	1	0.00368	1	0.02961	40	0.17423	2	0.54415
id1004509	1	5794352	3.34896	0.0751	1	0.07127	1	0.5532	38	0.16518	2	0.74233
id1004548	1	5811323	3.67566	0.06317	1	0.08243	1	0.60749	36	0.16527	2	0.70991
id1004556	1	5812437	0.06737	0.79654	1	0.00146	1	0.01177	40	0.17468	2	0.53522
id1004562	1	5813572	0.71581	0.40255	1	0.01527	1	0.12304	40	0.17189	2	0.59086
id1004576	1	5815301	1.15817	0.28846	1	0.02394	1	0.17913	39	0.15466	2	0.72576
id1004591	1	5835866	0.83647	0.36633	1	0.0192	1	0.1121	37	0.13402	2	0.44024
id1004592	1	5836074	1.14842	0.29064	1	0.02473	1	0.18002	38	0.15676	2	0.66189
id1004627	1	5894922	0.03985	0.84279	1	0.000864	1	0.00696	40	0.1748	2	0.53282
id1004630	1	5897430	1.1355	0.29333	1	0.02414	1	0.18922	38	0.16664	2	0.75288
id1004633	1	5898200	0.58205	0.45062	1	0.0137	1	0.10171	35	0.17474	2	0.6552
id1004634	1	5898486	4.37785	0.04333	1	0.08665	1	0.64282	37	0.14684	2	0.99271
id1004651	1	5911668	2.01468	0.16373	1	0.04204	1	0.33321	39	0.16539	2	0.73832
id1004659	1	5944447	0.00602	0.93856	1	0.000131	1	0.00105	40	0.17494	2	0.52987
id1004660	1	5944703	1.15286	0.28972	1	0.02393	1	0.17563	38	0.15234	2	0.77514
id1004669	1	5976727	2.40616	0.12874	1	0.04929	1	0.39712	40	0.16504	2	0.7279
id1004670	1	5976754	0.00602	0.93856	1	0.000131	1	0.00105	40	0.17494	2	0.52987
id1004686	1	5982372	0.95651	0.33425	1	0.02165	1	0.15829	38	0.16548	2	0.5106
id1004691	1	6003489	0.23555	0.63009	1	0.00508	1	0.04097	40	0.17395	2	0.54983
id1004693	1	6004190	2.39268	0.13019	1	0.04992	1	0.39712	38	0.16597	2	0.82414
id1004703	1	6009782	2.81212	0.10135	1	0.05705	1	0.45972	40	0.16348	2	0.7592
id1004725	1	6035816	4.83104	0.03395	1	0.09432	1	0.74767	39	0.15476	2	0.94555
id1004726	1	6036592	6.71361	0.01339	1	0.12645	1	1.01642	39	0.1514	2	1.06688
id1004753	1	6078616	6.30129	0.01621	1	0.11821	1	0.95249	40	0.15116	2	1.00559
id1004758	1	6098054	1.41908	0.24075	1	0.03041	1	0.24501	39	0.17265	2	0.66184
id1004769	1	6102553	0.70105	0.40741	1	0.01496	1	0.12055	40	0.17196	2	0.58962
id1004772	1	6113242	0.54971	0.46277	1	0.01178	1	0.09488	40	0.1726	2	0.57678
id1004789	1	6118830	6.30129	0.01621	1	0.11821	1	0.95249	40	0.15116	2	1.00559
id1004800	1	6131305	0.31433	0.57842	1	0.0075	1	0.04608	37	0.1466	2	0.35972
id1004802	1	6131399	0.32033	0.57457	1	0.0069	1	0.0556	40	0.17358	2	0.55714
id1004803	1	6131507	0.45846	0.50224	1	0.00984	1	0.07931	40	0.17299	2	0.56899
id1004806	1	6131896	4.83104	0.03395	1	0.09432	1	0.74767	39	0.15476	2	0.94555
id1004815	1	6135111	0.25606	0.61562	1	0.00552	1	0.04452	40	0.17386	2	0.5516
id1004817	1	6136479	0.41922	0.52112	1	0.00928	1	0.0744	39	0.17747	2	0.54897
id1004824	1	6187297	0.45846	0.50224	1	0.00984	1	0.07931	40	0.17299	2	0.56899
id1004849	1	6219761	0.70105	0.40741	1	0.01496	1	0.12055	40	0.17196	2	0.58962
id1004858	1	6244002	0.22631	0.63784	1	0.00651	1	0.04269	29	0.18865	2	0.54256
id1004863	1	6245897	0.00533	0.94234	1	0.000197	1	0.00114	26	0.21402	2	0.10921
id1004865	1	6246721	0.00251	0.96033	1	5.55e-05	1	0.000407	36	0.1621	2	0.74865
id1004870	1	6248183	0.91589	0.3462	1	0.02614	1	0.16969	30	0.18527	2	0.46648
id1004874	1	6249695	0.12699	0.72355	1	0.00286	1	0.02301	38	0.18117	2	0.57356
id1004903	1	6301750	0.11052	0.74302	1	0.00507	1	0.0264	20	0.23884	2	0.21341
id1004949	1	6332190	0.40511	0.52809	1	0.00871	1	0.07017	40	0.17322	2	0.56443
id1004951	1	6332303	1.08537	0.30445	1	0.0237	1	0.1678	36	0.1546	2	0.75722
id1004952	1	6332825	0.000156	0.99009	1	3.45e-06	1	2.78e-05	39	0.17809	2	0.55538
id1004953	1	6333093	0.9303	0.3414	1	0.02067	1	0.15181	35	0.16319	2	0.81623
id1004959	1	6352807	0.41829	0.52448	1	0.01717	1	0.04998	22	0.11948	2	0.14129
id1004972	1	6358102	2.5258	0.12099	1	0.05892	1	0.4277	35	0.16933	2	0.66616
id1004976	1	6382884	1.04247	0.31599	1	0.03247	1	0.14069	28	0.13495	2	0.27705
id1004985	1	6420369	0.71047	0.40443	1	0.01577	1	0.12199	39	0.1717	2	0.51845
id1004994	1	6443474	9.21e-05	0.99239	1	2e-06	1	1.61e-05	40	0.17497	2	0.52935
id1004998	1	6444367	0.7382	0.39563	1	0.01673	1	0.13211	38	0.17896	2	0.54737
id1005000	1	6447190	0.78895	0.37973	1	0.0168	1	0.13537	40	0.17159	2	0.59703
ud1000346	1	6471973	0.40511	0.52809	1	0.00871	1	0.07017	40	0.17322	2	0.56443
id1005009	1	6493392	0.19644	0.66175	1	0.00731	1	0.04	23	0.20362	2	0.39501
id1005011	1	6494174	0.30181	0.58581	1	0.0065	1	0.05241	40	0.17366	2	0.55555
id1005013	1	6494458	0.76149	0.39117	1	0.02663	1	0.17687	25	0.23227	2	0.41793
id1005015	1	6494861	0.85359	0.36473	1	0.03136	1	0.15645	24	0.18328	2	0.29503
id1005042	1	6507269	0.00946	0.92304	1	0.000206	1	0.00152	38	0.16084	2	0.64417
id1005049	1	6508922	0.14177	0.70887	1	0.0034	1	0.02508	34	0.1769	2	0.67696
id1005053	1	6520870	0.3226	0.57339	1	0.00725	1	0.05833	38	0.1808	2	0.58996
id1005056	1	6521041	0.00239	0.9613	1	5.49e-05	1	0.000433	37	0.18162	2	0.5841
id1005063	1	6522024	1.04421	0.31591	1	0.03505	1	0.20708	27	0.19831	2	0.27704
id1005075	1	6525987	0.52783	0.47186	1	0.01165	1	0.09346	39	0.17706	2	0.55816
id1005078	1	6528767	0.30181	0.58581	1	0.0065	1	0.05241	40	0.17366	2	0.55555
id1005086	1	6532939	0.19081	0.66509	1	0.00492	1	0.03608	33	0.18911	2	0.54598
id1005093	1	6534893	0.40511	0.52809	1	0.00871	1	0.07017	40	0.17322	2	0.56443
id1005102	1	6540463	1.17809	0.28516	1	0.02656	1	0.17193	35	0.14594	2	0.68287
id1005103	1	6542217	0.92998	0.34066	1	0.01974	1	0.15902	40	0.171	2	0.60885
wd1000235	1	6620704	0.12277	0.72799	1	0.00268	1	0.021	38	0.17107	2	0.66877
id1005112	1	6621338	0.86798	0.3571	1	0.01845	1	0.14865	40	0.17125	2	0.60366
id1005122	1	6625922	0.86798	0.3571	1	0.01845	1	0.14865	40	0.17125	2	0.60366
id1005125	1	6628455	1.74962	0.19363	1	0.03725	1	0.29993	39	0.17142	2	0.68292
id1005129	1	6630575	1.33764	0.25449	1	0.02855	1	0.22997	39	0.17193	2	0.6745
id1005131	1	6639911	0.86798	0.3571	1	0.01845	1	0.14865	40	0.17125	2	0.60366
id1005134	1	6660627	0.05633	0.8136	1	0.00122	1	0.00984	40	0.17472	2	0.53426
id1005136	1	6663058	0.0051	0.94345	1	0.000111	1	0.000892	40	0.17495	2	0.52979
id1005138	1	6663413	1.20942	0.27802	1	0.02549	1	0.2054	40	0.16984	2	0.63204
id1005141	1	6666544	1.88396	0.17753	1	0.03907	1	0.31481	40	0.1671	2	0.68675
id1005142	1	6667083	4.52054	0.03987	1	0.09199	1	0.714	39	0.15795	2	0.80108
id1005143	1	6667898	2.53863	0.11896	1	0.05184	1	0.41768	40	0.16453	2	0.73818
id1005144	1	6684669	0.6593	0.42214	1	0.01535	1	0.12102	36	0.18355	2	0.63742
id1005155	1	6690871	1.46945	0.23312	1	0.03295	1	0.24572	37	0.16722	2	0.63471
id1005158	1	6691495	1.2235	0.27528	1	0.02578	1	0.20772	40	0.16978	2	0.6332
id1005162	1	6717533	0.41096	0.52514	1	0.00883	1	0.07118	40	0.17319	2	0.56493
id1005164	1	6717946	0.41096	0.52514	1	0.00883	1	0.07118	40	0.17319	2	0.56493
id1005166	1	6718251	0.91815	0.34515	1	0.02477	1	0.17402	32	0.18953	2	0.48019
id1005170	1	6765662	1.20942	0.27802	1	0.02549	1	0.2054	40	0.16984	2	0.63204
id1005172	1	6785796	0.17616	0.67706	1	0.00403	1	0.03161	38	0.17943	2	0.50896
id1005173	1	6786032	0.35533	0.55465	1	0.00801	1	0.058	38	0.16322	2	0.51836
id1005176	1	6791688	0.50818	0.48017	1	0.01123	1	0.08985	39	0.17681	2	0.55203
id1005180	1	6793643	0.28114	0.59896	1	0.00616	1	0.04953	39	0.17619	2	0.58344
id1005182	1	6846173	0.05141	0.82179	1	0.00111	1	0.00898	40	0.17475	2	0.53383
id1005183	1	6849958	0.54094	0.46656	1	0.01241	1	0.09625	38	0.17793	2	0.49789
id1005201	1	6881608	0.05567	0.81474	1	0.0013	1	0.01006	38	0.18063	2	0.43518
id1005226	1	6898813	0.52997	0.47097	1	0.01156	1	0.09312	39	0.17571	2	0.60193
id1005228	1	6899271	0.54971	0.46277	1	0.01178	1	0.09488	40	0.1726	2	0.57678
id1005232	1	6900427	0.54971	0.46277	1	0.01178	1	0.09488	40	0.1726	2	0.57678
id1005237	1	6901321	0.17329	0.67955	1	0.0038	1	0.02982	38	0.1721	2	0.65359
id1005243	1	6905400	0.53777	0.46774	1	0.01185	1	0.09519	39	0.177	2	0.56541
wd1000243	1	6952822	0.65542	0.42365	1	0.0161	1	0.12198	35	0.18612	2	0.53233
id1005256	1	6971446	0.05141	0.82179	1	0.00111	1	0.00898	40	0.17475	2	0.53383
id1005257	1	6971525	0.05141	0.82179	1	0.00111	1	0.00898	40	0.17475	2	0.53383
id1005271	1	6989751	0.58423	0.44926	1	0.01278	1	0.103	39	0.1763	2	0.59083
id1005277	1	6992254	0.12999	0.72097	1	0.00397	1	0.0213	30	0.16387	2	0.22674
id1005286	1	7012862	0.31168	0.57976	1	0.00672	1	0.05411	40	0.17362	2	0.5564
id1005287	1	7013248	0.6738	0.41672	1	0.01481	1	0.11885	39	0.17638	2	0.57319
id1005290	1	7015126	0.31168	0.57976	1	0.00672	1	0.05411	40	0.17362	2	0.5564
id1005291	1	7015244	0.64692	0.42609	1	0.01432	1	0.113	39	0.17467	2	0.53954
id1005293	1	7015503	0.31168	0.57976	1	0.00672	1	0.05411	40	0.17362	2	0.5564
dd1000022	1	7015736	0.88393	0.35323	1	0.01997	1	0.15609	37	0.17658	2	0.64104
id1005298	1	7016643	0.69642	0.40895	1	0.01486	1	0.11977	40	0.17198	2	0.58922
id1005300	1	7017159	0.61907	0.43627	1	0.01442	1	0.10513	38	0.16983	2	0.41945
id1005306	1	7017781	0.31168	0.57976	1	0.00672	1	0.05411	40	0.17362	2	0.5564
id1005307	1	7017909	0.62654	0.43341	1	0.014	1	0.10868	39	0.17347	2	0.49842
dd1000052	1	7018045	1.91668	0.17551	1	0.04358	1	0.30197	33	0.15755	2	0.86516
dd1000053	1	7018368	0.06351	0.80247	1	0.00156	1	0.01192	36	0.18763	2	0.43553
id1005309	1	7018577	4.07841	0.05524	1	0.10344	1	0.49698	23	0.12186	2	1.00089
dd1000055	1	7018635	0.58944	0.44884	1	0.01691	1	0.10754	29	0.18244	2	0.53458
id1005311	1	7018919	0.0102	0.9201	1	0.000232	1	0.00177	36	0.17391	2	0.69178
dd1000065	1	7019095	0.27143	0.60586	1	0.00732	1	0.04166	33	0.1535	2	0.31485
id1005313	1	7019261	0.69642	0.40895	1	0.01486	1	0.11977	40	0.17198	2	0.58922
dd1000071	1	7019571	0.69642	0.40895	1	0.01486	1	0.11977	40	0.17198	2	0.58922
id1005315	1	7019970	0.67429	0.41643	1	0.0144	1	0.11602	40	0.17207	2	0.58735
id1005318	1	7038503	0.30277	0.58529	1	0.00668	1	0.05381	39	0.17774	2	0.55986
id1005319	1	7039123	0.75445	0.39082	1	0.01715	1	0.12211	36	0.16186	2	0.64723
dd1000090	1	7039617	0.3624	0.55075	1	0.00816	1	0.06264	38	0.17285	2	0.55376
id1005322	1	7040499	0.3552	0.55454	1	0.00765	1	0.0616	40	0.17343	2	0.56014
dd1000103	1	7042688	0.65675	0.42389	1	0.01796	1	0.09126	31	0.13896	2	0.38754
id1005327	1	7043796	0.6492	0.42865	1	0.02257	1	0.13662	23	0.21045	2	0.60681
dd1000109	1	7044641	0.39302	0.53546	1	0.01098	1	0.07009	30	0.17835	2	0.51662
id1005329	1	7044913	0.20872	0.65038	1	0.00475	1	0.03491	38	0.16725	2	0.49321
id1005331	1	7045983	0.02063	0.8865	1	0.000448	1	0.00361	40	0.17488	2	0.53115
id1005332	1	7046392	7.18666	0.01062	1	0.13229	1	1.06594	40	0.14832	2	1.06231
id1005334	1	7046652	1.5171	0.23106	1	0.04529	1	0.27491	22	0.1812	2	1.04172
id1005336	1	7046840	0.0759	0.78455	1	0.0017	1	0.01116	35	0.14709	2	0.71769
dd1000121	1	7046962	0.14844	0.70207	1	0.00321	1	0.02588	40	0.17432	2	0.54228
dd1000142	1	7051206	0.57591	0.45331	1	0.01511	1	0.11173	33	0.19401	2	0.49518
dd1000147	1	7051725	0.3552	0.55454	1	0.00765	1	0.0616	40	0.17343	2	0.56014
dd1000153	1	7053303	0.03509	0.85235	1	0.000761	1	0.00613	40	0.17482	2	0.53241
dd1000154	1	7053339	0.28568	0.5962	1	0.00687	1	0.05209	37	0.18232	2	0.41715
dd1000165	1	7069274	2.00074	0.17528	1	0.09328	1	0.32656	17	0.16322	2	0.36307
dd1000173	1	7072810	1.10588	0.30062	1	0.02698	1	0.14879	33	0.13455	2	0.53707
id1005354	1	7087178	0.00988	0.92134	1	0.000215	1	0.00172	39	0.17384	2	0.59643
dd1000186	1	7087482	0.06899	0.79428	1	0.00164	1	0.0127	37	0.18416	2	0.47662
id1005355	1	7087660	0.05012	0.82399	1	0.00109	1	0.00876	40	0.17475	2	0.53372
dd1000189	1	7087762	0.05012	0.82399	1	0.00109	1	0.00876	40	0.17475	2	0.53372
id1005356	1	7087946	0.00153	0.96904	1	3.96e-05	1	0.000292	35	0.19141	2	0.34386
id1005357	1	7088520	0.30361	0.586	1	0.00985	1	0.0692	28	0.22792	2	0.32007
id1005358	1	7088552	0.03982	0.84286	1	0.000879	1	0.00709	39	0.17791	2	0.55891
id1005360	1	7089736	0.04363	0.83563	1	0.000969	1	0.00781	39	0.17892	2	0.53686
id1005361	1	7089760	0.3541	0.55515	1	0.00762	1	0.06141	40	0.17344	2	0.56005
dd1000200	1	7089814	0.166	0.68604	1	0.00387	1	0.02985	37	0.17982	2	0.5299
id1005365	1	7090457	0.06231	0.8042	1	0.00141	1	0.01096	39	0.17597	2	0.44956
dd1000213	1	7091281	0.69548	0.40926	1	0.01484	1	0.11961	40	0.17198	2	0.58915
id1005367	1	7091470	0.05012	0.82399	1	0.00109	1	0.00876	40	0.17475	2	0.53372
id1005368	1	7091749	0.31168	0.57976	1	0.00672	1	0.05411	40	0.17362	2	0.5564
dd1000225	1	7093641	0.31168	0.57976	1	0.00672	1	0.05411	40	0.17362	2	0.5564
id1005372	1	7094007	0.31168	0.57976	1	0.00672	1	0.05411	40	0.17362	2	0.5564
id1005375	1	7094643	0.05012	0.82399	1	0.00109	1	0.00876	40	0.17475	2	0.53372
id1005376	1	7094978	0.67429	0.41643	1	0.0144	1	0.11602	40	0.17207	2	0.58735
id1005377	1	7095314	0.30227	0.5856	1	0.0065	1	0.05179	39	0.17135	2	0.64044
id1005378	1	7095872	0.67429	0.41643	1	0.0144	1	0.11602	40	0.17207	2	0.58735
id1005380	1	7096349	0.01418	0.90586	1	0.000326	1	0.00256	37	0.18069	2	0.58378
id1005381	1	7096469	1.34934	0.25283	1	0.02897	1	0.21463	37	0.15906	2	0.76164
dd1000244	1	7096758	0.67429	0.41643	1	0.0144	1	0.11602	40	0.17207	2	0.58735
dd1000245	1	7096952	1.56911	0.22034	1	0.04688	1	0.27549	29	0.17557	2	0.39226
dd1000247	1	7097211	0.67429	0.41643	1	0.0144	1	0.11602	40	0.17207	2	0.58735
id1005383	1	7097252	0.67429	0.41643	1	0.0144	1	0.11602	40	0.17207	2	0.58735
id1005384	1	7097457	0.67429	0.41643	1	0.0144	1	0.11602	40	0.17207	2	0.58735
dd1000252	1	7097620	0.29476	0.59134	1	0.00865	1	0.06126	29	0.20785	2	0.52805
dd1000253	1	7097666	0.27656	0.6021	1	0.00645	1	0.04834	37	0.17479	2	0.51266
dd1000263	1	7099206	0.67429	0.41643	1	0.0144	1	0.11602	40	0.17207	2	0.58735
id1005390	1	7099748	0.67429	0.41643	1	0.0144	1	0.11602	40	0.17207	2	0.58735
id1005392	1	7099935	0.06231	0.8042	1	0.00141	1	0.01096	39	0.17597	2	0.44956
id1005393	1	7100263	0.67429	0.41643	1	0.0144	1	0.11602	40	0.17207	2	0.58735
id1005397	1	7102198	0.67429	0.41643	1	0.0144	1	0.11602	40	0.17207	2	0.58735
id1005399	1	7102674	0.31168	0.57976	1	0.00672	1	0.05411	40	0.17362	2	0.5564
dd1000288	1	7104134	0.67429	0.41643	1	0.0144	1	0.11602	40	0.17207	2	0.58735
dd1000291	1	7104332	0.67429	0.41643	1	0.0144	1	0.11602	40	0.17207	2	0.58735
id1005402	1	7104376	0.69721	0.40881	1	0.01494	1	0.11911	39	0.17083	2	0.65512
id1005403	1	7104434	0.67429	0.41643	1	0.0144	1	0.11602	40	0.17207	2	0.58735
id1005404	1	7104539	0.50206	0.48281	1	0.01094	1	0.08796	39	0.1752	2	0.60265
id1005405	1	7104564	0.31168	0.57976	1	0.00672	1	0.05411	40	0.17362	2	0.5564
id1005407	1	7104922	0.29104	0.59318	1	0.00764	1	0.05473	33	0.18805	2	0.47884
id1005409	1	7105068	0.53796	0.46803	1	0.01247	1	0.09781	36	0.18181	2	0.64946
id1005413	1	7107551	0.28887	0.59479	1	0.0082	1	0.06176	31	0.21382	2	0.4502
dd1000309	1	7108378	0.22906	0.63512	1	0.00534	1	0.042	36	0.18337	2	0.63146
dd1000313	1	7109617	0.23832	0.62952	1	0.00689	1	0.03926	26	0.16472	2	0.70717
dd1000317	1	7110581	0.00481	0.94506	1	0.000107	1	0.00085	38	0.1767	2	0.62827
dd1000326	1	7112699	1.44239	0.2383	1	0.03595	1	0.24374	33	0.16898	2	0.60176
id1005430	1	7116772	0.00136	0.97087	1	4.71e-05	1	0.000288	27	0.21214	2	0.19232
id1005432	1	7117239	0.24723	0.62321	1	0.00791	1	0.04836	26	0.1956	2	0.51438
id1005433	1	7118016	0.69548	0.40926	1	0.01484	1	0.11961	40	0.17198	2	0.58915
id1005435	1	7120430	0.05012	0.82399	1	0.00109	1	0.00876	40	0.17475	2	0.53372
id1005437	1	7120549	0.69548	0.40926	1	0.01484	1	0.11961	40	0.17198	2	0.58915
id1005438	1	7121253	0.94487	0.33734	1	0.02214	1	0.169	37	0.17886	2	0.50692
dd1000355	1	7121289	0.35513	0.55584	1	0.01121	1	0.06535	29	0.18401	2	0.24754
dd1000360	1	7122887	0.64966	0.42525	1	0.01494	1	0.11549	38	0.17777	2	0.48674
dd1000365	1	7123287	0.67429	0.41643	1	0.0144	1	0.11602	40	0.17207	2	0.58735
dd1000366	1	7123319	0.17881	0.67651	1	0.00744	1	0.03671	22	0.20529	2	0.20847
dd1000367	1	7124136	0.67429	0.41643	1	0.0144	1	0.11602	40	0.17207	2	0.58735
id1005442	1	7124430	0.67429	0.41643	1	0.0144	1	0.11602	40	0.17207	2	0.58735
id1005443	1	7124455	0.65785	0.42224	1	0.01445	1	0.11608	39	0.17645	2	0.57438
dd1000372	1	7124476	0.67429	0.41643	1	0.0144	1	0.11602	40	0.17207	2	0.58735
dd1000373	1	7124591	0.62383	0.43453	1	0.01399	1	0.11214	38	0.17975	2	0.59367
id1005444	1	7124683	0.31168	0.57976	1	0.00672	1	0.05411	40	0.17362	2	0.5564
id1005445	1	7124707	0.67429	0.41643	1	0.0144	1	0.11602	40	0.17207	2	0.58735
id1005446	1	7124812	0.28849	0.59543	1	0.00895	1	0.06065	28	0.21023	2	0.44327
id1005447	1	7124884	0.67429	0.41643	1	0.0144	1	0.11602	40	0.17207	2	0.58735
id1005449	1	7125017	0.64162	0.42798	1	0.01412	1	0.11323	39	0.17648	2	0.56838
id1005450	1	7125142	0.67429	0.41643	1	0.0144	1	0.11602	40	0.17207	2	0.58735
id1005452	1	7125284	0.67429	0.41643	1	0.0144	1	0.11602	40	0.17207	2	0.58735
id1005453	1	7125316	0.67429	0.41643	1	0.0144	1	0.11602	40	0.17207	2	0.58735
dd1000391	1	7125429	0.33262	0.56761	1	0.00794	1	0.0612	37	0.18401	2	0.45243
id1005455	1	7125471	0.66266	0.42274	1	0.01978	1	0.11903	27	0.17963	2	0.58439
dd1000393	1	7125819	0.40291	0.52984	1	0.00979	1	0.07381	34	0.18319	2	0.65726
dd1000394	1	7125855	0.64162	0.42798	1	0.01412	1	0.11323	39	0.17648	2	0.56838
dd1000395	1	7125925	0.67429	0.41643	1	0.0144	1	0.11602	40	0.17207	2	0.58735
id1005456	1	7125977	0.46671	0.49888	1	0.01136	1	0.0883	36	0.18919	2	0.48187
id1005458	1	7126087	0.70283	0.40708	1	0.01577	1	0.1212	38	0.17245	2	0.56572
id1005459	1	7126119	0.02082	0.88606	1	0.000469	1	0.00373	37	0.17938	2	0.65917
id1005460	1	7126147	0.70283	0.40708	1	0.01577	1	0.1212	38	0.17245	2	0.56572
id1005461	1	7126300	0.67429	0.41643	1	0.0144	1	0.11602	40	0.17207	2	0.58735
id1005463	1	7126451	0.65593	0.42292	1	0.01435	1	0.11554	39	0.17615	2	0.59073
dd1000406	1	7126571	0.67429	0.41643	1	0.0144	1	0.11602	40	0.17207	2	0.58735
dd1000408	1	7126655	0.33008	0.57172	1	0.01323	1	0.04865	21	0.14739	2	0.2908
dd1000409	1	7126695	0.67429	0.41643	1	0.0144	1	0.11602	40	0.17207	2	0.58735
id1005464	1	7126717	1.53157	0.22328	1	0.03315	1	0.24386	39	0.15922	2	0.57314
id1005465	1	7126857	0.67429	0.41643	1	0.0144	1	0.11602	40	0.17207	2	0.58735
id1005472	1	7128947	0.69548	0.40926	1	0.01484	1	0.11961	40	0.17198	2	0.58915
id1005476	1	7130397	0.03982	0.84286	1	0.000879	1	0.00709	39	0.17791	2	0.55891
id1005477	1	7130656	0.8109	0.37338	1	0.01779	1	0.14228	39	0.17546	2	0.57825
id1005479	1	7131219	0.0368	0.84887	1	0.000797	1	0.00635	39	0.17252	2	0.61772
id1005480	1	7157323	1.24815	0.27057	1	0.02628	1	0.21178	40	0.16968	2	0.63523
id1005481	1	7158106	0.30181	0.58581	1	0.0065	1	0.05241	40	0.17366	2	0.55555
id1005484	1	7158486	0.30181	0.58581	1	0.0065	1	0.05241	40	0.17366	2	0.55555
id1005485	1	7158549	0.30181	0.58581	1	0.0065	1	0.05241	40	0.17366	2	0.55555
id1005488	1	7160257	1.06014	0.30969	1	0.02384	1	0.18446	38	0.174	2	0.56357
id1005489	1	7160288	0.50378	0.48196	1	0.0108	1	0.08705	40	0.17279	2	0.57287
id1005490	1	7160353	0.30181	0.58581	1	0.0065	1	0.05241	40	0.17366	2	0.55555
id1005491	1	7160547	0.86056	0.3596	1	0.01897	1	0.1408	37	0.16361	2	0.68477
id1005492	1	7160595	0.16088	0.69054	1	0.00362	1	0.02835	39	0.17625	2	0.48215
id1005495	1	7161309	0.84539	0.36398	1	0.02014	1	0.13897	36	0.16439	2	0.49151
id1005496	1	7161463	0.32056	0.57451	1	0.00703	1	0.05663	39	0.17664	2	0.58368
id1005499	1	7162088	0.74318	0.39378	1	0.01584	1	0.12766	40	0.17178	2	0.59317
id1005500	1	7162140	0.74318	0.39378	1	0.01584	1	0.12766	40	0.17178	2	0.59317
id1005502	1	7162449	0.74318	0.39378	1	0.01584	1	0.12766	40	0.17178	2	0.59317
id1005506	1	7176932	0.30181	0.58581	1	0.0065	1	0.05241	40	0.17366	2	0.55555
id1005509	1	7177628	1.20356	0.2797	1	0.02734	1	0.21861	37	0.18164	2	0.63806
id1005511	1	7179380	0.42547	0.51804	1	0.00913	1	0.07268	39	0.17082	2	0.65088
id1005515	1	7179917	0.21089	0.64883	1	0.00481	1	0.03694	36	0.17517	2	0.68849
id1005516	1	7179947	2.00302	0.16764	1	0.05983	1	0.22612	29	0.11289	2	0.25263
dd1000505	1	7228348	1.35241	0.25542	1	0.04505	1	0.20224	26	0.14954	2	0.30044
id1005526	1	7228483	1.21611	0.27688	1	0.02634	1	0.21162	39	0.17401	2	0.62363
dd1000515	1	7230435	1.31031	0.25932	1	0.02838	1	0.22706	39	0.17329	2	0.62064
dd1000525	1	7231793	2.86063	0.10149	1	0.07801	1	0.5011	29	0.17517	2	0.67199
id1005534	1	7232260	1.25641	0.26919	1	0.02723	1	0.21834	39	0.17378	2	0.62094
dd1000543	1	7233444	1.24091	0.27211	1	0.02659	1	0.21418	39	0.1726	2	0.66246
id1005537	1	7234255	4.07309	0.05049	1	0.08257	1	0.66055	39	0.16218	2	0.83738
dd1000558	1	7236833	1.13629	0.29523	1	0.03445	1	0.1476	29	0.1299	2	0.25847
dd1000562	1	7247935	0.01825	0.8937	1	0.000634	1	0.00313	23	0.17126	2	0.49588
id1005544	1	7248068	1.2515	0.27011	1	0.02709	1	0.21757	39	0.17385	2	0.62512
id1005545	1	7250313	0.42547	0.51804	1	0.00913	1	0.07268	39	0.17082	2	0.65088
id1005547	1	7250676	1.21074	0.27892	1	0.02955	1	0.23037	34	0.19027	2	0.66374
dd1000573	1	7251285	0.30181	0.58581	1	0.0065	1	0.05241	40	0.17366	2	0.55555
id1005552	1	7253306	1.03321	0.31703	1	0.02626	1	0.17652	32	0.17084	2	0.62754
dd1000580	1	7253402	0.03127	0.86057	1	0.000705	1	0.00553	39	0.17684	2	0.47074
dd1000581	1	7253736	2.27965	0.13894	1	0.04683	1	0.37737	40	0.16554	2	0.71802
dd1000586	1	7267729	0.62559	0.43376	1	0.01343	1	0.10706	39	0.17114	2	0.6491
dd1000587	1	7267770	1.18168	0.28597	1	0.028	1	0.17746	29	0.15018	2	0.99183
id1005559	1	7268241	0.61727	0.43669	1	0.0132	1	0.10636	40	0.17231	2	0.58252
id1005561	1	7268945	0.86798	0.3571	1	0.01845	1	0.14865	40	0.17125	2	0.60366
dd1000597	1	7269230	1.82871	0.18521	1	0.04446	1	0.32695	34	0.17879	2	0.63775
id1005563	1	7269310	1.77096	0.1908	1	0.03683	1	0.29673	40	0.16755	2	0.6777
id1005564	1	7269507	1.77096	0.1908	1	0.03683	1	0.29673	40	0.16755	2	0.6777
dd1000606	1	7269881	0.16152	0.69164	1	0.00672	1	0.02755	22	0.17058	2	0.17409
dd1000607	1	7269917	1.77096	0.1908	1	0.03683	1	0.29673	40	0.16755	2	0.6777
id1005568	1	7269984	0.86798	0.3571	1	0.01845	1	0.14865	40	0.17125	2	0.60366
id1005569	1	7270463	4.92068	0.034	1	0.11023	1	0.75909	31	0.15427	2	1.0522
dd1000612	1	7270977	3.14415	0.08708	1	0.09852	1	0.47773	28	0.15194	2	0.29744
id1005572	1	7271790	1.77096	0.1908	1	0.03683	1	0.29673	40	0.16755	2	0.6777
id1005573	1	7272255	0.00628	0.93727	1	0.000155	1	0.00101	37	0.1603	2	0.27875
id1005574	1	7272628	1.77096	0.1908	1	0.03683	1	0.29673	40	0.16755	2	0.6777
id1005577	1	7273624	1.58141	0.21665	1	0.03532	1	0.27884	36	0.17632	2	0.77305
id1005578	1	7273857	0.04476	0.83355	1	0.000988	1	0.00796	39	0.17789	2	0.55935
id1005579	1	7274167	0.04375	0.83539	1	0.000949	1	0.00765	40	0.17478	2	0.53316
id1005580	1	7274330	1.03692	0.31573	1	0.0263	1	0.19174	34	0.18491	2	0.50201
id1005581	1	7274346	0.75524	0.39028	1	0.01631	1	0.12989	38	0.17199	2	0.71327
dd1000626	1	7274756	0.61727	0.43669	1	0.0132	1	0.10636	40	0.17231	2	0.58252
id1005582	1	7274895	1.72565	0.19664	1	0.03691	1	0.29653	39	0.17184	2	0.66608
id1005583	1	7275048	2.60841	0.11582	1	0.06673	1	0.49528	33	0.18988	2	0.57829
id1005585	1	7275350	1.77096	0.1908	1	0.03683	1	0.29673	40	0.16755	2	0.6777
id1005588	1	7287994	0.93857	0.33847	1	0.01991	1	0.16046	40	0.17096	2	0.60957
id1005589	1	7288562	0.61727	0.43669	1	0.0132	1	0.10636	40	0.17231	2	0.58252
dd1000649	1	7290302	0.61727	0.43669	1	0.0132	1	0.10636	40	0.17231	2	0.58252
id1005596	1	7292959	0.61727	0.43669	1	0.0132	1	0.10636	40	0.17231	2	0.58252
id1005597	1	7293512	0.61727	0.43669	1	0.0132	1	0.10636	40	0.17231	2	0.58252
dd1000668	1	7303818	0.62559	0.43376	1	0.01343	1	0.10706	39	0.17114	2	0.6491
id1005602	1	7303965	0.86798	0.3571	1	0.01845	1	0.14865	40	0.17125	2	0.60366
dd1000674	1	7304981	2.40999	0.13179	1	0.06875	1	0.52059	28	0.21601	2	0.76217
id1005606	1	7305740	0.90655	0.34738	1	0.01802	1	0.12248	36	0.1351	2	0.96671
id1005607	1	7306061	1.77096	0.1908	1	0.03683	1	0.29673	40	0.16755	2	0.6777
dd1000682	1	7306169	1.85824	0.18065	1	0.03971	1	0.3177	39	0.17097	2	0.66595
dd1000688	1	7306602	1.78244	0.19099	1	0.04039	1	0.27464	33	0.15408	2	0.8577
id1005612	1	7306673	1.90433	0.18032	1	0.06171	1	0.24972	24	0.13113	2	0.44961
id1005613	1	7306692	0.03873	0.84505	1	0.000912	1	0.00704	37	0.18164	2	0.49845
id1005614	1	7307100	0.00977	0.92177	1	0.000212	1	0.00167	38	0.1707	2	0.69396
id1005623	1	7309679	2.73092	0.10712	1	0.05688	1	0.42414	36	0.15531	2	0.93301
dd1000716	1	7310440	3.07108	0.08821	1	0.06669	1	0.51044	36	0.16621	2	0.83546
id1005626	1	7310780	0.07083	0.79156	1	0.00158	1	0.01252	38	0.17682	2	0.60366
id1005628	1	7330382	0.01248	0.91164	1	0.000292	1	0.00223	37	0.17825	2	0.50836
dd1000723	1	7330707	0.61727	0.43669	1	0.0132	1	0.10636	40	0.17231	2	0.58252
dd1000727	1	7331200	0.61727	0.43669	1	0.0132	1	0.10636	40	0.17231	2	0.58252
id1005631	1	7331411	1.35391	0.25166	1	0.02947	1	0.23258	39	0.17178	2	0.59593
id1005633	1	7331683	1.02823	0.31716	1	0.02408	1	0.18192	37	0.17693	2	0.5047
id1005634	1	7331746	1.0042	0.32317	1	0.02413	1	0.17981	35	0.17905	2	0.59249
id1005635	1	7331852	1.48556	0.23042	1	0.0331	1	0.25594	38	0.17228	2	0.59319
dd1000738	1	7332115	0.00476	0.94576	1	0.000219	1	0.00125	18	0.26247	2	0.49544
dd1000753	1	7333811	0.61727	0.43669	1	0.0132	1	0.10636	40	0.17231	2	0.58252
dd1000754	1	7334172	1.73041	0.19604	1	0.03762	1	0.29203	39	0.16877	2	0.5901
id1005647	1	7334263	1.94041	0.17294	1	0.04209	1	0.29238	33	0.15068	2	0.98739
id1005648	1	7334307	0.61727	0.43669	1	0.0132	1	0.10636	40	0.17231	2	0.58252
dd1000757	1	7334402	0.61727	0.43669	1	0.0132	1	0.10636	40	0.17231	2	0.58252
dd1000758	1	7334495	0.61727	0.43669	1	0.0132	1	0.10636	40	0.17231	2	0.58252
id1005649	1	7334953	3.6311	0.06472	1	0.08001	1	0.59659	36	0.1643	2	0.77065
id1005650	1	7334991	0.43196	0.51489	1	0.00909	1	0.06804	39	0.15751	2	0.67021
id1005651	1	7335070	1.77096	0.1908	1	0.03683	1	0.29673	40	0.16755	2	0.6777
dd1000763	1	7335348	0.01807	0.89394	1	0.000495	1	0.00299	31	0.16549	2	0.45604
id1005652	1	7335641	0.61727	0.43669	1	0.0132	1	0.10636	40	0.17231	2	0.58252
id1005653	1	7335760	0.86798	0.3571	1	0.01845	1	0.14865	40	0.17125	2	0.60366
dd1000766	1	7335849	0.61727	0.43669	1	0.0132	1	0.10636	40	0.17231	2	0.58252
dd1000767	1	7336237	3.53823	0.06808	1	0.08108	1	0.59073	36	0.16695	2	0.63745
dd1000769	1	7336438	0.48823	0.48886	1	0.01085	1	0.07979	39	0.16343	2	0.49111
id1005656	1	7337618	1.77096	0.1908	1	0.03683	1	0.29673	40	0.16755	2	0.6777
id1005657	1	7337704	0.00176	0.96676	1	4.04e-05	1	0.000317	36	0.18	2	0.68283
id1005658	1	7337803	1.40738	0.24286	1	0.02926	1	0.21827	38	0.15509	2	0.78276
dd1000776	1	7338560	1.06357	0.31038	1	0.03062	1	0.21669	31	0.20374	2	0.37991
id1005660	1	7338910	4.48045	0.04191	1	0.10081	1	0.57719	33	0.12882	2	0.73726
dd1000781	1	7338996	1.77096	0.1908	1	0.03683	1	0.29673	40	0.16755	2	0.6777
dd1000788	1	7339170	0.46499	0.50157	1	0.01633	1	0.09263	25	0.19921	2	0.34583
id1005664	1	7339193	1.52175	0.23166	1	0.05953	1	0.3336	20	0.21922	2	0.60966
dd1000792	1	7339485	0.10706	0.74541	1	0.00266	1	0.01653	36	0.15437	2	0.32979
id1005666	1	7339695	3.06817	0.09377	1	0.08609	1	0.36791	22	0.11991	2	0.81775
dd1000799	1	7340335	0.59289	0.44633	1	0.0132	1	0.10382	36	0.17511	2	0.78156
dd1000803	1	7341013	0.61727	0.43669	1	0.0132	1	0.10636	40	0.17231	2	0.58252
dd1000804	1	7341978	0.61727	0.43669	1	0.0132	1	0.10636	40	0.17231	2	0.58252
dd1000805	1	7342139	0.64728	0.42742	1	0.01645	1	0.11041	30	0.17058	2	0.79736
dd1000809	1	7343309	0.61727	0.43669	1	0.0132	1	0.10636	40	0.17231	2	0.58252
id1005672	1	7343698	0.61727	0.43669	1	0.0132	1	0.10636	40	0.17231	2	0.58252
dd1000814	1	7344078	0.05564	0.81486	1	0.00136	1	0.01038	36	0.18649	2	0.46776
id1005673	1	7344290	0.79784	0.37736	1	0.018	1	0.14363	38	0.18003	2	0.56827
id1005674	1	7345834	3.7686	0.06167	1	0.08481	1	0.4698	30	0.12466	2	0.8997
id1005678	1	7346178	0.91654	0.34428	1	0.02033	1	0.15783	39	0.17221	2	0.523
dd1000826	1	7346266	0.86798	0.3571	1	0.01845	1	0.14865	40	0.17125	2	0.60366
id1005682	1	7348780	0.93857	0.33847	1	0.01991	1	0.16046	40	0.17096	2	0.60957
id1005683	1	7349397	0.83743	0.3659	1	0.01863	1	0.14298	38	0.17074	2	0.59393
id1005685	1	7350055	0.86798	0.3571	1	0.01845	1	0.14865	40	0.17125	2	0.60366
id1005688	1	7351636	0.86798	0.3571	1	0.01845	1	0.14865	40	0.17125	2	0.60366
id1005689	1	7351698	0.93857	0.33847	1	0.01991	1	0.16046	40	0.17096	2	0.60957
id1005690	1	7352648	0.86798	0.3571	1	0.01845	1	0.14865	40	0.17125	2	0.60366
id1005696	1	7354797	0.9689	0.33118	1	0.02095	1	0.16697	38	0.17233	2	0.71133
dd1000867	1	7365190	0.86798	0.3571	1	0.01845	1	0.14865	40	0.17125	2	0.60366
id1005703	1	7365463	0.01802	0.89397	1	0.000419	1	0.00332	36	0.18437	2	0.64418
id1005709	1	7366342	0.03223	0.85842	1	0.000699	1	0.00564	40	0.17483	2	0.53216
id1005711	1	7366532	0.04582	0.83162	1	0.00101	1	0.00812	39	0.17725	2	0.56273
id1005712	1	7366608	0.29917	0.58889	1	0.00836	1	0.05679	27	0.18981	2	0.8356
dd1000887	1	7366924	0.04531	0.8326	1	0.00105	1	0.00845	37	0.18642	2	0.56214
dd1000888	1	7366944	0.03223	0.85842	1	0.000699	1	0.00564	40	0.17483	2	0.53216
dd1000890	1	7367178	0.42314	0.5195	1	0.00999	1	0.07834	36	0.18513	2	0.58723
id1005716	1	7367469	0.14295	0.70742	1	0.00303	1	0.02268	39	0.15868	2	0.64754
dd1000902	1	7367998	0.17465	0.67899	1	0.00527	1	0.03735	30	0.21385	2	0.33321
id1005720	1	7368081	0.03793	0.84662	1	0.000886	1	0.00685	38	0.18071	2	0.43358
id1005723	1	7368233	0.05052	0.82333	1	0.0011	1	0.00877	39	0.17366	2	0.59995
dd1000908	1	7368274	0.01686	0.89765	1	0.000581	1	0.00371	27	0.21977	2	0.22405
dd1000909	1	7368311	0.03127	0.86057	1	0.000705	1	0.00553	39	0.17684	2	0.47074
id1005724	1	7368329	0.03223	0.85842	1	0.000699	1	0.00564	40	0.17483	2	0.53216
dd1000911	1	7368346	1.20451	0.28115	1	0.03355	1	0.21551	30	0.17892	2	0.52759
id1005726	1	7368513	0.03127	0.86057	1	0.000705	1	0.00553	39	0.17684	2	0.47074
id1005727	1	7368565	0.05052	0.82333	1	0.0011	1	0.00877	39	0.17366	2	0.59995
id1005730	1	7369172	0.03223	0.85842	1	0.000699	1	0.00564	40	0.17483	2	0.53216
dd1000920	1	7369228	0.0641	0.80149	1	0.00151	1	0.01104	38	0.1723	2	0.3724
id1005732	1	7369429	0.03223	0.85842	1	0.000699	1	0.00564	40	0.17483	2	0.53216
id1005733	1	7370991	0.03223	0.85842	1	0.000699	1	0.00564	40	0.17483	2	0.53216
dd1000927	1	7371125	0.03223	0.85842	1	0.000699	1	0.00564	40	0.17483	2	0.53216
dd1000942	1	7371547	6.36185	0.01762	1	0.18129	1	0.77974	28	0.12256	2	0.43459
id1005743	1	7371764	0.03223	0.85842	1	0.000699	1	0.00564	40	0.17483	2	0.53216
id1005744	1	7371869	0.01403	0.9069	1	0.000579	1	0.00301	20	0.21488	2	0.45386
id1005750	1	7386926	0.01022	0.92014	1	0.000309	1	0.00228	30	0.22262	2	0.3431
dd1000988	1	7388909	0.03885	0.84477	1	0.000881	1	0.00684	39	0.17608	2	0.4475
id1005768	1	7391747	0.02711	0.87014	1	0.00066	1	0.00511	36	0.18863	2	0.4787
dd1001000	1	7391926	1.69675	0.20201	1	0.04843	1	0.17512	32	0.10321	2	0.15669
id1005769	1	7392085	0.80017	0.38168	1	0.03182	1	0.15792	20	0.19736	2	0.50814
dd1001011	1	7392773	0.05523	0.8162	1	0.00163	1	0.00787	24	0.14246	2	0.70024
dd1001019	1	7393423	0.05176	0.82147	1	0.00141	1	0.01026	32	0.19824	2	0.46496
dd1001020	1	7393441	0.82399	0.37125	1	0.02189	1	0.11981	30	0.1454	2	0.55574
id1005777	1	7393993	0.04994	0.82446	1	0.00124	1	0.00937	35	0.18759	2	0.4965
id1005778	1	7394087	2.08131	0.16105	1	0.06641	1	0.2541	26	0.12209	2	0.32586
dd1001034	1	7403768	0.92994	0.34131	1	0.02133	1	0.16905	36	0.18179	2	0.69103
id1005783	1	7404723	1.25284	0.27365	1	0.04516	1	0.16914	25	0.135	2	0.18515
dd1001041	1	7405969	0.03885	0.84477	1	0.000881	1	0.00684	39	0.17608	2	0.4475
id1005790	1	7407390	0.03223	0.85842	1	0.000699	1	0.00564	40	0.17483	2	0.53216
id1005794	1	7409650	0.86798	0.3571	1	0.01845	1	0.14865	40	0.17125	2	0.60366
dd1001058	1	7410048	0.86798	0.3571	1	0.01845	1	0.14865	40	0.17125	2	0.60366
id1005795	1	7410069	0.86798	0.3571	1	0.01845	1	0.14865	40	0.17125	2	0.60366
dd1001061	1	7411395	1.00768	0.32165	1	0.02142	1	0.17081	39	0.16951	2	0.68097
dd1001077	1	7422457	0.86798	0.3571	1	0.01845	1	0.14865	40	0.17125	2	0.60366
dd1001078	1	7422503	0.11419	0.73733	1	0.00259	1	0.01987	37	0.17399	2	0.61757
id1005808	1	7422796	0.86798	0.3571	1	0.01845	1	0.14865	40	0.17125	2	0.60366
id1005810	1	7424197	1.72845	0.1967	1	0.03634	1	0.26939	37	0.15586	2	0.82285
dd1001090	1	7424751	0.02898	0.8657	1	0.00064	1	0.00516	39	0.17796	2	0.55795
dd1001091	1	7424935	0.03223	0.85842	1	0.000699	1	0.00564	40	0.17483	2	0.53216
id1005813	1	7425061	0.86798	0.3571	1	0.01845	1	0.14865	40	0.17125	2	0.60366
id1005822	1	7438029	0.03223	0.85842	1	0.000699	1	0.00564	40	0.17483	2	0.53216
id1005826	1	7439349	0.03223	0.85842	1	0.000699	1	0.00564	40	0.17483	2	0.53216
id1005827	1	7439511	0.86798	0.3571	1	0.01845	1	0.14865	40	0.17125	2	0.60366
id1005828	1	7439725	0.86798	0.3571	1	0.01845	1	0.14865	40	0.17125	2	0.60366
id1005829	1	7439921	0.86798	0.3571	1	0.01845	1	0.14865	40	0.17125	2	0.60366
dd1001122	1	7440043	0.02183	0.88335	1	0.000523	1	0.004	36	0.18329	2	0.52368
id1005833	1	7441359	0.03223	0.85842	1	0.000699	1	0.00564	40	0.17483	2	0.53216
id1005834	1	7441440	0.86798	0.3571	1	0.01845	1	0.14865	40	0.17125	2	0.60366
id1005835	1	7441485	0.02898	0.8657	1	0.00064	1	0.00516	39	0.17796	2	0.55795
id1005836	1	7441819	0.03223	0.85842	1	0.000699	1	0.00564	40	0.17483	2	0.53216
dd1001133	1	7442254	1.14679	0.29837	1	0.04817	1	0.20222	18	0.17634	2	0.51219
id1005838	1	7442815	0.86798	0.3571	1	0.01845	1	0.14865	40	0.17125	2	0.60366
id1005841	1	7443168	0.03223	0.85842	1	0.000699	1	0.00564	40	0.17483	2	0.53216
id1005842	1	7443192	0.93654	0.33929	1	0.01982	1	0.15606	38	0.16663	2	0.77116
id1005847	1	7443835	0.03223	0.85842	1	0.000699	1	0.00564	40	0.17483	2	0.53216
dd1001151	1	7444450	0.83274	0.36772	1	0.01967	1	0.12927	35	0.15523	2	0.56952
id1005851	1	7444578	0.86798	0.3571	1	0.01845	1	0.14865	40	0.17125	2	0.60366
id1005853	1	7444726	0.03223	0.85842	1	0.000699	1	0.00564	40	0.17483	2	0.53216
id1005858	1	7444991	0.03885	0.84477	1	0.000881	1	0.00684	39	0.17608	2	0.4475
id1005860	1	7445574	0.06604	0.79861	1	0.00155	1	0.01195	37	0.18094	2	0.50709
dd1001168	1	7446193	0.79321	0.37873	1	0.01793	1	0.14137	38	0.17823	2	0.55626
dd1001179	1	7456491	0.03776	0.84732	1	0.00107	1	0.00497	28	0.13152	2	0.47706
dd1001184	1	7457030	0.36549	0.55002	1	0.00919	1	0.05862	30	0.16038	2	0.78512
dd1001185	1	7457383	2.97e-05	0.99572	1	1.6e-06	1	6.1e-06	17	0.20541	2	0.16577
id1005866	1	7459315	0.82172	0.37025	1	0.01811	1	0.1429	39	0.17391	2	0.5545
id1005868	1	7459734	0.02898	0.8657	1	0.00064	1	0.00516	39	0.17796	2	0.55795
dd1001197	1	7460045	0.73279	0.39749	1	0.01701	1	0.13315	37	0.1817	2	0.55165
id1005872	1	7461485	0.03223	0.85842	1	0.000699	1	0.00564	40	0.17483	2	0.53216
id1005880	1	7465166	1.00433	0.3226	1	0.0231	1	0.15801	38	0.15733	2	0.431
dd1001226	1	7465244	1.07e-06	0.99918	1	3.44e-08	1	1.98e-07	28	0.18536	2	0.27812
dd1001227	1	7465280	1.72658	0.20032	1	0.05137	1	0.26221	26	0.15187	2	0.5779
id1005884	1	7475221	0.03223	0.85842	1	0.000699	1	0.00564	40	0.17483	2	0.53216
dd1001237	1	7475770	0.86822	0.35821	1	0.01855	1	0.13112	33	0.15102	2	1.04323
dd1001245	1	7476371	3.47235	0.07522	1	0.1232	1	0.67245	23	0.19366	2	0.50193
id1005893	1	7477004	0.1782	0.6753	1	0.00382	1	0.02853	38	0.16008	2	0.68789
id1005894	1	7477282	0.04582	0.83162	1	0.00101	1	0.00812	39	0.17725	2	0.56273
id1005895	1	7477299	0.84957	0.36234	1	0.01857	1	0.1492	39	0.17561	2	0.59242
dd1001258	1	7477527	0.86798	0.3571	1	0.01845	1	0.14865	40	0.17125	2	0.60366
id1005900	1	7479325	0.86798	0.3571	1	0.01845	1	0.14865	40	0.17125	2	0.60366
id1005901	1	7480450	0.83987	0.36507	1	0.01829	1	0.14726	39	0.17534	2	0.60659
id1005902	1	7490222	0.02898	0.8657	1	0.00064	1	0.00516	39	0.17796	2	0.55795
id1005903	1	7490466	0.03223	0.85842	1	0.000699	1	0.00564	40	0.17483	2	0.53216
dd1001272	1	7491237	0.43051	0.51674	1	0.01231	1	0.06909	30	0.16049	2	0.39804
id1005909	1	7496172	0.86798	0.3571	1	0.01845	1	0.14865	40	0.17125	2	0.60366
dd1001287	1	7496509	0.01808	0.89374	1	0.000404	1	0.00323	39	0.17884	2	0.51114
id1005910	1	7496599	0.04582	0.83162	1	0.00101	1	0.00812	39	0.17725	2	0.56273
id1005912	1	7497563	0.03223	0.85842	1	0.000699	1	0.00564	40	0.17483	2	0.53216
id1005913	1	7497596	0.03479	0.85305	1	0.000764	1	0.00601	37	0.17287	2	0.73804
id1005915	1	7498515	0.03223	0.85842	1	0.000699	1	0.00564	40	0.17483	2	0.53216
dd1001301	1	7499190	1.56422	0.22012	1	0.04136	1	0.17551	32	0.1122	2	0.32647
dd1001302	1	7499237	0.11149	0.74162	1	0.00389	1	0.01463	22	0.1312	2	0.43462
dd1001303	1	7499255	0.3412	0.56508	1	0.01395	1	0.0422	22	0.12368	2	0.15171
id1005924	1	7518079	2.00658	0.17281	1	0.07419	1	0.20011	19	0.09973	2	0.40116
id1005926	1	7539086	0.03223	0.85842	1	0.000699	1	0.00564	40	0.17483	2	0.53216
id1005930	1	7541245	0.17375	0.68067	1	0.00745	1	0.0223	23	0.12836	2	0.02025
id1005949	1	7573387	0.00236	0.96158	1	6.85e-05	1	0.000442	29	0.18707	2	0.5082
id1005956	1	7574125	0.39774	0.53184	1	0.00855	1	0.06891	40	0.17325	2	0.5638
id1005972	1	7579406	0.01271	0.91095	1	0.000336	1	0.00209	32	0.16458	2	0.48155
ud1000381	1	7617585	0.23538	0.63021	1	0.00508	1	0.04094	40	0.17395	2	0.54981
id1005978	1	7624402	0.2375	0.62874	1	0.00529	1	0.04228	39	0.17803	2	0.52825
id1005982	1	7663499	0.03076	0.86176	1	0.000756	1	0.00587	36	0.19086	2	0.44901
id1005990	1	7666553	0.39774	0.53184	1	0.00855	1	0.06891	40	0.17325	2	0.5638
id1005999	1	7672188	0.24672	0.62233	1	0.00593	1	0.0452	37	0.1832	2	0.42476
id1006016	1	7683066	0.03076	0.86168	1	0.000674	1	0.00535	39	0.1738	2	0.57439
id1006031	1	7690251	0.31536	0.5778	1	0.00703	1	0.05457	37	0.17305	2	0.68157
id1006056	1	7707575	0.46909	0.50264	1	0.02603	1	0.11578	17	0.24681	2	0.12616
id1006077	1	7724835	0.6647	0.41986	1	0.01462	1	0.11729	39	0.17645	2	0.57007
id1006083	1	7726152	0.03223	0.85842	1	0.000699	1	0.00564	40	0.17483	2	0.53216
id1006103	1	7739829	0.59245	0.446	1	0.01268	1	0.10215	40	0.17242	2	0.58042
id1006104	1	7740681	1.63601	0.20824	1	0.03413	1	0.27501	40	0.1681	2	0.66684
id1006106	1	7741155	0.51118	0.47912	1	0.01064	1	0.07702	37	0.15067	2	0.83142
id1006115	1	7743665	0.70174	0.4073	1	0.01543	1	0.12347	39	0.17595	2	0.56884
id1006118	1	7745435	0.72985	0.39802	1	0.01556	1	0.12541	40	0.17184	2	0.59205
id1006137	1	7779381	0.72985	0.39802	1	0.01556	1	0.12541	40	0.17184	2	0.59205
id1006144	1	7802446	2.04226	0.16075	1	0.04219	1	0.33998	40	0.16647	2	0.69933
id1006145	1	7802505	0.64781	0.42565	1	0.01384	1	0.11154	40	0.17218	2	0.58511
id1006149	1	7804821	2.42444	0.12775	1	0.05125	1	0.41188	38	0.16989	2	0.79083
id1006151	1	7805928	2.4265	0.12759	1	0.05057	1	0.40307	38	0.16611	2	0.82938
id1006152	1	7806191	0.72985	0.39802	1	0.01556	1	0.12541	40	0.17184	2	0.59205
id1006155	1	7807177	0.64781	0.42565	1	0.01384	1	0.11154	40	0.17218	2	0.58511
id1006175	1	7853101	0.22991	0.6342	1	0.00496	1	0.04	40	0.17397	2	0.54934
id1006180	1	7855231	0.20921	0.64992	1	0.00466	1	0.03727	39	0.17816	2	0.52574
id1006181	1	7856552	2.04226	0.16075	1	0.04219	1	0.33998	40	0.16647	2	0.69933
id1006189	1	7861079	0.78492	0.38121	1	0.01697	1	0.11559	38	0.14726	2	0.6077
id1006191	1	7861410	2.41708	0.12877	1	0.05507	1	0.39633	36	0.16397	2	0.64677
id1006196	1	7895059	0.22991	0.6342	1	0.00496	1	0.04	40	0.17397	2	0.54934
id1006202	1	7896886	0.63313	0.43091	1	0.01353	1	0.10905	40	0.17224	2	0.58387
id1006206	1	7897895	0.70885	0.40496	1	0.01558	1	0.12457	39	0.17573	2	0.5718
id1006220	1	8026022	2.04226	0.16075	1	0.04219	1	0.33998	40	0.16647	2	0.69933
id1006222	1	8026968	2.00555	0.16466	1	0.04233	1	0.34109	39	0.17007	2	0.71216
id1006227	1	8029135	2.62056	0.11376	1	0.05743	1	0.44341	38	0.1692	2	0.6457
id1006231	1	8031469	2.04226	0.16075	1	0.04219	1	0.33998	40	0.16647	2	0.69933
id1006233	1	8031975	2.04226	0.16075	1	0.04219	1	0.33998	40	0.16647	2	0.69933
id1006246	1	8034372	2.04226	0.16075	1	0.04219	1	0.33998	40	0.16647	2	0.69933
id1006248	1	8052079	3.473	0.06992	1	0.06915	1	0.55068	39	0.15856	2	0.88988
id1006263	1	8074919	8.54471	0.00568	1	0.15289	1	1.23191	40	0.14417	2	1.1453
id1006269	1	8087258	6.86737	0.01245	1	0.12735	1	1.01535	39	0.14785	2	1.10324
wd1000277	1	8136725	0.00279	0.95813	1	6.17e-05	1	0.000497	39	0.17808	2	0.55562
id1006270	1	8145352	0.30181	0.58581	1	0.0065	1	0.05241	40	0.17366	2	0.55555
id1006276	1	8146805	0.01134	0.91578	1	0.000239	1	0.00175	36	0.15459	2	0.88192
id1006289	1	8173333	0.06471	0.80057	1	0.00143	1	0.01024	38	0.15826	2	0.57817
id1006291	1	8174441	0.30181	0.58581	1	0.0065	1	0.05241	40	0.17366	2	0.55555
id1006298	1	8196500	0.30181	0.58581	1	0.0065	1	0.05241	40	0.17366	2	0.55555
id1006301	1	8201752	0.30181	0.58581	1	0.0065	1	0.05241	40	0.17366	2	0.55555
id1006310	1	8297643	0.32192	0.57371	1	0.00715	1	0.05719	39	0.17765	2	0.5357
id1006320	1	8359936	0.30181	0.58581	1	0.0065	1	0.05241	40	0.17366	2	0.55555
id1006322	1	8360311	0.69409	0.41012	1	0.01599	1	0.12453	37	0.17942	2	0.57464
id1006335	1	8367351	0.30181	0.58581	1	0.0065	1	0.05241	40	0.17366	2	0.55555
id1006336	1	8367670	0.30181	0.58581	1	0.0065	1	0.05241	40	0.17366	2	0.55555
id1006343	1	8371351	0.30181	0.58581	1	0.0065	1	0.05241	40	0.17366	2	0.55555
id1006347	1	8402522	0.30181	0.58581	1	0.0065	1	0.05241	40	0.17366	2	0.55555
id1006358	1	8407715	0.32056	0.57451	1	0.00703	1	0.05663	39	0.17664	2	0.58368
id1006371	1	8426470	0.30181	0.58581	1	0.0065	1	0.05241	40	0.17366	2	0.55555
id1006376	1	8445811	0.30181	0.58581	1	0.0065	1	0.05241	40	0.17366	2	0.55555
id1006377	1	8446052	0.30181	0.58581	1	0.0065	1	0.05241	40	0.17366	2	0.55555
wd1000298	1	8509834	0.0572	0.81226	1	0.00124	1	0.00919	38	0.16072	2	0.65633
id1006413	1	8539379	0.40198	0.53183	1	0.01191	1	0.06305	25	0.15684	2	0.68613
id1006419	1	8560651	0.14075	0.70957	1	0.00306	1	0.02439	39	0.17326	2	0.60776
id1006433	1	8565657	0.30181	0.58581	1	0.0065	1	0.05241	40	0.17366	2	0.55555
id1006437	1	8584951	0.3139	0.5785	1	0.00688	1	0.05537	39	0.1764	2	0.5872
id1006445	1	8592322	0.10175	0.7514	1	0.0022	1	0.01776	40	0.17453	2	0.53822
id1006455	1	8628373	0.0368	0.84887	1	0.000797	1	0.00635	39	0.17252	2	0.61772
ud1000416	1	8633965	0.05012	0.82399	1	0.00109	1	0.00876	40	0.17475	2	0.53372
ud1000417	1	8658944	0.10175	0.7514	1	0.0022	1	0.01776	40	0.17453	2	0.53822
id1006481	1	8659127	0.10175	0.7514	1	0.0022	1	0.01776	40	0.17453	2	0.53822
id1006487	1	8662256	0.33377	0.56776	1	0.00982	1	0.07073	30	0.21192	2	0.42314
id1006488	1	8662999	0.10175	0.7514	1	0.0022	1	0.01776	40	0.17453	2	0.53822
id1006494	1	8664680	0.10175	0.7514	1	0.0022	1	0.01776	40	0.17453	2	0.53822
id1006521	1	8691672	0.10175	0.7514	1	0.0022	1	0.01776	40	0.17453	2	0.53822
id1006524	1	8691965	0.10175	0.7514	1	0.0022	1	0.01776	40	0.17453	2	0.53822
id1006532	1	8693942	0.0856	0.77148	1	0.00198	1	0.01585	37	0.18514	2	0.58131
id1006540	1	8696031	0.10175	0.7514	1	0.0022	1	0.01776	40	0.17453	2	0.53822
id1006543	1	8697122	0.10175	0.7514	1	0.0022	1	0.01776	40	0.17453	2	0.53822
id1006560	1	8721578	0.10175	0.7514	1	0.0022	1	0.01776	40	0.17453	2	0.53822
id1006561	1	8722149	0.10175	0.7514	1	0.0022	1	0.01776	40	0.17453	2	0.53822
id1006571	1	8746485	0.00667	0.93533	1	0.000145	1	0.00117	40	0.17494	2	0.52992
id1006572	1	8746747	0.03864	0.84516	1	0.000838	1	0.00675	40	0.1748	2	0.53272
id1006580	1	8753882	0.03864	0.84516	1	0.000838	1	0.00675	40	0.1748	2	0.53272
id1006602	1	8758880	0.0824	0.77563	1	0.00183	1	0.01416	38	0.1718	2	0.60552
id1006603	1	8759193	0.24113	0.62614	1	0.00535	1	0.043	39	0.17834	2	0.53932
id1006604	1	8759562	0.03703	0.84843	1	0.00082	1	0.00654	38	0.17655	2	0.63111
id1006609	1	8782817	0.00861	0.92653	1	0.000192	1	0.00154	39	0.17908	2	0.53373
id1006611	1	8783754	0.32997	0.56982	1	0.00904	1	0.0625	31	0.18942	2	0.52112
id1006612	1	8784174	0.00827	0.92799	1	0.00018	1	0.00145	40	0.17493	2	0.53006
id1006618	1	8790620	0.25116	0.61907	1	0.00552	1	0.04444	39	0.17695	2	0.57759
id1006619	1	8791356	0.00827	0.92799	1	0.00018	1	0.00145	40	0.17493	2	0.53006
wd1000321	1	8856035	0.00533	0.94237	1	0.000192	1	0.00111	25	0.20789	2	0.29294
wd1000336	1	8877885	5.41e-07	0.99942	1	1.3e-08	1	9.28e-08	36	0.17153	2	0.49289
id1006620	1	8888266	0.05763	0.81157	1	0.00132	1	0.01011	38	0.17537	2	0.51017
id1006627	1	8892855	0.09195	0.76333	1	0.002	1	0.01595	39	0.17348	2	0.60354
id1006633	1	8896430	0.02367	0.8785	1	0.000514	1	0.00414	40	0.17487	2	0.53141
id1006640	1	8899583	0.09468	0.7599	1	0.00205	1	0.01653	40	0.17456	2	0.5376
id1006648	1	8902355	0.12488	0.72571	1	0.0027	1	0.0215	39	0.17213	2	0.62529
id1006651	1	8903823	0.09562	0.75879	1	0.00211	1	0.01699	39	0.17766	2	0.56386
id1006660	1	8905700	0.17359	0.67935	1	0.00403	1	0.0316	37	0.18204	2	0.55447
id1006668	1	8917024	0.10474	0.74839	1	0.00301	1	0.0152	31	0.14514	2	0.27867
id1006672	1	8924909	0.00423	0.94848	1	9.18e-05	1	0.00074	40	0.17495	2	0.52971
id1006674	1	8925706	0.00255	0.96013	1	8.72e-05	1	0.000587	25	0.23019	2	0.488
id1006681	1	8928750	0.02367	0.8785	1	0.000514	1	0.00414	40	0.17487	2	0.53141
id1006691	1	8959552	0.00154	0.96894	1	3.6e-05	1	0.000278	37	0.1811	2	0.52055
id1006698	1	8965468	0.03521	0.85211	1	0.000764	1	0.00615	40	0.17482	2	0.53242
id1006699	1	8990948	0.08224	0.77589	1	0.00193	1	0.01532	37	0.18631	2	0.52848
id1006700	1	8991528	0.22835	0.63535	1	0.00493	1	0.03973	40	0.17398	2	0.5492
id1006703	1	8993608	0.20696	0.65168	1	0.00458	1	0.03689	39	0.17822	2	0.54955
id1006704	1	8993626	0.00423	0.94848	1	9.18e-05	1	0.00074	40	0.17495	2	0.52971
id1006709	1	8994867	0.04991	0.82479	1	0.00142	1	0.00894	29	0.17906	2	0.55745
id1006722	1	9023946	0.00685	0.93446	1	0.00015	1	0.00119	39	0.1739	2	0.57231
id1006723	1	9024594	0.04676	0.83017	1	0.00122	1	0.00869	32	0.18585	2	0.58738
id1006767	1	9076819	0.00423	0.94848	1	9.18e-05	1	0.00074	40	0.17495	2	0.52971
id1006772	1	9080654	0.01403	0.90631	1	0.000305	1	0.00245	40	0.17491	2	0.53057
id1006773	1	9081020	0.02672	0.87097	1	0.00058	1	0.00467	40	0.17485	2	0.53168
id1006777	1	9081759	0.000779	0.97788	1	1.69e-05	1	0.000136	40	0.17497	2	0.52941
id1006786	1	9084124	0.00423	0.94848	1	9.18e-05	1	0.00074	40	0.17495	2	0.52971
id1006787	1	9094612	0.33041	0.57125	1	0.01209	1	0.04496	22	0.13608	2	0.36255
id1006857	1	9113796	0.01945	0.88985	1	0.000476	1	0.0035	36	0.1801	2	0.4389
id1006868	1	9119444	0.13835	0.71189	1	0.00299	1	0.02412	40	0.17437	2	0.5414
id1006871	1	9163508	0.14934	0.70127	1	0.00326	1	0.02588	39	0.17327	2	0.58465
id1006872	1	9164563	0.21237	0.64754	1	0.00452	1	0.03315	38	0.15609	2	0.7039
[truncated: 24,883 more rows]

## Sheet: 88 SNPs
Global MLM
[truncated: 93 more rows]
