# Supplementary material for: Genetic Mapping of Anaerobic Germination-Associated QTLs Controlling Coleoptile Elongation in Rice
Source: Rice (N Y). 2015 Dec 23;8:38. doi: 10.1186/s12284-015-0072-3 (PMC4689725; doi:10.1186/s12284-015-0072-3)
Supplement: Additional file 7: Table S4. — List of primers. (XLSX 11 kb) [file 12284_2015_72_MOESM7_ESM.xlsx]

## Sheet: For RT-PCR
Target gene	Primer ID	Sequence (5'->3')		Product size
			Tm
LOC_Os01g52900	rt_01g52900_F	TAGTGGACGGGTCAAAGCAG	59.68	111
	rt_01g52900_R	GGAACGTGTCTAGCAGGAGT	59.11
LOC_Os01g53090	rt_01g53090_F	GAGCCGAATAGCGAAACGTG	59.7	117
	rt_01g53090_R	ACACGCTACACACGAGCAAA	60.53
LOC_Os01g53430	rt_01g53430_F	TTTTGCTATCCCGCAGTCCG	60.74	141
	rt_01g53430_R	TGCACCATGGGGTTGAGATG	60.32
LOC_Os01g53750	rt_01g53750_F	ACAAAGGGGCAGCTAAGGAG	59.67	115
	rt_01g53750_R	TCTTCCCCAGGTTTTGCAGG	60.18
LOC_Os01g53920 (RLPK5)	rt_01g53920_F	AACATCCTGCTCGACTCCGA	60.97	141
LOC_Os01g53920 (RLPK5)	rt_01g53920_R	AGAGAGATCGTTACCGGGAG	58.03
LOC_Os01g53930 (HXK6)	rt_01g53930_F	ATCAGCTACGTCGACAACCTC	59.87	162
LOC_Os01g53930 (HXK6)	rt_01g53930_R	CAGGTGAGGTGGAATGGCAA	60.25
LOC_Os03g50885 (ACT1)	rt_03g50885_F	ATGAAGATCAAGGTGGTCGC	57.97	114
LOC_Os03g50885 (ACT1)	rt_03g50885_R	GTACTCAGCCTTGGCAATCC	58.62

## Sheet: For Sanger sequencing
Target gene	Primer ID	Sequence (5'->3')		Target site			Product size
			Tm	Chr.	Start	Stop
LOC_Os01g53930(HXK6)	HXK6-p F	GGTCACGTCATCGGTACTGC	60.8	1	31014513	31014494	902
	HXK6-p R	TCCACCTCCTCGATCACAGC	61.32	1	31013612	31013631
	HXK6-1-1 F	TCTGGGGGATTTGCTCCTGG	61.57	1	31013856	31013837	887
	XHK6-1-1 R	CGTAAGCCCAGCATGAAGGC	61.72	1	31012970	31012989
	HXK6-1-2 F	GCAGTGAAGACTCCAGACAG	57.92	1	31013084	31013065	957
	HXK6-1-2 R	GCTGGTCACTTGGTCAATGC	59.76	1	31012128	31012147
	HXK6-1-3 F	TTCCACTTGCCAGAGGGCAG	62.42	1	31012418	31012399	1046
	HXK6-1-3 R	TCTTCCGCCAGCCAATGTGC	63.71	1	31011373	31011392
	HXK6-2 F	ATGGAAAGGCAAGGGCTTGA	59.89	1	31011657	31011638	1603
	HXK6-2 R	AGTCCCATGAGCTCCTGTTA	57.75	1	31010055	31010074
